# Supplementary material for: Environmental co-benefits and adverse side-effects of alternative power sector decarbonization strategies
Source: Nat Commun. 2019 Nov 19;10:5229. doi: 10.1038/s41467-019-13067-8 (PMC6864079; doi:10.1038/s41467-019-13067-8)
Supplement: Supplementary file 4 — Supplementary Data 1 [file 41467_2019_13067_MOESM4_ESM.xlsx]

## Sheet: Sheet1
model	scenario	region	variable	unit	2010	2020	2030	2040	2050
GCAM	Base	ASIA	Capacity Additions|Electricity|Biomass|w/ CCS	GW/yr	0	0	0	0	0
GCAM	Base	ASIA	Capacity Additions|Electricity|Biomass|w/o CCS	GW/yr	1.86638	3.76854	5.58121	6.72242	6.36065
GCAM	Base	ASIA	Capacity Additions|Electricity|Coal|w/ CCS	GW/yr	0	0	0	0	0
GCAM	Base	ASIA	Capacity Additions|Electricity|Coal|w/o CCS	GW/yr	229.515	213.701	203.149	179.112	137.258
GCAM	Base	ASIA	Capacity Additions|Electricity|Gas|w/ CCS	GW/yr	0	0	0	0	0
GCAM	Base	ASIA	Capacity Additions|Electricity|Gas|w/o CCS	GW/yr	82.7528	60.7008	74.5331	72.7923	60.424
GCAM	Base	ASIA	Capacity Additions|Electricity|Hydro	GW/yr	0	0	0	0	0
GCAM	Base	ASIA	Capacity Additions|Electricity|Nuclear	GW/yr	4.32957	17.3128	22.6174	23.9963	20.3294
GCAM	Base	ASIA	Capacity Additions|Electricity|Oil|w/ CCS	GW/yr	0	0	0	0	0
GCAM	Base	ASIA	Capacity Additions|Electricity|Oil|w/o CCS	GW/yr	19.8459	46.3398	54.5534	52.5823	43.0194
GCAM	Base	ASIA	Capacity Additions|Electricity|Solar|CSP	GW/yr	0	0.241516	2.18248	5.26805	7.428
GCAM	Base	ASIA	Capacity Additions|Electricity|Solar|PV	GW/yr	0.961168	17.242	32.7682	40.7741	42.6966
GCAM	Base	ASIA	Capacity Additions|Electricity|Wind	GW/yr	15.643	22.4077	37.7161	45.8058	44.3989
GCAM	Base	ASIA	Capacity|Electricity|Biomass|w/ CCS	GW	0	0	0	0	0
GCAM	Base	ASIA	Capacity|Electricity|Biomass|w/o CCS	GW	3.32077	6.8435	13.9844	22.6111	29.1327
GCAM	Base	ASIA	Capacity|Electricity|Coal|w/ CCS	GW	0	0	0	0	0
GCAM	Base	ASIA	Capacity|Electricity|Coal|w/o CCS	GW	633.333	1003.24	1306.2	1525.71	1679.06
GCAM	Base	ASIA	Capacity|Electricity|Gas|w/ CCS	GW	0	0	0	0	0
GCAM	Base	ASIA	Capacity|Electricity|Gas|w/o CCS	GW	150.81	262.47	381.116	491.045	582.866
GCAM	Base	ASIA	Capacity|Electricity|Hydro	GW	140.502	148.325	156.175	168.754	186.062
GCAM	Base	ASIA	Capacity|Electricity|Nuclear	GW	37.2642	65.2181	101.227	139.092	174.125
GCAM	Base	ASIA	Capacity|Electricity|Oil|w/ CCS	GW	0	0	0	0	0
GCAM	Base	ASIA	Capacity|Electricity|Oil|w/o CCS	GW	194.739	241.786	283.829	312.025	340.295
GCAM	Base	ASIA	Capacity|Electricity|Solar|CSP	GW	0	0.353541	3.4481	12.466	26.1783
GCAM	Base	ASIA	Capacity|Electricity|Solar|PV	GW	1.14382	31.8864	105.314	214.915	333.437
GCAM	Base	ASIA	Capacity|Electricity|Wind	GW	18.0591	54.5865	120.061	190.328	241.4
GCAM	Base	ASIA	Carbon Sequestration|CCS|Fossil|Biomass|Supply|Electricity	Mt CO2/yr	0	0	0	0	0
GCAM	Base	ASIA	Carbon Sequestration|CCS|Fossil|Energy|Supply|Electricity|Coal	Mt CO2/yr	0	0	0	0	0
GCAM	Base	ASIA	Carbon Sequestration|CCS|Fossil|Energy|Supply|Electricity|Gas	Mt CO2/yr	0	0	0	0	0
GCAM	Base	ASIA	Carbon Sequestration|CCS|Fossil|Energy|Supply|Electricity|Oil	Mt CO2/yr	0	0	0	0	0
GCAM	Base	ASIA	Concentration|CH4	ppb	15057.8	16182.5	17825.8	19557.4	20991
GCAM	Base	ASIA	Concentration|CO2	ppm	0	0	0	0	0
GCAM	Base	ASIA	Concentration|N2O	ppb	2616.11	2686.87	2765.34	2851.09	2942.86
GCAM	Base	ASIA	Emissions|CO2	Mt CO2/yr	19706.7	25732.1	32427.3	37257.4	40527.1
GCAM	Base	ASIA	Emissions|CO2|Carbon Capture and Storage	Mt CO2/yr	0	0	0	0	0
GCAM	Base	ASIA	Emissions|CO2|Carbon Capture and Storage|Biomass	Mt CO2/yr	0	0	0	0	0
GCAM	Base	ASIA	Emissions|CO2|Energy|Supply|Electricity	Mt CO2/yr	10356.9	15545.5	19626.7	22241.5	23862.3
GCAM	Base	ASIA	Emissions|CO2|Energy|Supply|Electricity and Heat	Mt CO2/yr	10724.2	16076.1	20271.8	22930.4	24551.7
GCAM	Base	ASIA	Emissions|CO2|Energy|Supply|Electricity|Biomass|w/ CCS	Mt CO2/yr	0	0	0	0	0
GCAM	Base	ASIA	Emissions|CO2|Energy|Supply|Electricity|Biomass|w/o CCS	Mt CO2/yr	-5.2708e-06	2.22097e-05	3.0166e-05	-3.631e-05	3.7799e-05
GCAM	Base	ASIA	Emissions|CO2|Energy|Supply|Electricity|Coal|w/ CCS	MtCO2/yr	0	0	0	0	0
GCAM	Base	ASIA	Emissions|CO2|Energy|Supply|Electricity|Coal|w/o CCS	MtCO2/yr	9412.17	13889.6	17169.7	19095.9	20141.4
GCAM	Base	ASIA	Emissions|CO2|Energy|Supply|Electricity|Gas|w/ CCS	MtCO2/yr	0	0	0	0	0
GCAM	Base	ASIA	Emissions|CO2|Energy|Supply|Electricity|Gas|w/o CCS	MtCO2/yr	666.005	1181.86	1703.07	2165.62	2537.5
GCAM	Base	ASIA	Emissions|CO2|Energy|Supply|Electricity|Oil|w/ CCS	MtCO2/yr	0	0	0	0	0
GCAM	Base	ASIA	Emissions|CO2|Energy|Supply|Electricity|Oil|w/o CCS	MtCO2/yr	278.734	474.031	753.904	979.706	1182.9
GCAM	Base	ASIA	Emissions|CO2|Energy|Supply|Gases	Mt CO2/yr	0	0	0	0	0
GCAM	Base	ASIA	Emissions|CO2|Energy|Supply|Heat	Mt CO2/yr	367.244	530.587	645.09	688.844	689.459
GCAM	Base	ASIA	Emissions|CO2|Energy|Supply|Liquids	Mt CO2/yr	0	0	0	0	0
GCAM	Base	ASIA	Emissions|CO2|Energy|Supply|Solids	Mt CO2/yr	0	0	0	0	0
GCAM	Base	ASIA	Emissions|CO2|Fossil Fuels and Industry	Mt CO2/yr	18410.6	26222.2	32869.4	37440.6	40738.7
GCAM	Base	ASIA	Emissions|CO2|Fossil Fuels and Industry|Energy Demand	Mt CO2/yr	7477.85	9748.29	11630.9	12714.1	13284.3
GCAM	Base	ASIA	Emissions|CO2|Fossil Fuels and Industry|Energy Demand|Industry	Mt CO2/yr	5090	6440.3	7435.35	7961.97	8157.89
GCAM	Base	ASIA	Emissions|CO2|Fossil Fuels and Industry|Energy Demand|Other Sector	Mt CO2/yr	0	0	0	0	0
GCAM	Base	ASIA	Emissions|CO2|Fossil Fuels and Industry|Energy Demand|Residential and Commercial	Mt CO2/yr	786.795	1262.22	1707.18	1940.68	2062.94
GCAM	Base	ASIA	Emissions|CO2|Fossil Fuels and Industry|Energy Demand|Transportation	Mt CO2/yr	1601.06	2045.78	2488.37	2811.42	3063.47
GCAM	Base	ASIA	Emissions|CO2|Fossil Fuels and Industry|Energy Supply	Mt CO2/yr	21289.7	32019.4	40865.1	46967.8	51316.2
GCAM	Base	ASIA	Emissions|CO2|Land Use	Mt CO2/yr	1296.06	-490.148	-442.099	-183.192	-211.629
GCAM	Base	ASIA	Final Energy	EJ/yr	132.098	175.567	215.81	244.126	263.557
GCAM	Base	ASIA	Final Energy|Electricity	EJ/yr	20.6269	33.2345	45.6536	56.6928	66.0194
GCAM	Base	ASIA	Final Energy|Gases	EJ/yr	8.24933	14.0633	19.7723	23.7609	26.6111
GCAM	Base	ASIA	Final Energy|Geothermal	EJ/yr	0	0	0	0	0
GCAM	Base	ASIA	Final Energy|Heat	EJ/yr	3.05297	4.40481	5.34121	5.68169	5.66565
GCAM	Base	ASIA	Final Energy|Hydrogen	EJ/yr	0	0.0880328	0.248777	0.475247	0.768155
GCAM	Base	ASIA	Final Energy|Industry	EJ/yr	72.1339	99.8962	122.483	137.543	146.758
GCAM	Base	ASIA	Final Energy|Liquids	EJ/yr	41.2696	56.5903	72.5866	84.0435	92.9081
GCAM	Base	ASIA	Final Energy|Other	EJ/yr	0	0	0	0	0
GCAM	Base	ASIA	Final Energy|Other Sector	EJ/yr	0	0	0	0	0
GCAM	Base	ASIA	Final Energy|Residential and Commercial	EJ/yr	37.5876	47.0045	58.4028	66.9452	73.3237
GCAM	Base	ASIA	Final Energy|Solar	EJ/yr	0	0	0	0	0
GCAM	Base	ASIA	Final Energy|Solids	EJ/yr	39.9848	53.4502	62.2211	65.9891	66.0341
GCAM	Base	ASIA	Final Energy|Solids|Biomass	EJ/yr	22.3168	18.5211	16.2008	14.4641	12.4939
GCAM	Base	ASIA	Final Energy|Solids|Biomass|Traditional	EJ/yr	18.9149	13.7356	9.98661	7.48298	5.55078
GCAM	Base	ASIA	Final Energy|Solids|Coal	EJ/yr	36.5828	48.6647	56.0069	59.008	59.091
GCAM	Base	ASIA	Final Energy|Transportation	EJ/yr	20.7539	26.7399	32.9245	37.6153	41.5053
GCAM	Base	ASIA	Forcing	W/m2	14.9018	18.0636	22.1199	26.7014	31.5905
GCAM	Base	ASIA	Forcing|Kyoto Gases	W/m2	0	0	0	0	0
GCAM	Base	ASIA	GDP|MER	billion US$2010/yr	9076.25	17558.4	28274.3	38203.7	47851.9
GCAM	Base	ASIA	GDP|PPP	billion US$2010/yr	20244.7	39941.5	65402.4	89683.8	114015
GCAM	Base	ASIA	Land Cover|Cropland|Energy Crops	million ha	0	3.6692	4.98775	6.88943	10.2006
GCAM	Base	ASIA	Population	million	3678.49	4013.19	4269.94	4432.42	4498.86
GCAM	Base	ASIA	Price|Carbon	US$2010/tCO2	0	0	0	0	0
GCAM	Base	ASIA	Price|Primary Energy|Coal	US$2010/GJ	16.7963	17.0775	17.5081	18.0639	18.7477
GCAM	Base	ASIA	Price|Primary Energy|Gas	US$2010/GJ	45.22	45.9489	47.0887	49.8945	53.6643
GCAM	Base	ASIA	Price|Primary Energy|Oil	US$2010/GJ	88.6318	92.1566	97.4342	101.419	102.794
GCAM	Base	ASIA	Price|Secondary Energy|Electricity	US$2010/GJ	271.473	245.367	245.73	246.397	247.656
GCAM	Base	ASIA	Primary Energy	EJ/yr	185.28	253.838	318.824	366.714	400.586
GCAM	Base	ASIA	Primary Energy|Biomass	EJ/yr	23.1931	21.8618	23.3367	26.2925	26.1886
GCAM	Base	ASIA	Primary Energy|Biomass|Electricity	EJ/yr	0.0837791	0.172653	0.352809	0.570452	0.734984
GCAM	Base	ASIA	Primary Energy|Biomass|Electricity|w/ CCS	EJ/yr	0	0	0	0	0
GCAM	Base	ASIA	Primary Energy|Biomass|Gases	EJ/yr	0.411512	0.829439	1.1488	1.39185	1.47867
GCAM	Base	ASIA	Primary Energy|Biomass|Hydrogen	EJ/yr	0	0.00740243	0.0195083	0.0346121	0.0495208
GCAM	Base	ASIA	Primary Energy|Biomass|Hydrogen|w/ CCS	EJ/yr	0	0	0	0	0
GCAM	Base	ASIA	Primary Energy|Biomass|Liquids	EJ/yr	0.0156704	1.79076	4.67312	8.47735	9.83681
GCAM	Base	ASIA	Primary Energy|Biomass|Liquids|w/ CCS	EJ/yr	0	0	0	0	0
GCAM	Base	ASIA	Primary Energy|Biomass|Modern	EJ/yr	0	0	0	0	0
GCAM	Base	ASIA	Primary Energy|Biomass|Traditional	EJ/yr	18.9149	13.7356	9.98661	7.48298	5.55078
GCAM	Base	ASIA	Primary Energy|Biomass|w/ CCS	EJ/yr	0	0	0	0	0
GCAM	Base	ASIA	Primary Energy|Biomass|w/o CCS	EJ/yr	23.1931	21.8618	23.3367	26.2925	26.1886
GCAM	Base	ASIA	Primary Energy|Coal	EJ/yr	87.3239	125.553	158.86	185.498	207.876
GCAM	Base	ASIA	Primary Energy|Coal|Electricity	EJ/yr	15.9782	25.3106	32.9538	38.4918	42.3608
GCAM	Base	ASIA	Primary Energy|Coal|Electricity|w/ CCS	EJ/yr	0	0	0	0	0
GCAM	Base	ASIA	Primary Energy|Coal|Hydrogen	EJ/yr	0	0.0314397	0.0923884	0.189448	0.332567
GCAM	Base	ASIA	Primary Energy|Coal|Hydrogen|w/ CCS	EJ/yr	0	0	0	0	0
GCAM	Base	ASIA	Primary Energy|Coal|w/ CCS	EJ/yr	0	0	0	0	0
GCAM	Base	ASIA	Primary Energy|Coal|w/o CCS	EJ/yr	87.3239	125.553	158.86	185.498	207.876
GCAM	Base	ASIA	Primary Energy|Fossil	EJ/yr	148.141	213.822	273.659	316.699	349.513
GCAM	Base	ASIA	Primary Energy|Fossil|w/ CCS	EJ/yr	0	0	0	0	0
GCAM	Base	ASIA	Primary Energy|Fossil|w/o CCS	EJ/yr	148.141	213.822	273.659	316.699	349.513
GCAM	Base	ASIA	Primary Energy|Gas	EJ/yr	14.8972	27.4823	44.602	61.6353	75.7419
GCAM	Base	ASIA	Primary Energy|Gas|Electricity	EJ/yr	2.73164	5.67801	8.72378	11.6397	14.1093
GCAM	Base	ASIA	Primary Energy|Gas|Electricity|w/ CCS	EJ/yr	0	0	0	0	0
GCAM	Base	ASIA	Primary Energy|Gas|Hydrogen	EJ/yr	0	0.0847892	0.234534	0.427815	0.651751
GCAM	Base	ASIA	Primary Energy|Gas|w/ CCS	EJ/yr	0	0	0	0	0
GCAM	Base	ASIA	Primary Energy|Gas|w/o CCS	EJ/yr	14.8972	27.4823	44.602	61.6353	75.7419
GCAM	Base	ASIA	Primary Energy|Geothermal	EJ/yr	0	0	0	0	0
GCAM	Base	ASIA	Primary Energy|Hydro	EJ/yr	3.54469	3.74205	3.94012	4.25747	4.69412
GCAM	Base	ASIA	Primary Energy|Non-Biomass Renewables	EJ/yr	3.7911	4.72504	6.37979	8.46493	10.5604
GCAM	Base	ASIA	Primary Energy|Nuclear	EJ/yr	0	0	0	0	0
GCAM	Base	ASIA	Primary Energy|Ocean	EJ/yr	0	0	0	0	0
GCAM	Base	ASIA	Primary Energy|Oil	EJ/yr	45.9202	60.7863	70.1977	69.5657	65.8953
GCAM	Base	ASIA	Primary Energy|Oil|w/ CCS	EJ/yr	0	0	0	0	0
GCAM	Base	ASIA	Primary Energy|Oil|w/o CCS	EJ/yr	45.9202	60.7863	70.1977	69.5657	65.8953
GCAM	Base	ASIA	Primary Energy|Other	EJ/yr	0	0	0	0	0
GCAM	Base	ASIA	Primary Energy|Secondary Energy Trade	EJ/yr	0	0	0	0	0
GCAM	Base	ASIA	Primary Energy|Solar	EJ/yr	0.00721428	0.208345	0.697995	1.44645	2.2883
GCAM	Base	ASIA	Primary Energy|Wind	EJ/yr	0.239194	0.774647	1.74167	2.761	3.57801
GCAM	Base	ASIA	Resource|Cumulative Extraction|Coal	EJ	420.592	1005.66	1740.24	2635.23	3719.4
GCAM	Base	ASIA	Resource|Cumulative Extraction|Gas	EJ	72.8645	216.934	420.889	768.352	1141.89
GCAM	Base	ASIA	Resource|Cumulative Extraction|Oil	EJ	82.459	319.433	584.803	796.98	966.12
GCAM	Base	ASIA	Secondary Energy|Electricity	EJ/yr	24.3266	39.4869	54.4039	67.5415	78.3828
GCAM	Base	ASIA	Secondary Energy|Electricity|Biomass	EJ/yr	0.0837791	0.172653	0.352809	0.570452	0.734984
GCAM	Base	ASIA	Secondary Energy|Electricity|Biomass|w/ CCS	EJ/yr	0	0	0	0	0
GCAM	Base	ASIA	Secondary Energy|Electricity|Biomass|w/o CCS	EJ/yr	0.0837791	0.172653	0.352809	0.570452	0.734984
GCAM	Base	ASIA	Secondary Energy|Electricity|Coal	EJ/yr	15.9782	25.3106	32.9538	38.4918	42.3608
GCAM	Base	ASIA	Secondary Energy|Electricity|Coal|w/ CCS	EJ/yr	0	0	0	0	0
GCAM	Base	ASIA	Secondary Energy|Electricity|Coal|w/o CCS	EJ/yr	15.9782	25.3106	32.9538	38.4918	42.3608
GCAM	Base	ASIA	Secondary Energy|Electricity|Fossil	EJ/yr	19.324	32.4627	44.3107	53.7663	61.0235
GCAM	Base	ASIA	Secondary Energy|Electricity|Fossil|w/ CCS	EJ/yr	0	0	0	0	0
GCAM	Base	ASIA	Secondary Energy|Electricity|Fossil|w/o CCS	EJ/yr	19.324	32.4627	44.3107	53.7663	61.0235
GCAM	Base	ASIA	Secondary Energy|Electricity|Gas	EJ/yr	2.73164	5.67801	8.72396	11.6417	14.1128
GCAM	Base	ASIA	Secondary Energy|Electricity|Gas|w/ CCS	EJ/yr	0	0	0	0	0
GCAM	Base	ASIA	Secondary Energy|Electricity|Gas|w/o CCS	EJ/yr	2.73164	5.67801	8.72396	11.6417	14.1128
GCAM	Base	ASIA	Secondary Energy|Electricity|Geothermal	EJ/yr	0.0700198	0.272008	0.426856	0.549458	0.5934
GCAM	Base	ASIA	Secondary Energy|Electricity|Hydro	EJ/yr	3.54469	3.74205	3.94012	4.25747	4.69412
GCAM	Base	ASIA	Secondary Energy|Electricity|Non-Biomass Renewables	EJ/yr	3.86112	5.00051	6.86731	9.25699	11.6823
GCAM	Base	ASIA	Secondary Energy|Electricity|Nuclear	EJ/yr	1.05765	1.85105	2.87307	3.94778	4.94208
GCAM	Base	ASIA	Secondary Energy|Electricity|Ocean	EJ/yr	0	0	0	0	0
GCAM	Base	ASIA	Secondary Energy|Electricity|Oil	EJ/yr	0.614129	1.47408	2.63298	3.63286	4.54986
GCAM	Base	ASIA	Secondary Energy|Electricity|Oil|w/ CCS	EJ/yr	0	0	0	0	0
GCAM	Base	ASIA	Secondary Energy|Electricity|Oil|w/o CCS	EJ/yr	0.614129	1.47408	2.63298	3.63286	4.54986
GCAM	Base	ASIA	Secondary Energy|Electricity|Other	EJ/yr	0	0	0	0	0
GCAM	Base	ASIA	Secondary Energy|Electricity|Solar	EJ/yr	0.00721428	0.211801	0.758664	1.68906	2.81673
GCAM	Base	ASIA	Secondary Energy|Electricity|Solar|CSP	EJ/yr	0	0.00345627	0.0606691	0.242602	0.528432
GCAM	Base	ASIA	Secondary Energy|Electricity|Solar|PV	EJ/yr	0.00721428	0.208345	0.697995	1.44645	2.2883
GCAM	Base	ASIA	Secondary Energy|Electricity|Wind	EJ/yr	0.239194	0.774647	1.74167	2.761	3.57801
GCAM	Base	ASIA	Secondary Energy|Gases	EJ/yr	15.316	26.7228	38.06	47.0767	54.0028
GCAM	Base	ASIA	Secondary Energy|Gases|Biomass	EJ/yr	0.306412	0.617601	0.864735	1.05924	1.13788
GCAM	Base	ASIA	Secondary Energy|Gases|Coal	EJ/yr	0.172521	0.42002	0.789225	1.45556	2.73754
GCAM	Base	ASIA	Secondary Energy|Gases|Natural Gas	EJ/yr	14.8371	25.6852	36.4061	44.5619	50.1274
GCAM	Base	ASIA	Secondary Energy|Gases|Other	EJ/yr	0	0	0	0	0
GCAM	Base	ASIA	Secondary Energy|Hydrogen	EJ/yr	0	0.088033	0.248776	0.475246	0.768154
GCAM	Base	ASIA	Secondary Energy|Hydrogen|Biomass	EJ/yr	0	0.00333831	0.00897352	0.0162673	0.0237696
GCAM	Base	ASIA	Secondary Energy|Hydrogen|Biomass|w/ CCS	EJ/yr	0	0	0	0	0
GCAM	Base	ASIA	Secondary Energy|Hydrogen|Biomass|w/o CCS	EJ/yr	0	0.00333831	0.00897352	0.0162673	0.0237696
GCAM	Base	ASIA	Secondary Energy|Hydrogen|Coal	EJ/yr	0	0.0201215	0.0603292	0.126362	0.226146
GCAM	Base	ASIA	Secondary Energy|Hydrogen|Coal|w/ CCS	EJ/yr	0	0	0	0	0
GCAM	Base	ASIA	Secondary Energy|Hydrogen|Coal|w/o CCS	EJ/yr	0	0.0201215	0.0603292	0.126362	0.226146
GCAM	Base	ASIA	Secondary Energy|Hydrogen|Electricity	EJ/yr	0	0.00768647	0.0203181	0.0378545	0.0607566
GCAM	Base	ASIA	Secondary Energy|Hydrogen|Gas	EJ/yr	0	0.0534777	0.150225	0.278353	0.431541
GCAM	Base	ASIA	Secondary Energy|Hydrogen|Gas|w/ CCS	EJ/yr	0	0	0	0	0
GCAM	Base	ASIA	Secondary Energy|Hydrogen|Gas|w/o CCS	EJ/yr	0	0.0534777	0.150225	0.278353	0.431541
GCAM	Base	ASIA	Secondary Energy|Hydrogen|Nuclear	EJ/yr	0	0.00340906	0.00893036	0.0164092	0.025941
GCAM	Base	ASIA	Secondary Energy|Hydrogen|Other	EJ/yr	0	0	0	0	0
GCAM	Base	ASIA	Secondary Energy|Hydrogen|Solar	EJ/yr	0	0	0	0	0
GCAM	Base	ASIA	Secondary Energy|Liquids	EJ/yr	43.3775	60.1117	78.0846	91.1087	101.377
GCAM	Base	ASIA	Secondary Energy|Liquids|Biomass	EJ/yr	0.00761808	0.885702	2.33493	4.28283	5.04643
GCAM	Base	ASIA	Secondary Energy|Liquids|Coal	EJ/yr	0	0.875633	4.65473	10.7287	18.1661
GCAM	Base	ASIA	Secondary Energy|Liquids|Gas	EJ/yr	0.0363013	0.93456	4.69357	10.0055	15.1777
GCAM	Base	ASIA	Secondary Energy|Liquids|Oil	EJ/yr	43.2326	57.329	66.3212	65.9655	62.8557
GCAM	Base	ASIA	Secondary Energy|Liquids|Other	EJ/yr	0	0	0	0	0
GCAM	Base	ASIA	Secondary Energy|Solids	EJ/yr	0	0	0	0	0
GCAM	Base	ASIA	Secondary Energy|Solids|Biomass	EJ/yr	0	0	0	0	0
GCAM	Base	ASIA	Secondary Energy|Solids|Coal	EJ/yr	0	0	0	0	0
GCAM	Base	ASIA	Temperature|Global Mean	?C	6.59609	8.13696	10.1601	12.5211	15.1066
GCAM	Base	ASIA	Water Consumption|Electricity	km3/yr	26.24	33.0731	39.1617	44.7541	49.8719
GCAM	Base	ASIA	Water Consumption|Electricity|Biomass	km3/yr	0.0324088	0.0691817	0.138993	0.221779	0.279775
GCAM	Base	ASIA	Water Consumption|Electricity|Biomass|w/ CCS	km3/yr	0	0	0	0	0
GCAM	Base	ASIA	Water Consumption|Electricity|Biomass|w/o CCS	km3/yr	0.0324088	0.0691817	0.138993	0.221779	0.279775
GCAM	Base	ASIA	Water Consumption|Electricity|Coal	km3/yr	8.12825	12.9817	16.9189	19.779	21.7625
GCAM	Base	ASIA	Water Consumption|Electricity|Coal|w/ CCS	km3/yr	0	0	0	0	0
GCAM	Base	ASIA	Water Consumption|Electricity|Coal|w/o CCS	km3/yr	8.12825	12.9817	16.9189	19.779	21.7625
GCAM	Base	ASIA	Water Consumption|Electricity|Cooling Pond	km3/yr	0.436501	0.381156	0.31644	0.216206	0.116134
GCAM	Base	ASIA	Water Consumption|Electricity|Dry Cooling	km3/yr	0.00521258	0.0206045	0.0380107	0.065839	0.098485
GCAM	Base	ASIA	Water Consumption|Electricity|Fossil	km3/yr	9.1643	14.4049	18.735	21.9292	24.1853
GCAM	Base	ASIA	Water Consumption|Electricity|Fossil|w/ CCS	km3/yr	0	0	0	0	0
GCAM	Base	ASIA	Water Consumption|Electricity|Fossil|w/o CCS	km3/yr	9.1643	14.4049	18.735	21.9292	24.1853
GCAM	Base	ASIA	Water Consumption|Electricity|Gas	km3/yr	0.741423	1.07083	1.46274	1.80981	2.08977
GCAM	Base	ASIA	Water Consumption|Electricity|Gas|w/ CCS	km3/yr	0	0	0	0	0
GCAM	Base	ASIA	Water Consumption|Electricity|Gas|w/o CCS	km3/yr	0.741423	1.07083	1.46274	1.80981	2.08977
GCAM	Base	ASIA	Water Consumption|Electricity|Geothermal	km3/yr	0.0845686	0.328525	0.515547	0.663624	0.716695
GCAM	Base	ASIA	Water Consumption|Electricity|Hydro	km3/yr	16.7389	17.6708	18.6062	20.1047	22.1666
GCAM	Base	ASIA	Water Consumption|Electricity|Non-Biomass Renewables	km3/yr	0.0845686	0.330464	0.549588	0.799752	1.0132
GCAM	Base	ASIA	Water Consumption|Electricity|Nuclear	km3/yr	0.219828	0.596807	1.129	1.69306	2.21923
GCAM	Base	ASIA	Water Consumption|Electricity|Ocean	km3/yr	0	0	0	0	0
GCAM	Base	ASIA	Water Consumption|Electricity|Oil	km3/yr	0.294627	0.352355	0.353316	0.340381	0.333075
GCAM	Base	ASIA	Water Consumption|Electricity|Oil|w/ CCS	km3/yr	0	0	0	0	0
GCAM	Base	ASIA	Water Consumption|Electricity|Oil|w/o CCS	km3/yr	0.294627	0.352355	0.353316	0.340381	0.333075
GCAM	Base	ASIA	Water Consumption|Electricity|Once Through	km3/yr	0.909704	0.855891	0.780507	0.631585	0.477384
GCAM	Base	ASIA	Water Consumption|Electricity|Other	km3/yr	0	0	0	0	0
GCAM	Base	ASIA	Water Consumption|Electricity|Sea Cooling	km3/yr	0	0	0	0	0
GCAM	Base	ASIA	Water Consumption|Electricity|Solar	km3/yr	4.001e-05	0.00291156	0.0370302	0.141738	0.304224
GCAM	Base	ASIA	Water Consumption|Electricity|Solar|CSP	km3/yr	0	0.0019397	0.0340412	0.136128	0.296507
GCAM	Base	ASIA	Water Consumption|Electricity|Solar|PV	km3/yr	4.001e-05	0.00097193	0.00298901	0.00560977	0.00771673
GCAM	Base	ASIA	Water Consumption|Electricity|Wet Tower	km3/yr	8.14968	14.1437	19.4176	23.7302	27.0055
GCAM	Base	ASIA	Water Consumption|Electricity|Wind	km3/yr	0	0	0	0	0
GCAM	Base	ASIA	Water Withdrawal|Electricity	km3/yr	151.501	151.217	146.602	129.394	110.009
GCAM	Base	ASIA	Water Withdrawal|Electricity|Biomass	km3/yr	0.477242	0.389156	0.599896	0.846462	1.04292
GCAM	Base	ASIA	Water Withdrawal|Electricity|Biomass|w/ CCS	km3/yr	0	0	0	0	0
GCAM	Base	ASIA	Water Withdrawal|Electricity|Biomass|w/o CCS	km3/yr	0.477242	0.389156	0.599896	0.846462	1.04292
GCAM	Base	ASIA	Water Withdrawal|Electricity|Coal	km3/yr	131.559	131.272	124.477	106.007	85.5132
GCAM	Base	ASIA	Water Withdrawal|Electricity|Coal|w/ CCS	km3/yr	0	0	0	0	0
GCAM	Base	ASIA	Water Withdrawal|Electricity|Coal|w/o CCS	km3/yr	131.559	131.272	124.477	106.007	85.5132
GCAM	Base	ASIA	Water Withdrawal|Electricity|Cooling Pond	km3/yr	9.37855	8.25436	6.85126	4.68544	2.51989
GCAM	Base	ASIA	Water Withdrawal|Electricity|Dry Cooling	km3/yr	0.00521258	0.0206045	0.0380107	0.065839	0.098485
GCAM	Base	ASIA	Water Withdrawal|Electricity|Fossil	km3/yr	145.242	144.2	138.188	119.552	98.7224
GCAM	Base	ASIA	Water Withdrawal|Electricity|Fossil|w/ CCS	km3/yr	0	0	0	0	0
GCAM	Base	ASIA	Water Withdrawal|Electricity|Fossil|w/o CCS	km3/yr	145.242	144.2	138.188	119.552	98.7224
GCAM	Base	ASIA	Water Withdrawal|Electricity|Gas	km3/yr	10.7555	11.1566	12.0486	12.0868	11.9166
GCAM	Base	ASIA	Water Withdrawal|Electricity|Gas|w/ CCS	km3/yr	0	0	0	0	0
GCAM	Base	ASIA	Water Withdrawal|Electricity|Gas|w/o CCS	km3/yr	10.7555	11.1566	12.0486	12.0868	11.9166
GCAM	Base	ASIA	Water Withdrawal|Electricity|Geothermal	km3/yr	0.0845686	0.328525	0.515547	0.663624	0.716695
GCAM	Base	ASIA	Water Withdrawal|Electricity|Hydro	km3/yr	0	0	0	0	0
GCAM	Base	ASIA	Water Withdrawal|Electricity|Non-Biomass Renewables	km3/yr	0.0845686	0.330464	0.549588	0.799752	1.0132
GCAM	Base	ASIA	Water Withdrawal|Electricity|Nuclear	km3/yr	5.69665	6.29625	7.26192	8.19037	9.22233
GCAM	Base	ASIA	Water Withdrawal|Electricity|Ocean	km3/yr	0	0	0	0	0
GCAM	Base	ASIA	Water Withdrawal|Electricity|Oil	km3/yr	2.92803	1.77201	1.66242	1.45783	1.29264
GCAM	Base	ASIA	Water Withdrawal|Electricity|Oil|w/ CCS	km3/yr	0	0	0	0	0
GCAM	Base	ASIA	Water Withdrawal|Electricity|Oil|w/o CCS	km3/yr	2.92803	1.77201	1.66242	1.45783	1.29264
GCAM	Base	ASIA	Water Withdrawal|Electricity|Once Through	km3/yr	130.161	122.337	111.57	90.4072	68.5629
GCAM	Base	ASIA	Water Withdrawal|Electricity|Other	km3/yr	0	0	0	0	0
GCAM	Base	ASIA	Water Withdrawal|Electricity|Sea Cooling	km3/yr	123.715	228.63	315.146	387.267	443.923
GCAM	Base	ASIA	Water Withdrawal|Electricity|Solar	km3/yr	4.001e-05	0.00291156	0.0370302	0.141738	0.304224
GCAM	Base	ASIA	Water Withdrawal|Electricity|Solar|CSP	km3/yr	0	0.0019397	0.0340412	0.136128	0.296507
GCAM	Base	ASIA	Water Withdrawal|Electricity|Solar|PV	km3/yr	4.001e-05	0.00097193	0.00298901	0.00560977	0.00771673
GCAM	Base	ASIA	Water Withdrawal|Electricity|Wet Tower	km3/yr	11.9558	20.6043	28.1397	34.23	38.8196
GCAM	Base	ASIA	Water Withdrawal|Electricity|Wind	km3/yr	0	0	0	0	0
GCAM	Base	Brazil	Capacity Additions|Electricity|Biomass|w/ CCS	GW/yr	0	0	0	0	0
GCAM	Base	Brazil	Capacity Additions|Electricity|Biomass|w/o CCS	GW/yr	2.55479	2.40403	1.68059	1.43241	1.12192
GCAM	Base	Brazil	Capacity Additions|Electricity|Coal|w/ CCS	GW/yr	0	0	0	0	0
GCAM	Base	Brazil	Capacity Additions|Electricity|Coal|w/o CCS	GW/yr	0.0850457	2.08961	1.68057	1.6779	1.65303
GCAM	Base	Brazil	Capacity Additions|Electricity|Gas|w/ CCS	GW/yr	0	0	0	0	0
GCAM	Base	Brazil	Capacity Additions|Electricity|Gas|w/o CCS	GW/yr	3.24318	7.5391	6.27776	5.77409	5.01293
GCAM	Base	Brazil	Capacity Additions|Electricity|Hydro	GW/yr	0	0	0	0	0
GCAM	Base	Brazil	Capacity Additions|Electricity|Nuclear	GW/yr	0.592086	0.133848	0.186491	0.256318	0.318419
GCAM	Base	Brazil	Capacity Additions|Electricity|Oil|w/ CCS	GW/yr	0	0	0	0	0
GCAM	Base	Brazil	Capacity Additions|Electricity|Oil|w/o CCS	GW/yr	5.00798	19.8318	13.9042	11.9931	10.1732
GCAM	Base	Brazil	Capacity Additions|Electricity|Solar|CSP	GW/yr	0	0.00752852	0.0587955	0.141512	0.229173
GCAM	Base	Brazil	Capacity Additions|Electricity|Solar|PV	GW/yr	0	0.352681	0.514308	0.712369	0.932418
GCAM	Base	Brazil	Capacity Additions|Electricity|Wind	GW/yr	0.566411	0.989419	1.23426	1.66674	2.03432
GCAM	Base	Brazil	Capacity|Electricity|Biomass|w/ CCS	GW	0	0	0	0	0
GCAM	Base	Brazil	Capacity|Electricity|Biomass|w/o CCS	GW	4.49415	7.22694	9.49437	10.69	10.6575
GCAM	Base	Brazil	Capacity|Electricity|Coal|w/ CCS	GW	0	0	0	0	0
GCAM	Base	Brazil	Capacity|Electricity|Coal|w/o CCS	GW	1.61786	4.36172	7.49761	10.4781	13.463
GCAM	Base	Brazil	Capacity|Electricity|Gas|w/ CCS	GW	0	0	0	0	0
GCAM	Base	Brazil	Capacity|Electricity|Gas|w/o CCS	GW	6.47954	16.2677	27.9474	38.1758	47.0245
GCAM	Base	Brazil	Capacity|Electricity|Hydro	GW	57.5469	59.4467	61.3466	63.9733	67.3274
GCAM	Base	Brazil	Capacity|Electricity|Nuclear	GW	1.84208	1.76468	1.82765	1.87988	2.06764
GCAM	Base	Brazil	Capacity|Electricity|Oil|w/ CCS	GW	0	0	0	0	0
GCAM	Base	Brazil	Capacity|Electricity|Oil|w/o CCS	GW	18.339	52.473	69.8967	82.0142	92.0074
GCAM	Base	Brazil	Capacity|Electricity|Solar|CSP	GW	0	0.00859233	0.0943404	0.337339	0.746446
GCAM	Base	Brazil	Capacity|Electricity|Solar|PV	GW	0	1.45793	4.61064	9.66263	16.1757
GCAM	Base	Brazil	Capacity|Electricity|Wind	GW	0.591703	1.85547	4.08299	6.65214	9.17727
GCAM	Base	Brazil	Carbon Sequestration|CCS|Fossil|Biomass|Supply|Electricity	Mt CO2/yr	0	0	0	0	0
GCAM	Base	Brazil	Carbon Sequestration|CCS|Fossil|Energy|Supply|Electricity|Coal	Mt CO2/yr	0	0	0	0	0
GCAM	Base	Brazil	Carbon Sequestration|CCS|Fossil|Energy|Supply|Electricity|Gas	Mt CO2/yr	0	0	0	0	0
GCAM	Base	Brazil	Carbon Sequestration|CCS|Fossil|Energy|Supply|Electricity|Oil	Mt CO2/yr	0	0	0	0	0
GCAM	Base	Brazil	Concentration|CH4	ppb	1882.23	2022.81	2228.22	2444.67	2623.87
GCAM	Base	Brazil	Concentration|CO2	ppm	0	0	0	0	0
GCAM	Base	Brazil	Concentration|N2O	ppb	327.014	335.859	345.667	356.386	367.857
GCAM	Base	Brazil	Emissions|CO2	Mt CO2/yr	1403.9	1104.25	1381.67	1668.27	1875.02
GCAM	Base	Brazil	Emissions|CO2|Carbon Capture and Storage	Mt CO2/yr	0	0	0	0	0
GCAM	Base	Brazil	Emissions|CO2|Carbon Capture and Storage|Biomass	Mt CO2/yr	0	0	0	0	0
GCAM	Base	Brazil	Emissions|CO2|Energy|Supply|Electricity	Mt CO2/yr	78.1874	271.115	459.813	608.538	733.867
GCAM	Base	Brazil	Emissions|CO2|Energy|Supply|Electricity and Heat	Mt CO2/yr	78.1874	271.115	459.813	608.538	733.867
GCAM	Base	Brazil	Emissions|CO2|Energy|Supply|Electricity|Biomass|w/ CCS	Mt CO2/yr	0	0	0	0	0
GCAM	Base	Brazil	Emissions|CO2|Energy|Supply|Electricity|Biomass|w/o CCS	Mt CO2/yr	-2.83e-06	-3.56e-05	-2.5e-05	8.93e-05	-1.96e-05
GCAM	Base	Brazil	Emissions|CO2|Energy|Supply|Electricity|Coal|w/ CCS	MtCO2/yr	0	0	0	0	0
GCAM	Base	Brazil	Emissions|CO2|Energy|Supply|Electricity|Coal|w/o CCS	MtCO2/yr	26.7836	60.1863	95.9707	127.34	157.191
GCAM	Base	Brazil	Emissions|CO2|Energy|Supply|Electricity|Gas|w/ CCS	MtCO2/yr	0	0	0	0	0
GCAM	Base	Brazil	Emissions|CO2|Energy|Supply|Electricity|Gas|w/o CCS	MtCO2/yr	28.8653	73.6766	125.233	168.694	205.061
GCAM	Base	Brazil	Emissions|CO2|Energy|Supply|Electricity|Oil|w/ CCS	MtCO2/yr	0	0	0	0	0
GCAM	Base	Brazil	Emissions|CO2|Energy|Supply|Electricity|Oil|w/o CCS	MtCO2/yr	22.5384	137.252	238.61	312.504	371.615
GCAM	Base	Brazil	Emissions|CO2|Energy|Supply|Gases	Mt CO2/yr	0	0	0	0	0
GCAM	Base	Brazil	Emissions|CO2|Energy|Supply|Heat	Mt CO2/yr	0	0	0	0	0
GCAM	Base	Brazil	Emissions|CO2|Energy|Supply|Liquids	Mt CO2/yr	0	0	0	0	0
GCAM	Base	Brazil	Emissions|CO2|Energy|Supply|Solids	Mt CO2/yr	0	0	0	0	0
GCAM	Base	Brazil	Emissions|CO2|Fossil Fuels and Industry	Mt CO2/yr	464.481	895.469	1220.97	1509.59	1809.73
GCAM	Base	Brazil	Emissions|CO2|Fossil Fuels and Industry|Energy Demand	Mt CO2/yr	412.347	580.459	665.197	721.863	763.231
GCAM	Base	Brazil	Emissions|CO2|Fossil Fuels and Industry|Energy Demand|Industry	Mt CO2/yr	157.065	242.233	280.201	303.066	317.578
GCAM	Base	Brazil	Emissions|CO2|Fossil Fuels and Industry|Energy Demand|Other Sector	Mt CO2/yr	0	0	0	0	0
GCAM	Base	Brazil	Emissions|CO2|Fossil Fuels and Industry|Energy Demand|Residential and Commercial	Mt CO2/yr	22.2767	45.7334	56.3668	63.241	68.6915
GCAM	Base	Brazil	Emissions|CO2|Fossil Fuels and Industry|Energy Demand|Transportation	Mt CO2/yr	233.005	292.493	328.629	355.557	376.962
GCAM	Base	Brazil	Emissions|CO2|Fossil Fuels and Industry|Energy Supply	Mt CO2/yr	130.322	586.125	1015.58	1396.26	1780.36
GCAM	Base	Brazil	Emissions|CO2|Land Use	Mt CO2/yr	939.422	208.785	160.701	158.687	65.2913
GCAM	Base	Brazil	Final Energy	EJ/yr	10.0606	12.9737	15.2233	16.9248	18.2669
GCAM	Base	Brazil	Final Energy|Electricity	EJ/yr	1.51586	2.24014	3.05985	3.80233	4.49407
GCAM	Base	Brazil	Final Energy|Gases	EJ/yr	0.577272	0.751055	1.01308	1.28535	1.5794
GCAM	Base	Brazil	Final Energy|Geothermal	EJ/yr	0	0	0	0	0
GCAM	Base	Brazil	Final Energy|Heat	EJ/yr	0	0	0	0	0
GCAM	Base	Brazil	Final Energy|Hydrogen	EJ/yr	0	0.00864673	0.0295136	0.0591476	0.0937981
GCAM	Base	Brazil	Final Energy|Industry	EJ/yr	5.45581	6.95577	8.10475	8.87731	9.37496
GCAM	Base	Brazil	Final Energy|Liquids	EJ/yr	4.92039	7.26746	8.35471	9.08117	9.6159
GCAM	Base	Brazil	Final Energy|Other	EJ/yr	0	0	0	0	0
GCAM	Base	Brazil	Final Energy|Other Sector	EJ/yr	0	0	0	0	0
GCAM	Base	Brazil	Final Energy|Residential and Commercial	EJ/yr	1.36375	1.92469	2.47049	2.93975	3.37163
GCAM	Base	Brazil	Final Energy|Solar	EJ/yr	0	0	0	0	0
GCAM	Base	Brazil	Final Energy|Solids	EJ/yr	2.7425	2.50989	2.60934	2.56907	2.38266
GCAM	Base	Brazil	Final Energy|Solids|Biomass	EJ/yr	2.57393	2.18595	2.16839	2.04678	1.80652
GCAM	Base	Brazil	Final Energy|Solids|Biomass|Traditional	EJ/yr	0.304531	0.196465	0.156839	0.127717	0.10106
GCAM	Base	Brazil	Final Energy|Solids|Coal	EJ/yr	0.473102	0.520397	0.597793	0.65001	0.677195
GCAM	Base	Brazil	Final Energy|Transportation	EJ/yr	3.24099	4.0932	4.64809	5.10772	5.52031
GCAM	Base	Brazil	Forcing	W/m2	1.86272	2.25795	2.76499	3.33767	3.94881
GCAM	Base	Brazil	Forcing|Kyoto Gases	W/m2	0	0	0	0	0
GCAM	Base	Brazil	GDP|MER	billion US$2010/yr	1196.02	1711	2295.41	2849.7	3412.24
GCAM	Base	Brazil	GDP|PPP	billion US$2010/yr	2150.86	3076.97	4127.96	5124.76	6136.4
GCAM	Base	Brazil	Land Cover|Cropland|Energy Crops	million ha	0	0.934009	1.32317	1.81383	2.72205
GCAM	Base	Brazil	Population	million	194.946	210.743	222.819	229.841	231.868
GCAM	Base	Brazil	Price|Carbon	US$2010/tCO2	0	0	0	0	0
GCAM	Base	Brazil	Price|Primary Energy|Coal	US$2010/GJ	2.09954	2.13469	2.18851	2.25799	2.34347
GCAM	Base	Brazil	Price|Primary Energy|Gas	US$2010/GJ	5.6525	5.74362	5.88609	6.23681	6.70803
GCAM	Base	Brazil	Price|Primary Energy|Oil	US$2010/GJ	11.1179	11.5519	12.1926	12.669	12.8351
GCAM	Base	Brazil	Price|Secondary Energy|Electricity	US$2010/GJ	43.5304	39.2739	37.5387	36.3827	35.4027
GCAM	Base	Brazil	Primary Energy	EJ/yr	11.3774	17.1548	21.386	25.0071	28.1776
GCAM	Base	Brazil	Primary Energy|Biomass	EJ/yr	2.81667	2.95393	3.55153	4.11855	4.22977
GCAM	Base	Brazil	Primary Energy|Biomass|Electricity	EJ/yr	0.113382	0.182327	0.239532	0.269696	0.268875
GCAM	Base	Brazil	Primary Energy|Biomass|Electricity|w/ CCS	EJ/yr	0	0	0	0	0
GCAM	Base	Brazil	Primary Energy|Biomass|Gases	EJ/yr	0	0.000222414	0.000764298	0.00192575	0.00394957
GCAM	Base	Brazil	Primary Energy|Biomass|Hydrogen	EJ/yr	0	0.000692657	0.00221061	0.00412174	0.00580344
GCAM	Base	Brazil	Primary Energy|Biomass|Hydrogen|w/ CCS	EJ/yr	0	0	0	0	0
GCAM	Base	Brazil	Primary Energy|Biomass|Liquids	EJ/yr	0	0.251829	0.659886	1.23522	1.58249
GCAM	Base	Brazil	Primary Energy|Biomass|Liquids|w/ CCS	EJ/yr	0	0	0	0	0
GCAM	Base	Brazil	Primary Energy|Biomass|Modern	EJ/yr	0	0	0	0	0
GCAM	Base	Brazil	Primary Energy|Biomass|Traditional	EJ/yr	0.304531	0.196465	0.156839	0.127717	0.10106
GCAM	Base	Brazil	Primary Energy|Biomass|w/ CCS	EJ/yr	0	0	0	0	0
GCAM	Base	Brazil	Primary Energy|Biomass|w/o CCS	EJ/yr	2.81667	2.95393	3.55153	4.11855	4.22977
GCAM	Base	Brazil	Primary Energy|Coal	EJ/yr	0.606886	1.04965	2.11751	3.7437	6.05873
GCAM	Base	Brazil	Primary Energy|Coal|Electricity	EJ/yr	0.0408167	0.110041	0.189156	0.264351	0.339655
GCAM	Base	Brazil	Primary Energy|Coal|Electricity|w/ CCS	EJ/yr	0	0	0	0	0
GCAM	Base	Brazil	Primary Energy|Coal|Hydrogen	EJ/yr	0	0.00294186	0.0104691	0.0225602	0.0389743
GCAM	Base	Brazil	Primary Energy|Coal|Hydrogen|w/ CCS	EJ/yr	0	0	0	0	0
GCAM	Base	Brazil	Primary Energy|Coal|w/ CCS	EJ/yr	0	0	0	0	0
GCAM	Base	Brazil	Primary Energy|Coal|w/o CCS	EJ/yr	0.606886	1.04965	2.11751	3.7437	6.05873
GCAM	Base	Brazil	Primary Energy|Fossil	EJ/yr	6.23204	11.1591	14.5669	17.5788	20.6617
GCAM	Base	Brazil	Primary Energy|Fossil|w/ CCS	EJ/yr	0	0	0	0	0
GCAM	Base	Brazil	Primary Energy|Fossil|w/o CCS	EJ/yr	6.23204	11.1591	14.5669	17.5788	20.6617
GCAM	Base	Brazil	Primary Energy|Gas	EJ/yr	0.963435	1.86285	3.31857	4.99632	6.74321
GCAM	Base	Brazil	Primary Energy|Gas|Electricity	EJ/yr	0.13131	0.374831	0.665216	0.922581	1.14655
GCAM	Base	Brazil	Primary Energy|Gas|Electricity|w/ CCS	EJ/yr	0	0	0	0	0
GCAM	Base	Brazil	Primary Energy|Gas|Hydrogen	EJ/yr	0	0.00864059	0.0287434	0.0549485	0.082013
GCAM	Base	Brazil	Primary Energy|Gas|w/ CCS	EJ/yr	0	0	0	0	0
GCAM	Base	Brazil	Primary Energy|Gas|w/o CCS	EJ/yr	0.963435	1.86285	3.31857	4.99632	6.74321
GCAM	Base	Brazil	Primary Energy|Geothermal	EJ/yr	0	0	0	0	0
GCAM	Base	Brazil	Primary Energy|Hydro	EJ/yr	1.45184	1.49977	1.5477	1.61397	1.69859
GCAM	Base	Brazil	Primary Energy|Non-Biomass Renewables	EJ/yr	1.45968	1.53694	1.64118	1.78253	1.95591
GCAM	Base	Brazil	Primary Energy|Nuclear	EJ/yr	0	0	0	0	0
GCAM	Base	Brazil	Primary Energy|Ocean	EJ/yr	0	0	0	0	0
GCAM	Base	Brazil	Primary Energy|Oil	EJ/yr	4.66172	8.24656	9.13082	8.83875	7.85973
GCAM	Base	Brazil	Primary Energy|Oil|w/ CCS	EJ/yr	0	0	0	0	0
GCAM	Base	Brazil	Primary Energy|Oil|w/o CCS	EJ/yr	4.66172	8.24656	9.13082	8.83875	7.85973
GCAM	Base	Brazil	Primary Energy|Other	EJ/yr	0	0	0	0	0
GCAM	Base	Brazil	Primary Energy|Secondary Energy Trade	EJ/yr	0	0	0	0	0
GCAM	Base	Brazil	Primary Energy|Solar	EJ/yr	0	0.0108436	0.0342504	0.072055	0.121293
GCAM	Base	Brazil	Primary Energy|Wind	EJ/yr	0.00783718	0.0263311	0.0592301	0.0965001	0.136025
GCAM	Base	Brazil	Resource|Cumulative Extraction|Coal	EJ	0.41711	1.11608	1.98417	3.03372	4.29682
GCAM	Base	Brazil	Resource|Cumulative Extraction|Gas	EJ	2.61388	5.76191	10.2029	18.0959	28.2037
GCAM	Base	Brazil	Resource|Cumulative Extraction|Oil	EJ	23.7183	43.9412	74.6153	107.931	137.281
GCAM	Base	Brazil	Secondary Energy|Electricity	EJ/yr	1.8553	2.73317	3.69593	4.54718	5.31996
GCAM	Base	Brazil	Secondary Energy|Electricity|Biomass	EJ/yr	0.113382	0.182327	0.239532	0.269696	0.268875
GCAM	Base	Brazil	Secondary Energy|Electricity|Biomass|w/ CCS	EJ/yr	0	0	0	0	0
GCAM	Base	Brazil	Secondary Energy|Electricity|Biomass|w/o CCS	EJ/yr	0.113382	0.182327	0.239532	0.269696	0.268875
GCAM	Base	Brazil	Secondary Energy|Electricity|Coal	EJ/yr	0.0408167	0.110041	0.189156	0.264351	0.339655
GCAM	Base	Brazil	Secondary Energy|Electricity|Coal|w/ CCS	EJ/yr	0	0	0	0	0
GCAM	Base	Brazil	Secondary Energy|Electricity|Coal|w/o CCS	EJ/yr	0.0408167	0.110041	0.189156	0.264351	0.339655
GCAM	Base	Brazil	Secondary Energy|Electricity|Fossil	EJ/yr	0.22996	0.955362	1.73405	2.38116	2.94114
GCAM	Base	Brazil	Secondary Energy|Electricity|Fossil|w/ CCS	EJ/yr	0	0	0	0	0
GCAM	Base	Brazil	Secondary Energy|Electricity|Fossil|w/o CCS	EJ/yr	0.22996	0.955362	1.73405	2.38116	2.94114
GCAM	Base	Brazil	Secondary Energy|Electricity|Gas	EJ/yr	0.13131	0.374831	0.665216	0.922581	1.14655
GCAM	Base	Brazil	Secondary Energy|Electricity|Gas|w/ CCS	EJ/yr	0	0	0	0	0
GCAM	Base	Brazil	Secondary Energy|Electricity|Gas|w/o CCS	EJ/yr	0.13131	0.374831	0.665216	0.922581	1.14655
GCAM	Base	Brazil	Secondary Energy|Electricity|Geothermal	EJ/yr	0	0.00836155	0.0276075	0.0538694	0.0803173
GCAM	Base	Brazil	Secondary Energy|Electricity|Hydro	EJ/yr	1.45184	1.49977	1.5477	1.61397	1.69859
GCAM	Base	Brazil	Secondary Energy|Electricity|Non-Biomass Renewables	EJ/yr	1.45968	1.54539	1.67047	1.84298	2.05126
GCAM	Base	Brazil	Secondary Energy|Electricity|Nuclear	EJ/yr	0.0522827	0.0500858	0.0518732	0.0533555	0.0586847
GCAM	Base	Brazil	Secondary Energy|Electricity|Ocean	EJ/yr	0	0	0	0	0
GCAM	Base	Brazil	Secondary Energy|Electricity|Oil	EJ/yr	0.0578339	0.47049	0.87968	1.19423	1.45494
GCAM	Base	Brazil	Secondary Energy|Electricity|Oil|w/ CCS	EJ/yr	0	0	0	0	0
GCAM	Base	Brazil	Secondary Energy|Electricity|Oil|w/o CCS	EJ/yr	0.0578339	0.47049	0.87968	1.19423	1.45494
GCAM	Base	Brazil	Secondary Energy|Electricity|Other	EJ/yr	0	0	0	0	0
GCAM	Base	Brazil	Secondary Energy|Electricity|Solar	EJ/yr	0	0.0109276	0.0359332	0.0786366	0.136325
GCAM	Base	Brazil	Secondary Energy|Electricity|Solar|CSP	EJ/yr	0	8.4e-05	0.0016828	0.00658154	0.0150315
GCAM	Base	Brazil	Secondary Energy|Electricity|Solar|PV	EJ/yr	0	0.0108436	0.0342504	0.072055	0.121293
GCAM	Base	Brazil	Secondary Energy|Electricity|Wind	EJ/yr	0.00783718	0.0263311	0.0592301	0.0965001	0.136025
GCAM	Base	Brazil	Secondary Energy|Gases	EJ/yr	0.963435	1.65456	2.46999	3.20292	3.87795
GCAM	Base	Brazil	Secondary Energy|Gases|Biomass	EJ/yr	0	0.000166	0.000575	0.00146556	0.0030393
GCAM	Base	Brazil	Secondary Energy|Gases|Coal	EJ/yr	0	0.00385034	0.0150541	0.0454828	0.121984
GCAM	Base	Brazil	Secondary Energy|Gases|Natural Gas	EJ/yr	0.963435	1.65054	2.45436	3.15597	3.75293
GCAM	Base	Brazil	Secondary Energy|Gases|Other	EJ/yr	0	0	0	0	0
GCAM	Base	Brazil	Secondary Energy|Hydrogen	EJ/yr	0	0.00864626	0.0295136	0.0591476	0.093798
GCAM	Base	Brazil	Secondary Energy|Hydrogen|Biomass	EJ/yr	0	0.000312	0.00101688	0.00193722	0.00278565
GCAM	Base	Brazil	Secondary Energy|Hydrogen|Biomass|w/ CCS	EJ/yr	0	0	0	0	0
GCAM	Base	Brazil	Secondary Energy|Hydrogen|Biomass|w/o CCS	EJ/yr	0	0.000312	0.00101688	0.00193722	0.00278565
GCAM	Base	Brazil	Secondary Energy|Hydrogen|Coal	EJ/yr	0	0.00188279	0.00683634	0.0150476	0.0265025
GCAM	Base	Brazil	Secondary Energy|Hydrogen|Coal|w/ CCS	EJ/yr	0	0	0	0	0
GCAM	Base	Brazil	Secondary Energy|Hydrogen|Coal|w/o CCS	EJ/yr	0	0.00188279	0.00683634	0.0150476	0.0265025
GCAM	Base	Brazil	Secondary Energy|Hydrogen|Electricity	EJ/yr	0	0.000732	0.00237308	0.00467578	0.00743232
GCAM	Base	Brazil	Secondary Energy|Hydrogen|Gas	EJ/yr	0	0.00540047	0.0182753	0.0355329	0.0540374
GCAM	Base	Brazil	Secondary Energy|Hydrogen|Gas|w/ CCS	EJ/yr	0	0	0	0	0
GCAM	Base	Brazil	Secondary Energy|Hydrogen|Gas|w/o CCS	EJ/yr	0	0.00540047	0.0182753	0.0355329	0.0540374
GCAM	Base	Brazil	Secondary Energy|Hydrogen|Nuclear	EJ/yr	0	0.000319	0.00101194	0.00195406	0.00304014
GCAM	Base	Brazil	Secondary Energy|Hydrogen|Other	EJ/yr	0	0	0	0	0
GCAM	Base	Brazil	Secondary Energy|Hydrogen|Solar	EJ/yr	0	0	0	0	0
GCAM	Base	Brazil	Secondary Energy|Liquids	EJ/yr	5.07719	8.22236	10.0148	11.2554	12.2014
GCAM	Base	Brazil	Secondary Energy|Liquids|Biomass	EJ/yr	0	0.125078	0.330211	0.624615	0.812488
GCAM	Base	Brazil	Secondary Energy|Liquids|Coal	EJ/yr	0	0.104441	0.480868	1.13844	2.1237
GCAM	Base	Brazil	Secondary Energy|Liquids|Gas	EJ/yr	0	0.106981	0.482247	1.05795	1.74919
GCAM	Base	Brazil	Secondary Energy|Liquids|Oil	EJ/yr	4.48847	7.88517	8.72033	8.43115	7.5103
GCAM	Base	Brazil	Secondary Energy|Liquids|Other	EJ/yr	0	0	0	0	0
GCAM	Base	Brazil	Secondary Energy|Solids	EJ/yr	0	0	0	0	0
GCAM	Base	Brazil	Secondary Energy|Solids|Biomass	EJ/yr	0	0	0	0	0
GCAM	Base	Brazil	Secondary Energy|Solids|Coal	EJ/yr	0	0	0	0	0
GCAM	Base	Brazil	Temperature|Global Mean	?C	0.824511	1.01712	1.27001	1.56514	1.88832
GCAM	Base	Brazil	Water Consumption|Electricity	km3/yr	7.04938	7.46488	7.8555	8.31372	8.83951
GCAM	Base	Brazil	Water Consumption|Electricity|Biomass	km3/yr	0.055867	0.0927603	0.120641	0.134414	0.132125
GCAM	Base	Brazil	Water Consumption|Electricity|Biomass|w/ CCS	km3/yr	0	0	0	0	0
GCAM	Base	Brazil	Water Consumption|Electricity|Biomass|w/o CCS	km3/yr	0.055867	0.0927603	0.120641	0.134414	0.132125
GCAM	Base	Brazil	Water Consumption|Electricity|Coal	km3/yr	0.0243505	0.0692254	0.118342	0.164318	0.209685
GCAM	Base	Brazil	Water Consumption|Electricity|Coal|w/ CCS	km3/yr	0	0	0	0	0
GCAM	Base	Brazil	Water Consumption|Electricity|Coal|w/o CCS	km3/yr	0.0243505	0.0692254	0.118342	0.164318	0.209685
GCAM	Base	Brazil	Water Consumption|Electricity|Cooling Pond	km3/yr	0	0	0	0	0
GCAM	Base	Brazil	Water Consumption|Electricity|Dry Cooling	km3/yr	0	0.00063063	0.00222832	0.00468708	0.00752377
GCAM	Base	Brazil	Water Consumption|Electricity|Fossil	km3/yr	0.105486	0.248769	0.359473	0.454897	0.542578
GCAM	Base	Brazil	Water Consumption|Electricity|Fossil|w/ CCS	km3/yr	0	0	0	0	0
GCAM	Base	Brazil	Water Consumption|Electricity|Fossil|w/o CCS	km3/yr	0.105486	0.248769	0.359473	0.454897	0.542578
GCAM	Base	Brazil	Water Consumption|Electricity|Gas	km3/yr	0.0400726	0.0883289	0.145976	0.195597	0.238121
GCAM	Base	Brazil	Water Consumption|Electricity|Gas|w/ CCS	km3/yr	0	0	0	0	0
GCAM	Base	Brazil	Water Consumption|Electricity|Gas|w/o CCS	km3/yr	0.0400726	0.0883289	0.145976	0.195597	0.238121
GCAM	Base	Brazil	Water Consumption|Electricity|Geothermal	km3/yr	0	0.0100984	0.0333437	0.0650623	0.0970054
GCAM	Base	Brazil	Water Consumption|Electricity|Hydro	km3/yr	6.85591	7.08224	7.30856	7.62153	8.02112
GCAM	Base	Brazil	Water Consumption|Electricity|Non-Biomass Renewables	km3/yr	0	0.0101455	0.0342878	0.0687552	0.105439
GCAM	Base	Brazil	Water Consumption|Electricity|Nuclear	km3/yr	0.0321149	0.0309521	0.0324946	0.0340322	0.038111
GCAM	Base	Brazil	Water Consumption|Electricity|Ocean	km3/yr	0	0	0	0	0
GCAM	Base	Brazil	Water Consumption|Electricity|Oil	km3/yr	0.041063	0.0912152	0.0951548	0.0949821	0.0947716
GCAM	Base	Brazil	Water Consumption|Electricity|Oil|w/ CCS	km3/yr	0	0	0	0	0
GCAM	Base	Brazil	Water Consumption|Electricity|Oil|w/o CCS	km3/yr	0.041063	0.0912152	0.0951548	0.0949821	0.0947716
GCAM	Base	Brazil	Water Consumption|Electricity|Once Through	km3/yr	0.0127618	0.0196952	0.0251438	0.0288089	0.0313305
GCAM	Base	Brazil	Water Consumption|Electricity|Other	km3/yr	0	0	0	0	0
GCAM	Base	Brazil	Water Consumption|Electricity|Sea Cooling	km3/yr	0	0	0	0	0
GCAM	Base	Brazil	Water Consumption|Electricity|Solar	km3/yr	0	6.19e-05	0.000991573	0.00378612	0.00857508
GCAM	Base	Brazil	Water Consumption|Electricity|Solar|CSP	km3/yr	0	4.71e-05	0.0009441	0.00369289	0.00843377
GCAM	Base	Brazil	Water Consumption|Electricity|Solar|PV	km3/yr	0	1.47e-05	4.75e-05	9.32e-05	0.00014131
GCAM	Base	Brazil	Water Consumption|Electricity|Wet Tower	km3/yr	0.180706	0.362302	0.519524	0.658603	0.779399
GCAM	Base	Brazil	Water Consumption|Electricity|Wind	km3/yr	0	0	0	0	0
GCAM	Base	Brazil	Water Withdrawal|Electricity	km3/yr	1.93673	3.07256	4.02021	4.72732	5.28092
GCAM	Base	Brazil	Water Withdrawal|Electricity|Biomass	km3/yr	0.605381	0.870101	1.07388	1.15505	1.1102
GCAM	Base	Brazil	Water Withdrawal|Electricity|Biomass|w/ CCS	km3/yr	0	0	0	0	0
GCAM	Base	Brazil	Water Withdrawal|Electricity|Biomass|w/o CCS	km3/yr	0.605381	0.870101	1.07388	1.15505	1.1102
GCAM	Base	Brazil	Water Withdrawal|Electricity|Coal	km3/yr	0.23075	0.526104	0.857146	1.16476	1.47106
GCAM	Base	Brazil	Water Withdrawal|Electricity|Coal|w/ CCS	km3/yr	0	0	0	0	0
GCAM	Base	Brazil	Water Withdrawal|Electricity|Coal|w/o CCS	km3/yr	0.23075	0.526104	0.857146	1.16476	1.47106
GCAM	Base	Brazil	Water Withdrawal|Electricity|Cooling Pond	km3/yr	0	0	0	0	0
GCAM	Base	Brazil	Water Withdrawal|Electricity|Dry Cooling	km3/yr	0	0.00063063	0.00222832	0.00468708	0.00752377
GCAM	Base	Brazil	Water Withdrawal|Electricity|Fossil	km3/yr	0.97427	1.85663	2.57938	3.1822	3.73517
GCAM	Base	Brazil	Water Withdrawal|Electricity|Fossil|w/ CCS	km3/yr	0	0	0	0	0
GCAM	Base	Brazil	Water Withdrawal|Electricity|Fossil|w/o CCS	km3/yr	0.97427	1.85663	2.57938	3.1822	3.73517
GCAM	Base	Brazil	Water Withdrawal|Electricity|Gas	km3/yr	0.419313	0.739832	1.12344	1.43939	1.70549
GCAM	Base	Brazil	Water Withdrawal|Electricity|Gas|w/ CCS	km3/yr	0	0	0	0	0
GCAM	Base	Brazil	Water Withdrawal|Electricity|Gas|w/o CCS	km3/yr	0.419313	0.739832	1.12344	1.43939	1.70549
GCAM	Base	Brazil	Water Withdrawal|Electricity|Geothermal	km3/yr	0	0.0100984	0.0333437	0.0650623	0.0970054
GCAM	Base	Brazil	Water Withdrawal|Electricity|Hydro	km3/yr	0	0	0	0	0
GCAM	Base	Brazil	Water Withdrawal|Electricity|Non-Biomass Renewables	km3/yr	0	0.0101455	0.0342878	0.0687552	0.105439
GCAM	Base	Brazil	Water Withdrawal|Electricity|Nuclear	km3/yr	0.357081	0.335671	0.332614	0.32121	0.329973
GCAM	Base	Brazil	Water Withdrawal|Electricity|Ocean	km3/yr	0	0	0	0	0
GCAM	Base	Brazil	Water Withdrawal|Electricity|Oil	km3/yr	0.324207	0.590696	0.598794	0.578053	0.558623
GCAM	Base	Brazil	Water Withdrawal|Electricity|Oil|w/ CCS	km3/yr	0	0	0	0	0
GCAM	Base	Brazil	Water Withdrawal|Electricity|Oil|w/o CCS	km3/yr	0.324207	0.590696	0.598794	0.578053	0.558623
GCAM	Base	Brazil	Water Withdrawal|Electricity|Once Through	km3/yr	1.66017	2.53782	3.27339	3.80008	4.20116
GCAM	Base	Brazil	Water Withdrawal|Electricity|Other	km3/yr	0	0	0	0	0
GCAM	Base	Brazil	Water Withdrawal|Electricity|Sea Cooling	km3/yr	0.711502	0.737224	0.739182	0.676983	0.602601
GCAM	Base	Brazil	Water Withdrawal|Electricity|Solar	km3/yr	0	6.19e-05	0.000991573	0.00378612	0.00857508
GCAM	Base	Brazil	Water Withdrawal|Electricity|Solar|CSP	km3/yr	0	4.71e-05	0.0009441	0.00369289	0.00843377
GCAM	Base	Brazil	Water Withdrawal|Electricity|Solar|PV	km3/yr	0	1.47e-05	4.75e-05	9.32e-05	0.00014131
GCAM	Base	Brazil	Water Withdrawal|Electricity|Wet Tower	km3/yr	0.27656	0.534102	0.744543	0.922452	1.07209
GCAM	Base	Brazil	Water Withdrawal|Electricity|Wind	km3/yr	0	0	0	0	0
GCAM	Base	China	Capacity Additions|Electricity|Biomass|w/ CCS	GW/yr	0	0	0	0	0
GCAM	Base	China	Capacity Additions|Electricity|Biomass|w/o CCS	GW/yr	1.28424	1.81921	2.23897	2.06587	1.38362
GCAM	Base	China	Capacity Additions|Electricity|Coal|w/ CCS	GW/yr	0	0	0	0	0
GCAM	Base	China	Capacity Additions|Electricity|Coal|w/o CCS	GW/yr	184.786	139.467	103.796	69.8317	39.2143
GCAM	Base	China	Capacity Additions|Electricity|Gas|w/ CCS	GW/yr	0	0	0	0	0
GCAM	Base	China	Capacity Additions|Electricity|Gas|w/o CCS	GW/yr	14.0194	7.98092	6.67436	4.49824	2.52438
GCAM	Base	China	Capacity Additions|Electricity|Hydro	GW/yr	0	0	0	0	0
GCAM	Base	China	Capacity Additions|Electricity|Nuclear	GW/yr	2.63724	11.3141	14.7961	14.4724	10.9586
GCAM	Base	China	Capacity Additions|Electricity|Oil|w/ CCS	GW/yr	0	0	0	0	0
GCAM	Base	China	Capacity Additions|Electricity|Oil|w/o CCS	GW/yr	0	2.14488	1.57164	1.05521	0.605576
GCAM	Base	China	Capacity Additions|Electricity|Solar|CSP	GW/yr	0	0.0847981	0.690691	1.1911	1.13622
GCAM	Base	China	Capacity Additions|Electricity|Solar|PV	GW/yr	0.493799	10.279	15.4815	15.2155	11.536
GCAM	Base	China	Capacity Additions|Electricity|Wind	GW/yr	11.5773	15.3902	21.8898	21.96	16.5316
GCAM	Base	China	Capacity|Electricity|Biomass|w/ CCS	GW	0	0	0	0	0
GCAM	Base	China	Capacity|Electricity|Biomass|w/o CCS	GW	1.62756	3.31461	6.17696	8.6393	9.45916
GCAM	Base	China	Capacity|Electricity|Coal|w/ CCS	GW	0	0	0	0	0
GCAM	Base	China	Capacity|Electricity|Coal|w/o CCS	GW	470.403	699.902	843.212	885.994	872.07
GCAM	Base	China	Capacity|Electricity|Gas|w/ CCS	GW	0	0	0	0	0
GCAM	Base	China	Capacity|Electricity|Gas|w/o CCS	GW	17.9692	28.6289	39.8024	45.2455	47.0851
GCAM	Base	China	Capacity|Electricity|Hydro	GW	103.072	106.427	109.782	115.306	123.001
GCAM	Base	China	Capacity|Electricity|Nuclear	GW	9.37084	27.6885	53.6765	79.9166	102.236
GCAM	Base	China	Capacity|Electricity|Oil|w/ CCS	GW	0	0	0	0	0
GCAM	Base	China	Capacity|Electricity|Oil|w/o CCS	GW	15.3431	13.1307	13.7693	12.5755	11.2298
GCAM	Base	China	Capacity|Electricity|Solar|CSP	GW	0	0.115912	1.12197	3.29441	5.57723
GCAM	Base	China	Capacity|Electricity|Solar|PV	GW	0.537242	17.4805	51.904	93.6177	122.176
GCAM	Base	China	Capacity|Electricity|Wind	GW	12.1285	36.3137	75.2686	107.378	117.836
GCAM	Base	China	Carbon Sequestration|CCS|Fossil|Biomass|Supply|Electricity	Mt CO2/yr	0	0	0	0	0
GCAM	Base	China	Carbon Sequestration|CCS|Fossil|Energy|Supply|Electricity|Coal	Mt CO2/yr	0	0	0	0	0
GCAM	Base	China	Carbon Sequestration|CCS|Fossil|Energy|Supply|Electricity|Gas	Mt CO2/yr	0	0	0	0	0
GCAM	Base	China	Carbon Sequestration|CCS|Fossil|Energy|Supply|Electricity|Oil	Mt CO2/yr	0	0	0	0	0
GCAM	Base	China	Concentration|CH4	ppb	1882.23	2022.81	2228.22	2444.67	2623.87
GCAM	Base	China	Concentration|CO2	ppm	0	0	0	0	0
GCAM	Base	China	Concentration|N2O	ppb	327.014	335.859	345.667	356.386	367.857
GCAM	Base	China	Emissions|CO2	Mt CO2/yr	11921	16143.4	18896.4	19622.4	19296.1
GCAM	Base	China	Emissions|CO2|Carbon Capture and Storage	Mt CO2/yr	0	0	0	0	0
GCAM	Base	China	Emissions|CO2|Carbon Capture and Storage|Biomass	Mt CO2/yr	0	0	0	0	0
GCAM	Base	China	Emissions|CO2|Energy|Supply|Electricity	Mt CO2/yr	6800.86	9646.38	11219.9	11394.8	10873
GCAM	Base	China	Emissions|CO2|Energy|Supply|Electricity and Heat	Mt CO2/yr	7168.1	10177	11865	12083.7	11562.4
GCAM	Base	China	Emissions|CO2|Energy|Supply|Electricity|Biomass|w/ CCS	Mt CO2/yr	0	0	0	0	0
GCAM	Base	China	Emissions|CO2|Energy|Supply|Electricity|Biomass|w/o CCS	Mt CO2/yr	3.19e-05	3.74e-05	2.09e-05	-5.69e-05	0.000188032
GCAM	Base	China	Emissions|CO2|Energy|Supply|Electricity|Coal|w/ CCS	MtCO2/yr	0	0	0	0	0
GCAM	Base	China	Emissions|CO2|Energy|Supply|Electricity|Coal|w/o CCS	MtCO2/yr	6705.06	9497.67	11017.8	11169.7	10641
GCAM	Base	China	Emissions|CO2|Energy|Supply|Electricity|Gas|w/ CCS	MtCO2/yr	0	0	0	0	0
GCAM	Base	China	Emissions|CO2|Energy|Supply|Electricity|Gas|w/o CCS	MtCO2/yr	75.8886	124.078	171.706	193.065	199.289
GCAM	Base	China	Emissions|CO2|Energy|Supply|Electricity|Oil|w/ CCS	MtCO2/yr	0	0	0	0	0
GCAM	Base	China	Emissions|CO2|Energy|Supply|Electricity|Oil|w/o CCS	MtCO2/yr	19.9109	24.6252	30.4302	32.077	32.6344
GCAM	Base	China	Emissions|CO2|Energy|Supply|Gases	Mt CO2/yr	0	0	0	0	0
GCAM	Base	China	Emissions|CO2|Energy|Supply|Heat	Mt CO2/yr	367.244	530.587	645.09	688.844	689.459
GCAM	Base	China	Emissions|CO2|Energy|Supply|Liquids	Mt CO2/yr	0	0	0	0	0
GCAM	Base	China	Emissions|CO2|Energy|Supply|Solids	Mt CO2/yr	0	0	0	0	0
GCAM	Base	China	Emissions|CO2|Fossil Fuels and Industry	Mt CO2/yr	12148	16520.4	19192.4	19826.3	19455.4
GCAM	Base	China	Emissions|CO2|Fossil Fuels and Industry|Energy Demand	Mt CO2/yr	4879.72	6141.59	6873.05	6971.8	6731.7
GCAM	Base	China	Emissions|CO2|Fossil Fuels and Industry|Energy Demand|Industry	Mt CO2/yr	3716.19	4438.29	4716.61	4645.88	4387.66
GCAM	Base	China	Emissions|CO2|Fossil Fuels and Industry|Energy Demand|Other Sector	Mt CO2/yr	0	0	0	0	0
GCAM	Base	China	Emissions|CO2|Fossil Fuels and Industry|Energy Demand|Residential and Commercial	Mt CO2/yr	501.329	821.637	1069.97	1136.99	1115.35
GCAM	Base	China	Emissions|CO2|Fossil Fuels and Industry|Energy Demand|Transportation	Mt CO2/yr	662.202	881.659	1086.48	1188.93	1228.7
GCAM	Base	China	Emissions|CO2|Fossil Fuels and Industry|Energy Supply	Mt CO2/yr	14069.2	20025.2	23539.2	24249.4	23596.6
GCAM	Base	China	Emissions|CO2|Land Use	Mt CO2/yr	-227.053	-377.048	-295.937	-203.972	-159.24
GCAM	Base	China	Final Energy	EJ/yr	74.0517	97.9243	114.744	120.848	120.562
GCAM	Base	China	Final Energy|Electricity	EJ/yr	13.0188	19.3526	24.2786	26.9658	27.9637
GCAM	Base	China	Final Energy|Gases	EJ/yr	3.05844	6.03652	8.35421	9.16964	9.2197
GCAM	Base	China	Final Energy|Geothermal	EJ/yr	0	0	0	0	0
GCAM	Base	China	Final Energy|Heat	EJ/yr	3.05297	4.40481	5.34121	5.68169	5.66565
GCAM	Base	China	Final Energy|Hydrogen	EJ/yr	0	0.0260182	0.0696242	0.119333	0.170236
GCAM	Base	China	Final Energy|Industry	EJ/yr	45.9983	60.6578	68.0881	69.7006	68.156
GCAM	Base	China	Final Energy|Liquids	EJ/yr	17.8521	26.0943	33.2879	36.8297	38.3775
GCAM	Base	China	Final Energy|Other	EJ/yr	0	0	0	0	0
GCAM	Base	China	Final Energy|Other Sector	EJ/yr	0	0	0	0	0
GCAM	Base	China	Final Energy|Residential and Commercial	EJ/yr	18.6975	24.7182	31.1749	34.1312	34.7118
GCAM	Base	China	Final Energy|Solar	EJ/yr	0	0	0	0	0
GCAM	Base	China	Final Energy|Solids	EJ/yr	29.0048	37.048	40.194	39.7769	37.4741
GCAM	Base	China	Final Energy|Solids|Biomass	EJ/yr	8.06506	4.96257	3.21882	2.30571	1.69105
GCAM	Base	China	Final Energy|Solids|Biomass|Traditional	EJ/yr	8.06468	4.9621	3.21834	2.30528	1.6907
GCAM	Base	China	Final Energy|Solids|Coal	EJ/yr	29.0044	37.0475	40.1936	39.7764	37.4738
GCAM	Base	China	Final Energy|Transportation	EJ/yr	7.83229	10.7772	13.6739	15.2169	15.9666
GCAM	Base	China	Forcing	W/m2	1.86272	2.25795	2.76499	3.33767	3.94881
GCAM	Base	China	Forcing|Kyoto Gases	W/m2	0	0	0	0	0
GCAM	Base	China	GDP|MER	billion US$2010/yr	4460.93	9839.41	16201	20894.8	24377.2
GCAM	Base	China	GDP|PPP	billion US$2010/yr	10278	22670	37327.1	48141.6	56165.1
GCAM	Base	China	Land Cover|Cropland|Energy Crops	million ha	0	2.01148	2.69167	3.61663	5.3411
GCAM	Base	China	Population	million	1348.93	1387.49	1389.58	1349.14	1273.18
GCAM	Base	China	Price|Carbon	US$2010/tCO2	0	0	0	0	0
GCAM	Base	China	Price|Primary Energy|Coal	US$2010/GJ	2.09954	2.13469	2.18851	2.25799	2.34347
GCAM	Base	China	Price|Primary Energy|Gas	US$2010/GJ	5.6525	5.74362	5.88609	6.23681	6.70803
GCAM	Base	China	Price|Primary Energy|Oil	US$2010/GJ	11.0793	11.5199	12.1794	12.6773	12.8491
GCAM	Base	China	Price|Secondary Energy|Electricity	US$2010/GJ	27.8773	29.0997	30.0157	30.3811	30.6298
GCAM	Base	China	Primary Energy	EJ/yr	105.327	141.879	167.725	177.09	176.953
GCAM	Base	China	Primary Energy|Biomass	EJ/yr	8.6695	6.59265	6.19155	6.62573	6.37159
GCAM	Base	China	Primary Energy|Biomass|Electricity	EJ/yr	0.0410615	0.0836237	0.155837	0.217959	0.238643
GCAM	Base	China	Primary Energy|Biomass|Electricity|w/ CCS	EJ/yr	0	0	0	0	0
GCAM	Base	China	Primary Energy|Biomass|Gases	EJ/yr	0.39296	0.797275	1.10095	1.31814	1.37244
GCAM	Base	China	Primary Energy|Biomass|Hydrogen	EJ/yr	0	0.00226189	0.00566597	0.00907606	0.0115064
GCAM	Base	China	Primary Energy|Biomass|Hydrogen|w/ CCS	EJ/yr	0	0	0	0	0
GCAM	Base	China	Primary Energy|Biomass|Liquids	EJ/yr	0	0.448988	1.24657	2.20088	2.48071
GCAM	Base	China	Primary Energy|Biomass|Liquids|w/ CCS	EJ/yr	0	0	0	0	0
GCAM	Base	China	Primary Energy|Biomass|Modern	EJ/yr	0	0	0	0	0
GCAM	Base	China	Primary Energy|Biomass|Traditional	EJ/yr	8.06468	4.9621	3.21834	2.30528	1.6907
GCAM	Base	China	Primary Energy|Biomass|w/ CCS	EJ/yr	0	0	0	0	0
GCAM	Base	China	Primary Energy|Biomass|w/o CCS	EJ/yr	8.6695	6.59265	6.19155	6.62573	6.37159
GCAM	Base	China	Primary Energy|Coal	EJ/yr	66.2219	90.9317	106.421	112.333	113.583
GCAM	Base	China	Primary Energy|Coal|Electricity	EJ/yr	11.8677	17.6577	21.2732	22.3526	22.0013
GCAM	Base	China	Primary Energy|Coal|Electricity|w/ CCS	EJ/yr	0	0	0	0	0
GCAM	Base	China	Primary Energy|Coal|Hydrogen	EJ/yr	0	0.00960671	0.0268332	0.0496774	0.0772736
GCAM	Base	China	Primary Energy|Coal|Hydrogen|w/ CCS	EJ/yr	0	0	0	0	0
GCAM	Base	China	Primary Energy|Coal|w/ CCS	EJ/yr	0	0	0	0	0
GCAM	Base	China	Primary Energy|Coal|w/o CCS	EJ/yr	66.2219	90.9317	106.421	112.333	113.583
GCAM	Base	China	Primary Energy|Fossil	EJ/yr	89.1453	125.447	149.951	158.368	158.753
GCAM	Base	China	Primary Energy|Fossil|w/ CCS	EJ/yr	0	0	0	0	0
GCAM	Base	China	Primary Energy|Fossil|w/o CCS	EJ/yr	89.1453	125.447	149.951	158.368	158.753
GCAM	Base	China	Primary Energy|Gas	EJ/yr	3.64044	7.58809	12.7062	16.5977	19.2797
GCAM	Base	China	Primary Energy|Gas|Electricity	EJ/yr	0.300361	0.607117	0.89776	1.0626	1.13706
GCAM	Base	China	Primary Energy|Gas|Electricity|w/ CCS	EJ/yr	0	0	0	0	0
GCAM	Base	China	Primary Energy|Gas|Hydrogen	EJ/yr	0	0.0242331	0.0635722	0.103505	0.138346
GCAM	Base	China	Primary Energy|Gas|w/ CCS	EJ/yr	0	0	0	0	0
GCAM	Base	China	Primary Energy|Gas|w/o CCS	EJ/yr	3.64044	7.58809	12.7062	16.5977	19.2797
GCAM	Base	China	Primary Energy|Geothermal	EJ/yr	0	0	0	0	0
GCAM	Base	China	Primary Energy|Hydro	EJ/yr	2.60038	2.68502	2.76966	2.90904	3.10317
GCAM	Base	China	Primary Energy|Non-Biomass Renewables	EJ/yr	2.76441	3.31353	4.20254	5.09112	5.68304
GCAM	Base	China	Primary Energy|Nuclear	EJ/yr	0	0	0	0	0
GCAM	Base	China	Primary Energy|Ocean	EJ/yr	0	0	0	0	0
GCAM	Base	China	Primary Energy|Oil	EJ/yr	19.2829	26.9271	30.8235	29.4372	25.8902
GCAM	Base	China	Primary Energy|Oil|w/ CCS	EJ/yr	0	0	0	0	0
GCAM	Base	China	Primary Energy|Oil|w/o CCS	EJ/yr	19.2829	26.9271	30.8235	29.4372	25.8902
GCAM	Base	China	Primary Energy|Other	EJ/yr	0	0	0	0	0
GCAM	Base	China	Primary Energy|Secondary Energy Trade	EJ/yr	0	0	0	0	0
GCAM	Base	China	Primary Energy|Solar	EJ/yr	0.00338849	0.113178	0.34099	0.624396	0.833321
GCAM	Base	China	Primary Energy|Wind	EJ/yr	0.160644	0.515335	1.09189	1.55769	1.74655
GCAM	Base	China	Resource|Cumulative Extraction|Coal	EJ	323.336	760.083	1307.79	1974.53	2781.64
GCAM	Base	China	Resource|Cumulative Extraction|Gas	EJ	16.6237	50.2064	93.3663	168.23	264.265
GCAM	Base	China	Resource|Cumulative Extraction|Oil	EJ	43.9655	127.057	217.668	308.345	376.927
GCAM	Base	China	Secondary Energy|Electricity	EJ/yr	15.2885	22.6259	28.2859	31.2813	32.3059
GCAM	Base	China	Secondary Energy|Electricity|Biomass	EJ/yr	0.0410615	0.0836237	0.155837	0.217959	0.238643
GCAM	Base	China	Secondary Energy|Electricity|Biomass|w/ CCS	EJ/yr	0	0	0	0	0
GCAM	Base	China	Secondary Energy|Electricity|Biomass|w/o CCS	EJ/yr	0.0410615	0.0836237	0.155837	0.217959	0.238643
GCAM	Base	China	Secondary Energy|Electricity|Coal	EJ/yr	11.8677	17.6577	21.2732	22.3526	22.0013
GCAM	Base	China	Secondary Energy|Electricity|Coal|w/ CCS	EJ/yr	0	0	0	0	0
GCAM	Base	China	Secondary Energy|Electricity|Coal|w/o CCS	EJ/yr	11.8677	17.6577	21.2732	22.3526	22.0013
GCAM	Base	China	Secondary Energy|Electricity|Fossil	EJ/yr	12.2164	18.3394	22.2708	23.5268	23.2574
GCAM	Base	China	Secondary Energy|Electricity|Fossil|w/ CCS	EJ/yr	0	0	0	0	0
GCAM	Base	China	Secondary Energy|Electricity|Fossil|w/o CCS	EJ/yr	12.2164	18.3394	22.2708	23.5268	23.2574
GCAM	Base	China	Secondary Energy|Electricity|Gas	EJ/yr	0.300361	0.607117	0.897765	1.06264	1.13718
GCAM	Base	China	Secondary Energy|Electricity|Gas|w/ CCS	EJ/yr	0	0	0	0	0
GCAM	Base	China	Secondary Energy|Electricity|Gas|w/o CCS	EJ/yr	0.300361	0.607117	0.897765	1.06264	1.13718
GCAM	Base	China	Secondary Energy|Electricity|Geothermal	EJ/yr	0.000583	0.102317	0.113411	0.113411	0.113411
GCAM	Base	China	Secondary Energy|Electricity|Hydro	EJ/yr	2.60038	2.68502	2.76966	2.90904	3.10317
GCAM	Base	China	Secondary Energy|Electricity|Non-Biomass Renewables	EJ/yr	2.765	3.41698	4.33587	5.2683	5.90818
GCAM	Base	China	Secondary Energy|Electricity|Nuclear	EJ/yr	0.265967	0.785865	1.52347	2.26822	2.90169
GCAM	Base	China	Secondary Energy|Electricity|Ocean	EJ/yr	0	0	0	0	0
GCAM	Base	China	Secondary Energy|Electricity|Oil	EJ/yr	0.0483861	0.0745922	0.0997765	0.111642	0.118886
GCAM	Base	China	Secondary Energy|Electricity|Oil|w/ CCS	EJ/yr	0	0	0	0	0
GCAM	Base	China	Secondary Energy|Electricity|Oil|w/o CCS	EJ/yr	0.0483861	0.0745922	0.0997765	0.111642	0.118886
GCAM	Base	China	Secondary Energy|Electricity|Other	EJ/yr	0	0	0	0	0
GCAM	Base	China	Secondary Energy|Electricity|Solar	EJ/yr	0.00338849	0.114311	0.360907	0.688166	0.945043
GCAM	Base	China	Secondary Energy|Electricity|Solar|CSP	EJ/yr	0	0.00113317	0.0199171	0.0637695	0.111722
GCAM	Base	China	Secondary Energy|Electricity|Solar|PV	EJ/yr	0.00338849	0.113178	0.34099	0.624396	0.833321
GCAM	Base	China	Secondary Energy|Electricity|Wind	EJ/yr	0.160644	0.515335	1.09189	1.55769	1.74655
GCAM	Base	China	Secondary Energy|Gases	EJ/yr	4.10436	7.81583	10.787	11.9177	12.0602
GCAM	Base	China	Secondary Energy|Gases|Biomass	EJ/yr	0.292598	0.593652	0.828717	1.00315	1.05613
GCAM	Base	China	Secondary Energy|Gases|Coal	EJ/yr	0.171321	0.373325	0.6179	0.946898	1.40273
GCAM	Base	China	Secondary Energy|Gases|Natural Gas	EJ/yr	3.64044	6.84885	9.34037	9.96767	9.60138
GCAM	Base	China	Secondary Energy|Gases|Other	EJ/yr	0	0	0	0	0
GCAM	Base	China	Secondary Energy|Hydrogen	EJ/yr	0	0.026018	0.0696243	0.119333	0.170236
GCAM	Base	China	Secondary Energy|Hydrogen|Biomass	EJ/yr	0	0.00102011	0.00260634	0.00426575	0.00552306
GCAM	Base	China	Secondary Energy|Hydrogen|Biomass|w/ CCS	EJ/yr	0	0	0	0	0
GCAM	Base	China	Secondary Energy|Hydrogen|Biomass|w/o CCS	EJ/yr	0	0.00102011	0.00260634	0.00426575	0.00552306
GCAM	Base	China	Secondary Energy|Hydrogen|Coal	EJ/yr	0	0.00614829	0.0175221	0.0331348	0.052546
GCAM	Base	China	Secondary Energy|Hydrogen|Coal|w/ CCS	EJ/yr	0	0	0	0	0
GCAM	Base	China	Secondary Energy|Hydrogen|Coal|w/o CCS	EJ/yr	0	0.00614829	0.0175221	0.0331348	0.052546
GCAM	Base	China	Secondary Energy|Hydrogen|Electricity	EJ/yr	0	0.00240722	0.00589846	0.0098111	0.0139201
GCAM	Base	China	Secondary Energy|Hydrogen|Gas	EJ/yr	0	0.0154009	0.0410037	0.0678187	0.0922191
GCAM	Base	China	Secondary Energy|Hydrogen|Gas|w/ CCS	EJ/yr	0	0	0	0	0
GCAM	Base	China	Secondary Energy|Hydrogen|Gas|w/o CCS	EJ/yr	0	0.0154009	0.0410037	0.0678187	0.0922191
GCAM	Base	China	Secondary Energy|Hydrogen|Nuclear	EJ/yr	0	0.00104145	0.00259368	0.00430282	0.00602763
GCAM	Base	China	Secondary Energy|Hydrogen|Other	EJ/yr	0	0	0	0	0
GCAM	Base	China	Secondary Energy|Hydrogen|Solar	EJ/yr	0	0	0	0	0
GCAM	Base	China	Secondary Energy|Liquids	EJ/yr	18.1593	26.4891	33.7524	37.3019	38.8433
GCAM	Base	China	Secondary Energy|Liquids|Biomass	EJ/yr	0	0.223002	0.623897	1.11222	1.27249
GCAM	Base	China	Secondary Energy|Liquids|Coal	EJ/yr	0	0.410222	1.98481	4.23881	6.95084
GCAM	Base	China	Secondary Energy|Liquids|Gas	EJ/yr	0	0.420198	1.99081	3.96772	5.83891
GCAM	Base	China	Secondary Energy|Liquids|Oil	EJ/yr	18.1086	25.3573	29.0848	27.8838	24.6813
GCAM	Base	China	Secondary Energy|Liquids|Other	EJ/yr	0	0	0	0	0
GCAM	Base	China	Secondary Energy|Solids	EJ/yr	0	0	0	0	0
GCAM	Base	China	Secondary Energy|Solids|Biomass	EJ/yr	0	0	0	0	0
GCAM	Base	China	Secondary Energy|Solids|Coal	EJ/yr	0	0	0	0	0
GCAM	Base	China	Temperature|Global Mean	?C	0.824511	1.01712	1.27001	1.56514	1.88832
GCAM	Base	China	Water Consumption|Electricity	km3/yr	19.0731	22.9233	25.572	27.105	28.0814
GCAM	Base	China	Water Consumption|Electricity|Biomass	km3/yr	0.0191156	0.0361535	0.0640138	0.0870251	0.0931842
GCAM	Base	China	Water Consumption|Electricity|Biomass|w/ CCS	km3/yr	0	0	0	0	0
GCAM	Base	China	Water Consumption|Electricity|Biomass|w/o CCS	km3/yr	0.0191156	0.0361535	0.0640138	0.0870251	0.0931842
GCAM	Base	China	Water Consumption|Electricity|Coal	km3/yr	6.46633	9.46092	11.2011	11.5986	11.2731
GCAM	Base	China	Water Consumption|Electricity|Coal|w/ CCS	km3/yr	0	0	0	0	0
GCAM	Base	China	Water Consumption|Electricity|Coal|w/o CCS	km3/yr	6.46633	9.46092	11.2011	11.5986	11.2731
GCAM	Base	China	Water Consumption|Electricity|Cooling Pond	km3/yr	0.428735	0.37503	0.311385	0.212781	0.114308
GCAM	Base	China	Water Consumption|Electricity|Dry Cooling	km3/yr	4.34e-05	0.00773293	0.0104894	0.0149972	0.0199254
GCAM	Base	China	Water Consumption|Electricity|Fossil	km3/yr	6.61391	9.62947	11.4086	11.8144	11.4834
GCAM	Base	China	Water Consumption|Electricity|Fossil|w/ CCS	km3/yr	0	0	0	0	0
GCAM	Base	China	Water Consumption|Electricity|Fossil|w/o CCS	km3/yr	6.61391	9.62947	11.4086	11.8144	11.4834
GCAM	Base	China	Water Consumption|Electricity|Gas	km3/yr	0.115859	0.144767	0.184597	0.19683	0.195199
GCAM	Base	China	Water Consumption|Electricity|Gas|w/ CCS	km3/yr	0	0	0	0	0
GCAM	Base	China	Water Consumption|Electricity|Gas|w/o CCS	km3/yr	0.115859	0.144767	0.184597	0.19683	0.195199
GCAM	Base	China	Water Consumption|Electricity|Geothermal	km3/yr	0.0007044	0.123576	0.136976	0.136976	0.136976
GCAM	Base	China	Water Consumption|Electricity|Hydro	km3/yr	12.2796	12.6793	13.079	13.7371	14.6538
GCAM	Base	China	Water Consumption|Electricity|Non-Biomass Renewables	km3/yr	0.0007044	0.124211	0.148151	0.172758	0.199665
GCAM	Base	China	Water Consumption|Electricity|Nuclear	km3/yr	0.159711	0.453584	0.870685	1.29113	1.64844
GCAM	Base	China	Water Consumption|Electricity|Ocean	km3/yr	0	0	0	0	0
GCAM	Base	China	Water Consumption|Electricity|Oil	km3/yr	0.0317176	0.0237808	0.0228931	0.0189392	0.0150587
GCAM	Base	China	Water Consumption|Electricity|Oil|w/ CCS	km3/yr	0	0	0	0	0
GCAM	Base	China	Water Consumption|Electricity|Oil|w/o CCS	km3/yr	0.0317176	0.0237808	0.0228931	0.0189392	0.0150587
GCAM	Base	China	Water Consumption|Electricity|Once Through	km3/yr	0.571185	0.520102	0.451453	0.331949	0.208612
GCAM	Base	China	Water Consumption|Electricity|Other	km3/yr	0	0	0	0	0
GCAM	Base	China	Water Consumption|Electricity|Sea Cooling	km3/yr	0	0	0	0	0
GCAM	Base	China	Water Consumption|Electricity|Solar	km3/yr	1.88e-05	0.00119177	0.0127161	0.0383505	0.0656242
GCAM	Base	China	Water Consumption|Electricity|Solar|CSP	km3/yr	0	0.000635	0.0111752	0.035782	0.0626887
GCAM	Base	China	Water Consumption|Electricity|Solar|PV	km3/yr	1.88e-05	0.00055677	0.00154084	0.00256847	0.00293548
GCAM	Base	China	Water Consumption|Electricity|Wet Tower	km3/yr	5.79348	9.34056	11.7182	12.8056	13.0818
GCAM	Base	China	Water Consumption|Electricity|Wind	km3/yr	0	0	0	0	0
GCAM	Base	China	Water Withdrawal|Electricity	km3/yr	100.543	97.3284	89.6293	71.9337	52.4581
GCAM	Base	China	Water Withdrawal|Electricity|Biomass	km3/yr	0.287484	0.199819	0.245243	0.262892	0.245384
GCAM	Base	China	Water Withdrawal|Electricity|Biomass|w/ CCS	km3/yr	0	0	0	0	0
GCAM	Base	China	Water Withdrawal|Electricity|Biomass|w/o CCS	km3/yr	0.287484	0.199819	0.245243	0.262892	0.245384
GCAM	Base	China	Water Withdrawal|Electricity|Coal	km3/yr	95.7119	92.5274	84.1397	66.1806	46.6364
GCAM	Base	China	Water Withdrawal|Electricity|Coal|w/ CCS	km3/yr	0	0	0	0	0
GCAM	Base	China	Water Withdrawal|Electricity|Coal|w/o CCS	km3/yr	95.7119	92.5274	84.1397	66.1806	46.6364
GCAM	Base	China	Water Withdrawal|Electricity|Cooling Pond	km3/yr	9.27144	8.16123	6.77403	4.63269	2.49156
GCAM	Base	China	Water Withdrawal|Electricity|Dry Cooling	km3/yr	4.34e-05	0.00773293	0.0104894	0.0149972	0.0199254
GCAM	Base	China	Water Withdrawal|Electricity|Fossil	km3/yr	97.7607	94.0388	85.5594	67.2735	47.3961
GCAM	Base	China	Water Withdrawal|Electricity|Fossil|w/ CCS	km3/yr	0	0	0	0	0
GCAM	Base	China	Water Withdrawal|Electricity|Fossil|w/o CCS	km3/yr	97.7607	94.0388	85.5594	67.2735	47.3961
GCAM	Base	China	Water Withdrawal|Electricity|Gas	km3/yr	1.70125	1.32009	1.24738	0.968925	0.682627
GCAM	Base	China	Water Withdrawal|Electricity|Gas|w/ CCS	km3/yr	0	0	0	0	0
GCAM	Base	China	Water Withdrawal|Electricity|Gas|w/o CCS	km3/yr	1.70125	1.32009	1.24738	0.968925	0.682627
GCAM	Base	China	Water Withdrawal|Electricity|Geothermal	km3/yr	0.0007044	0.123576	0.136976	0.136976	0.136976
GCAM	Base	China	Water Withdrawal|Electricity|Hydro	km3/yr	0	0	0	0	0
GCAM	Base	China	Water Withdrawal|Electricity|Non-Biomass Renewables	km3/yr	0.0007044	0.124211	0.148151	0.172758	0.199665
GCAM	Base	China	Water Withdrawal|Electricity|Nuclear	km3/yr	2.49382	2.96511	3.67491	4.22201	4.61404
GCAM	Base	China	Water Withdrawal|Electricity|Ocean	km3/yr	0	0	0	0	0
GCAM	Base	China	Water Withdrawal|Electricity|Oil	km3/yr	0.347615	0.191301	0.172371	0.123973	0.0770508
GCAM	Base	China	Water Withdrawal|Electricity|Oil|w/ CCS	km3/yr	0	0	0	0	0
GCAM	Base	China	Water Withdrawal|Electricity|Oil|w/o CCS	km3/yr	0.347615	0.191301	0.172371	0.123973	0.0770508
GCAM	Base	China	Water Withdrawal|Electricity|Once Through	km3/yr	82.7674	75.4815	65.6858	48.5283	30.7759
GCAM	Base	China	Water Withdrawal|Electricity|Other	km3/yr	0	0	0	0	0
GCAM	Base	China	Water Withdrawal|Electricity|Sea Cooling	km3/yr	21.8102	77.8377	121.886	152.664	171.574
GCAM	Base	China	Water Withdrawal|Electricity|Solar	km3/yr	1.88e-05	0.00119177	0.0127161	0.0383505	0.0656242
GCAM	Base	China	Water Withdrawal|Electricity|Solar|CSP	km3/yr	0	0.000635	0.0111752	0.035782	0.0626887
GCAM	Base	China	Water Withdrawal|Electricity|Solar|PV	km3/yr	1.88e-05	0.00055677	0.00154084	0.00256847	0.00293548
GCAM	Base	China	Water Withdrawal|Electricity|Wet Tower	km3/yr	8.50389	13.6774	17.1574	18.7552	19.1678
GCAM	Base	China	Water Withdrawal|Electricity|Wind	km3/yr	0	0	0	0	0
GCAM	Base	EU	Capacity Additions|Electricity|Biomass|w/ CCS	GW/yr	0	0	0	0	0
GCAM	Base	EU	Capacity Additions|Electricity|Biomass|w/o CCS	GW/yr	4.92296	1.72033	2.19833	3.54534	2.40847
GCAM	Base	EU	Capacity Additions|Electricity|Coal|w/ CCS	GW/yr	0	0	0	0	0
GCAM	Base	EU	Capacity Additions|Electricity|Coal|w/o CCS	GW/yr	0	15.2547	16.8767	22.7231	15.6809
GCAM	Base	EU	Capacity Additions|Electricity|Gas|w/ CCS	GW/yr	0	0	0	0	0
GCAM	Base	EU	Capacity Additions|Electricity|Gas|w/o CCS	GW/yr	55.6829	15.6543	19.0007	26.3579	15.8972
GCAM	Base	EU	Capacity Additions|Electricity|Hydro	GW/yr	0	0	0	0	0
GCAM	Base	EU	Capacity Additions|Electricity|Nuclear	GW/yr	0	9.99829	12.0074	18.6639	13.9474
GCAM	Base	EU	Capacity Additions|Electricity|Oil|w/ CCS	GW/yr	0	0	0	0	0
GCAM	Base	EU	Capacity Additions|Electricity|Oil|w/o CCS	GW/yr	0.455149	4.94764	5.36741	7.48006	5.0432
GCAM	Base	EU	Capacity Additions|Electricity|Solar|CSP	GW/yr	0.254814	0.138502	1.02319	3.10725	3.49025
GCAM	Base	EU	Capacity Additions|Electricity|Solar|PV	GW/yr	11.9447	2.20092	2.72201	4.41367	1.81072
GCAM	Base	EU	Capacity Additions|Electricity|Wind	GW/yr	21.3676	8.08411	16.058	34.6235	28.8354
GCAM	Base	EU	Capacity|Electricity|Biomass|w/ CCS	GW	0	0	0	0	0
GCAM	Base	EU	Capacity|Electricity|Biomass|w/o CCS	GW	11.6271	10.6867	11.9608	14.4059	15.1487
GCAM	Base	EU	Capacity|Electricity|Coal|w/ CCS	GW	0	0	0	0	0
GCAM	Base	EU	Capacity|Electricity|Coal|w/o CCS	GW	120.113	148.986	162.175	175.158	181.846
GCAM	Base	EU	Capacity|Electricity|Gas|w/ CCS	GW	0	0	0	0	0
GCAM	Base	EU	Capacity|Electricity|Gas|w/o CCS	GW	125.763	151.791	167.902	185.145	192.087
GCAM	Base	EU	Capacity|Electricity|Hydro	GW	52.77	51.3002	50.3338	50.2522	51.0562
GCAM	Base	EU	Capacity|Electricity|Nuclear	GW	116.258	132.423	137.117	141.94	144.944
GCAM	Base	EU	Capacity|Electricity|Oil|w/ CCS	GW	0	0	0	0	0
GCAM	Base	EU	Capacity|Electricity|Oil|w/o CCS	GW	75.9093	65.1788	62.7069	58.8775	54.3976
GCAM	Base	EU	Capacity|Electricity|Solar|CSP	GW	0.254813	0.546526	2.02101	6.70592	13.1758
GCAM	Base	EU	Capacity|Electricity|Solar|PV	GW	12.7769	18.6551	24.5708	20.102	21.8283
GCAM	Base	EU	Capacity|Electricity|Wind	GW	40.5133	57.3715	82.8472	101.549	140.556
GCAM	Base	EU	Carbon Sequestration|CCS|Fossil|Biomass|Supply|Electricity	Mt CO2/yr	0	0	0	0	0
GCAM	Base	EU	Carbon Sequestration|CCS|Fossil|Energy|Supply|Electricity|Coal	Mt CO2/yr	0	0	0	0	0
GCAM	Base	EU	Carbon Sequestration|CCS|Fossil|Energy|Supply|Electricity|Gas	Mt CO2/yr	0	0	0	0	0
GCAM	Base	EU	Carbon Sequestration|CCS|Fossil|Energy|Supply|Electricity|Oil	Mt CO2/yr	0	0	0	0	0
GCAM	Base	EU	Concentration|CH4	ppb	3764.46	4045.62	4456.44	4889.34	5247.74
GCAM	Base	EU	Concentration|CO2	ppm	0	0	0	0	0
GCAM	Base	EU	Concentration|N2O	ppb	654.028	671.718	691.334	712.772	735.714
GCAM	Base	EU	Emissions|CO2	Mt CO2/yr	4932.76	5569.56	5778.86	6220.29	6606
GCAM	Base	EU	Emissions|CO2|Carbon Capture and Storage	Mt CO2/yr	0	0	0	0	0
GCAM	Base	EU	Emissions|CO2|Carbon Capture and Storage|Biomass	Mt CO2/yr	0	0	0	0	0
GCAM	Base	EU	Emissions|CO2|Energy|Supply|Electricity	Mt CO2/yr	2352.97	2815.66	3015.82	3169.13	3180.12
GCAM	Base	EU	Emissions|CO2|Energy|Supply|Electricity and Heat	Mt CO2/yr	2376.76	2889.99	3096.86	3253.34	3265.59
GCAM	Base	EU	Emissions|CO2|Energy|Supply|Electricity|Biomass|w/ CCS	Mt CO2/yr	0	0	0	0	0
GCAM	Base	EU	Emissions|CO2|Energy|Supply|Electricity|Biomass|w/o CCS	Mt CO2/yr	-0.000103516	-6.673e-05	-5.858e-05	0.000348721	-5.6e-06
GCAM	Base	EU	Emissions|CO2|Energy|Supply|Electricity|Coal|w/ CCS	MtCO2/yr	0	0	0	0	0
GCAM	Base	EU	Emissions|CO2|Energy|Supply|Electricity|Coal|w/o CCS	MtCO2/yr	1694.41	2036.26	2148.89	2212.41	2190.37
GCAM	Base	EU	Emissions|CO2|Energy|Supply|Electricity|Gas|w/ CCS	MtCO2/yr	0	0	0	0	0
GCAM	Base	EU	Emissions|CO2|Energy|Supply|Electricity|Gas|w/o CCS	MtCO2/yr	556.69	676.321	745.075	810.383	829.183
GCAM	Base	EU	Emissions|CO2|Energy|Supply|Electricity|Oil|w/ CCS	MtCO2/yr	0	0	0	0	0
GCAM	Base	EU	Emissions|CO2|Energy|Supply|Electricity|Oil|w/o CCS	MtCO2/yr	101.865	103.076	121.824	146.305	160.33
GCAM	Base	EU	Emissions|CO2|Energy|Supply|Gases	Mt CO2/yr	0	0	0	0	0
GCAM	Base	EU	Emissions|CO2|Energy|Supply|Heat	Mt CO2/yr	23.7952	74.3258	81.0385	84.2107	85.4696
GCAM	Base	EU	Emissions|CO2|Energy|Supply|Liquids	Mt CO2/yr	0	0	0	0	0
GCAM	Base	EU	Emissions|CO2|Energy|Supply|Solids	Mt CO2/yr	0	0	0	0	0
GCAM	Base	EU	Emissions|CO2|Fossil Fuels and Industry	Mt CO2/yr	5142.46	5782.77	6069.76	6453.27	6770.64
GCAM	Base	EU	Emissions|CO2|Fossil Fuels and Industry|Energy Demand	Mt CO2/yr	2660.1	2717.43	2722.32	2694.64	2657.61
GCAM	Base	EU	Emissions|CO2|Fossil Fuels and Industry|Energy Demand|Industry	Mt CO2/yr	816.819	825.595	845.072	843.38	834.735
GCAM	Base	EU	Emissions|CO2|Fossil Fuels and Industry|Energy Demand|Other Sector	Mt CO2/yr	0	0	0	0	0
GCAM	Base	EU	Emissions|CO2|Fossil Fuels and Industry|Energy Demand|Residential and Commercial	Mt CO2/yr	619.406	642.485	670.673	677.869	673.691
GCAM	Base	EU	Emissions|CO2|Fossil Fuels and Industry|Energy Demand|Transportation	Mt CO2/yr	1223.88	1249.35	1206.58	1173.39	1149.18
GCAM	Base	EU	Emissions|CO2|Fossil Fuels and Industry|Energy Supply	Mt CO2/yr	4835.33	5881	6363.23	6927.72	7292.91
GCAM	Base	EU	Emissions|CO2|Land Use	Mt CO2/yr	-209.707	-213.213	-290.901	-232.981	-164.634
GCAM	Base	EU	Final Energy	EJ/yr	56.183	59.442	61.4774	62.9265	63.9285
GCAM	Base	EU	Final Energy|Electricity	EJ/yr	10.4644	12.4382	13.8953	15.4082	16.7504
GCAM	Base	EU	Final Energy|Gases	EJ/yr	12.9016	13.2733	14.1283	14.3091	14.0703
GCAM	Base	EU	Final Energy|Geothermal	EJ/yr	0	0	0	0	0
GCAM	Base	EU	Final Energy|Heat	EJ/yr	0.789337	0.835084	0.896459	0.90779	0.892
GCAM	Base	EU	Final Energy|Hydrogen	EJ/yr	0	0.162408	0.403339	0.707584	1.07467
GCAM	Base	EU	Final Energy|Industry	EJ/yr	20.2313	21.4621	22.5154	23.191	23.6693
GCAM	Base	EU	Final Energy|Liquids	EJ/yr	25.787	26.6186	26.3033	26.0856	26.0904
GCAM	Base	EU	Final Energy|Other	EJ/yr	0	0	0	0	0
GCAM	Base	EU	Final Energy|Other Sector	EJ/yr	0	0	0	0	0
GCAM	Base	EU	Final Energy|Residential and Commercial	EJ/yr	18.8186	20.4098	21.7988	22.8249	23.4634
GCAM	Base	EU	Final Energy|Solar	EJ/yr	0	0	0	0	0
GCAM	Base	EU	Final Energy|Solids	EJ/yr	6.24067	6.11449	5.85061	5.50825	5.05077
GCAM	Base	EU	Final Energy|Solids|Biomass	EJ/yr	3.19357	3.06521	2.74276	2.38136	1.94905
GCAM	Base	EU	Final Energy|Solids|Biomass|Traditional	EJ/yr	0	0	0	0	0
GCAM	Base	EU	Final Energy|Solids|Coal	EJ/yr	3.0471	3.04928	3.10784	3.12689	3.10172
GCAM	Base	EU	Final Energy|Transportation	EJ/yr	17.1331	17.5701	17.1632	16.9107	16.7958
GCAM	Base	EU	Forcing	W/m2	3.72544	4.5159	5.52998	6.67534	7.89762
GCAM	Base	EU	Forcing|Kyoto Gases	W/m2	0	0	0	0	0
GCAM	Base	EU	GDP|MER	billion US$2010/yr	15679.7	18376.7	21501.5	25221.5	29189.7
GCAM	Base	EU	GDP|PPP	billion US$2010/yr	14926.8	17585.2	20664.9	24282.3	28095.3
GCAM	Base	EU	Land Cover|Cropland|Energy Crops	million ha	0	5.72245	7.4322	9.94012	14.0229
GCAM	Base	EU	Population	million	501.054	515.583	525.997	533.269	537.658
GCAM	Base	EU	Price|Carbon	US$2010/tCO2	0	0	0	0	0
GCAM	Base	EU	Price|Primary Energy|Coal	US$2010/GJ	4.19908	4.26938	4.37702	4.51599	4.68693
GCAM	Base	EU	Price|Primary Energy|Gas	US$2010/GJ	11.305	11.4872	11.7722	12.4736	13.4161
GCAM	Base	EU	Price|Primary Energy|Oil	US$2010/GJ	22.1513	23.0335	24.3562	25.3562	25.7009
GCAM	Base	EU	Price|Secondary Energy|Electricity	US$2010/GJ	65.9142	62.6778	62.6658	62.5677	62.6236
GCAM	Base	EU	Primary Energy	EJ/yr	70.329	76.3973	79.4881	83.6091	86.9318
GCAM	Base	EU	Primary Energy|Biomass	EJ/yr	5.02471	5.0026	5.1826	6.43369	6.90792
GCAM	Base	EU	Primary Energy|Biomass|Electricity	EJ/yr	0.293338	0.269613	0.301756	0.363443	0.382183
GCAM	Base	EU	Primary Energy|Biomass|Electricity|w/ CCS	EJ/yr	0	0	0	0	0
GCAM	Base	EU	Primary Energy|Biomass|Gases	EJ/yr	0.616366	0.717201	0.778976	0.905116	0.969972
GCAM	Base	EU	Primary Energy|Biomass|Hydrogen	EJ/yr	0	0.01338	0.0309935	0.0505496	0.0681425
GCAM	Base	EU	Primary Energy|Biomass|Hydrogen|w/ CCS	EJ/yr	0	0	0	0	0
GCAM	Base	EU	Primary Energy|Biomass|Liquids	EJ/yr	0	0.0642757	0.417277	1.76275	2.61758
GCAM	Base	EU	Primary Energy|Biomass|Liquids|w/ CCS	EJ/yr	0	0	0	0	0
GCAM	Base	EU	Primary Energy|Biomass|Modern	EJ/yr	0	0	0	0	0
GCAM	Base	EU	Primary Energy|Biomass|Traditional	EJ/yr	0	0	0	0	0
GCAM	Base	EU	Primary Energy|Biomass|w/ CCS	EJ/yr	0	0	0	0	0
GCAM	Base	EU	Primary Energy|Biomass|w/o CCS	EJ/yr	5.02471	5.0026	5.1826	6.43369	6.90792
GCAM	Base	EU	Primary Energy|Coal	EJ/yr	11.7484	14.0042	15.7647	20.6105	26.0561
GCAM	Base	EU	Primary Energy|Coal|Electricity	EJ/yr	3.0303	3.75874	4.09149	4.41903	4.58775
GCAM	Base	EU	Primary Energy|Coal|Electricity|w/ CCS	EJ/yr	0	0	0	0	0
GCAM	Base	EU	Primary Energy|Coal|Hydrogen	EJ/yr	0	0.0568276	0.146781	0.27668	0.457626
GCAM	Base	EU	Primary Energy|Coal|Hydrogen|w/ CCS	EJ/yr	0	0	0	0	0
GCAM	Base	EU	Primary Energy|Coal|w/ CCS	EJ/yr	0	0	0	0	0
GCAM	Base	EU	Primary Energy|Coal|w/o CCS	EJ/yr	11.7484	14.0042	15.7647	20.6105	26.0561
GCAM	Base	EU	Primary Energy|Fossil	EJ/yr	57.9007	63.4963	66.332	69.9387	73.0832
GCAM	Base	EU	Primary Energy|Fossil|w/ CCS	EJ/yr	0	0	0	0	0
GCAM	Base	EU	Primary Energy|Fossil|w/o CCS	EJ/yr	57.9007	63.4963	66.332	69.9387	73.0832
GCAM	Base	EU	Primary Energy|Gas	EJ/yr	18.4699	20.4243	22.7964	26.4254	28.9608
GCAM	Base	EU	Primary Energy|Gas|Electricity	EJ/yr	2.40434	3.17024	3.6646	4.24324	4.56536
GCAM	Base	EU	Primary Energy|Gas|Electricity|w/ CCS	EJ/yr	0	0	0	0	0
GCAM	Base	EU	Primary Energy|Gas|Hydrogen	EJ/yr	0	0.157211	0.381984	0.639637	0.915716
GCAM	Base	EU	Primary Energy|Gas|w/ CCS	EJ/yr	0	0	0	0	0
GCAM	Base	EU	Primary Energy|Gas|w/o CCS	EJ/yr	18.4699	20.4243	22.7964	26.4254	28.9608
GCAM	Base	EU	Primary Energy|Geothermal	EJ/yr	0	0	0	0	0
GCAM	Base	EU	Primary Energy|Hydro	EJ/yr	1.33132	1.29424	1.26986	1.2678	1.28809
GCAM	Base	EU	Primary Energy|Non-Biomass Renewables	EJ/yr	1.94851	2.22682	2.62892	2.87272	3.51816
GCAM	Base	EU	Primary Energy|Nuclear	EJ/yr	0	0	0	0	0
GCAM	Base	EU	Primary Energy|Ocean	EJ/yr	0	0	0	0	0
GCAM	Base	EU	Primary Energy|Oil	EJ/yr	27.6824	29.0679	27.7709	22.9028	18.0663
GCAM	Base	EU	Primary Energy|Oil|w/ CCS	EJ/yr	0	0	0	0	0
GCAM	Base	EU	Primary Energy|Oil|w/o CCS	EJ/yr	27.6824	29.0679	27.7709	22.9028	18.0663
GCAM	Base	EU	Primary Energy|Other	EJ/yr	0	0	0	0	0
GCAM	Base	EU	Primary Energy|Secondary Energy Trade	EJ/yr	0	0	0	0	0
GCAM	Base	EU	Primary Energy|Solar	EJ/yr	0.0805862	0.118406	0.157229	0.131798	0.146764
GCAM	Base	EU	Primary Energy|Wind	EJ/yr	0.536604	0.81417	1.20183	1.47312	2.08331
GCAM	Base	EU	Resource|Cumulative Extraction|Coal	EJ	32.6848	204.849	424.957	696.492	1028.87
GCAM	Base	EU	Resource|Cumulative Extraction|Gas	EJ	32.6897	155.825	320.011	464.081	612.915
GCAM	Base	EU	Resource|Cumulative Extraction|Oil	EJ	21.0249	59.0666	125.779	184.959	236.381
GCAM	Base	EU	Secondary Energy|Electricity	EJ/yr	11.7592	13.561	15.1788	16.8599	18.3369
GCAM	Base	EU	Secondary Energy|Electricity|Biomass	EJ/yr	0.315565	0.269613	0.301756	0.363443	0.382183
GCAM	Base	EU	Secondary Energy|Electricity|Biomass|w/ CCS	EJ/yr	0	0	0	0	0
GCAM	Base	EU	Secondary Energy|Electricity|Biomass|w/o CCS	EJ/yr	0.315565	0.269613	0.301756	0.363443	0.382183
GCAM	Base	EU	Secondary Energy|Electricity|Coal	EJ/yr	3.3491	3.75874	4.09149	4.41903	4.58775
GCAM	Base	EU	Secondary Energy|Electricity|Coal|w/ CCS	EJ/yr	0	0	0	0	0
GCAM	Base	EU	Secondary Energy|Electricity|Coal|w/o CCS	EJ/yr	3.3491	3.75874	4.09149	4.41903	4.58775
GCAM	Base	EU	Secondary Energy|Electricity|Fossil	EJ/yr	6.17282	7.21016	8.13108	9.16784	9.74675
GCAM	Base	EU	Secondary Energy|Electricity|Fossil|w/ CCS	EJ/yr	0	0	0	0	0
GCAM	Base	EU	Secondary Energy|Electricity|Fossil|w/o CCS	EJ/yr	6.17282	7.21016	8.13108	9.16784	9.74675
GCAM	Base	EU	Secondary Energy|Electricity|Gas	EJ/yr	2.56441	3.17026	3.66482	4.24347	4.56691
GCAM	Base	EU	Secondary Energy|Electricity|Gas|w/ CCS	EJ/yr	0	0	0	0	0
GCAM	Base	EU	Secondary Energy|Electricity|Gas|w/o CCS	EJ/yr	2.56441	3.17026	3.66482	4.24347	4.56691
GCAM	Base	EU	Secondary Energy|Electricity|Geothermal	EJ/yr	0.0201663	0.0905364	0.19216	0.294321	0.29997
GCAM	Base	EU	Secondary Energy|Electricity|Hydro	EJ/yr	1.33132	1.29424	1.26986	1.2678	1.28809
GCAM	Base	EU	Secondary Energy|Electricity|Non-Biomass Renewables	EJ/yr	1.97117	2.3227	2.85426	3.30004	4.0941
GCAM	Base	EU	Secondary Energy|Electricity|Nuclear	EJ/yr	3.29967	3.75849	3.89172	4.02859	4.11385
GCAM	Base	EU	Secondary Energy|Electricity|Ocean	EJ/yr	0	0	0	0	0
GCAM	Base	EU	Secondary Energy|Electricity|Oil	EJ/yr	0.259313	0.281157	0.37478	0.50534	0.592086
GCAM	Base	EU	Secondary Energy|Electricity|Oil|w/ CCS	EJ/yr	0	0	0	0	0
GCAM	Base	EU	Secondary Energy|Electricity|Oil|w/o CCS	EJ/yr	0.259313	0.281157	0.37478	0.50534	0.592086
GCAM	Base	EU	Secondary Energy|Electricity|Other	EJ/yr	0	0	0	0	0
GCAM	Base	EU	Secondary Energy|Electricity|Solar	EJ/yr	0.0830773	0.123749	0.190415	0.264791	0.422733
GCAM	Base	EU	Secondary Energy|Electricity|Solar|CSP	EJ/yr	0.00249109	0.00534293	0.0331859	0.132993	0.275969
GCAM	Base	EU	Secondary Energy|Electricity|Solar|PV	EJ/yr	0.0805862	0.118406	0.157229	0.131798	0.146764
GCAM	Base	EU	Secondary Energy|Electricity|Wind	EJ/yr	0.536604	0.81417	1.20183	1.47312	2.08331
GCAM	Base	EU	Secondary Energy|Gases	EJ/yr	18.9494	20.844	22.5367	23.5266	23.6307
GCAM	Base	EU	Secondary Energy|Gases|Biomass	EJ/yr	0.458947	0.534029	0.586358	0.688825	0.746419
GCAM	Base	EU	Secondary Energy|Gases|Coal	EJ/yr	0.0262334	0.0849788	0.183081	0.392207	0.811238
GCAM	Base	EU	Secondary Energy|Gases|Natural Gas	EJ/yr	18.4643	20.225	21.7672	22.4456	22.0731
GCAM	Base	EU	Secondary Energy|Gases|Other	EJ/yr	0	0	0	0	0
GCAM	Base	EU	Secondary Energy|Hydrogen	EJ/yr	0	0.162408	0.40334	0.707584	1.07467
GCAM	Base	EU	Secondary Energy|Hydrogen|Biomass	EJ/yr	0	0.00603439	0.0142573	0.0237586	0.0327081
GCAM	Base	EU	Secondary Energy|Hydrogen|Biomass|w/ CCS	EJ/yr	0	0	0	0	0
GCAM	Base	EU	Secondary Energy|Hydrogen|Biomass|w/o CCS	EJ/yr	0	0.00603439	0.0142573	0.0237586	0.0327081
GCAM	Base	EU	Secondary Energy|Hydrogen|Coal	EJ/yr	0	0.0363693	0.0958477	0.184546	0.311186
GCAM	Base	EU	Secondary Energy|Hydrogen|Coal|w/ CCS	EJ/yr	0	0	0	0	0
GCAM	Base	EU	Secondary Energy|Hydrogen|Coal|w/o CCS	EJ/yr	0	0.0363693	0.0958477	0.184546	0.311186
GCAM	Base	EU	Secondary Energy|Hydrogen|Electricity	EJ/yr	0	0.0149643	0.0349629	0.0599524	0.0896472
GCAM	Base	EU	Secondary Energy|Hydrogen|Gas	EJ/yr	0	0.0988792	0.244084	0.415363	0.605429
GCAM	Base	EU	Secondary Energy|Hydrogen|Gas|w/ CCS	EJ/yr	0	0	0	0	0
GCAM	Base	EU	Secondary Energy|Hydrogen|Gas|w/o CCS	EJ/yr	0	0.0988792	0.244084	0.415363	0.605429
GCAM	Base	EU	Secondary Energy|Hydrogen|Nuclear	EJ/yr	0	0.00616056	0.0141879	0.0239643	0.0356963
GCAM	Base	EU	Secondary Energy|Hydrogen|Other	EJ/yr	0	0	0	0	0
GCAM	Base	EU	Secondary Energy|Hydrogen|Solar	EJ/yr	0	0	0	0	0
GCAM	Base	EU	Secondary Energy|Liquids	EJ/yr	26.5066	27.3717	27.1883	27.1408	27.2438
GCAM	Base	EU	Secondary Energy|Liquids|Biomass	EJ/yr	0	0.0319243	0.20964	0.897881	1.34734
GCAM	Base	EU	Secondary Energy|Liquids|Coal	EJ/yr	0.0207611	0.053094	0.464483	2.42047	4.76624
GCAM	Base	EU	Secondary Energy|Liquids|Gas	EJ/yr	0.00339045	0.0370047	0.449057	2.16386	3.87165
GCAM	Base	EU	Secondary Energy|Liquids|Oil	EJ/yr	25.9237	27.2427	26.0503	21.5991	17.2098
GCAM	Base	EU	Secondary Energy|Liquids|Other	EJ/yr	0	0	0	0	0
GCAM	Base	EU	Secondary Energy|Solids	EJ/yr	0	0	0	0	0
GCAM	Base	EU	Secondary Energy|Solids|Biomass	EJ/yr	0	0	0	0	0
GCAM	Base	EU	Secondary Energy|Solids|Coal	EJ/yr	0	0	0	0	0
GCAM	Base	EU	Temperature|Global Mean	?C	1.64902	2.03424	2.54002	3.13028	3.77664
GCAM	Base	EU	Water Consumption|Electricity	km3/yr	10.9716	11.5315	11.7988	12.155	12.3507
GCAM	Base	EU	Water Consumption|Electricity|Biomass	km3/yr	0.138798	0.122561	0.131452	0.14945	0.150206
GCAM	Base	EU	Water Consumption|Electricity|Biomass|w/ CCS	km3/yr	0	0	0	0	0
GCAM	Base	EU	Water Consumption|Electricity|Biomass|w/o CCS	km3/yr	0.138798	0.122561	0.131452	0.14945	0.150206
GCAM	Base	EU	Water Consumption|Electricity|Coal	km3/yr	1.68945	2.10174	2.27513	2.42251	2.47953
GCAM	Base	EU	Water Consumption|Electricity|Coal|w/ CCS	km3/yr	0	0	0	0	0
GCAM	Base	EU	Water Consumption|Electricity|Coal|w/o CCS	km3/yr	1.68945	2.10174	2.27513	2.42251	2.47953
GCAM	Base	EU	Water Consumption|Electricity|Cooling Pond	km3/yr	0	0	0	0	0
GCAM	Base	EU	Water Consumption|Electricity|Dry Cooling	km3/yr	0.00175728	0.00728847	0.0177152	0.0355796	0.0506944
GCAM	Base	EU	Water Consumption|Electricity|Fossil	km3/yr	2.64141	3.07638	3.25818	3.38634	3.38711
GCAM	Base	EU	Water Consumption|Electricity|Fossil|w/ CCS	km3/yr	0	0	0	0	0
GCAM	Base	EU	Water Consumption|Electricity|Fossil|w/o CCS	km3/yr	2.64141	3.07638	3.25818	3.38634	3.38711
GCAM	Base	EU	Water Consumption|Electricity|Gas	km3/yr	0.794366	0.846801	0.869923	0.87224	0.834958
GCAM	Base	EU	Water Consumption|Electricity|Gas|w/ CCS	km3/yr	0	0	0	0	0
GCAM	Base	EU	Water Consumption|Electricity|Gas|w/o CCS	km3/yr	0.794366	0.846801	0.869923	0.87224	0.834958
GCAM	Base	EU	Water Consumption|Electricity|Geothermal	km3/yr	0.0243564	0.109348	0.232086	0.355474	0.362297
GCAM	Base	EU	Water Consumption|Electricity|Hydro	km3/yr	6.2868	6.11168	5.99655	5.98686	6.08263
GCAM	Base	EU	Water Consumption|Electricity|Non-Biomass Renewables	km3/yr	0.0257541	0.112345	0.250706	0.430097	0.517147
GCAM	Base	EU	Water Consumption|Electricity|Nuclear	km3/yr	1.87844	2.10793	2.16111	2.20169	2.21304
GCAM	Base	EU	Water Consumption|Electricity|Ocean	km3/yr	0	0	0	0	0
GCAM	Base	EU	Water Consumption|Electricity|Oil	km3/yr	0.157602	0.127838	0.113127	0.0915846	0.0726203
GCAM	Base	EU	Water Consumption|Electricity|Oil|w/ CCS	km3/yr	0	0	0	0	0
GCAM	Base	EU	Water Consumption|Electricity|Oil|w/o CCS	km3/yr	0.157602	0.127838	0.113127	0.0915846	0.0726203
GCAM	Base	EU	Water Consumption|Electricity|Once Through	km3/yr	0.571383	0.493989	0.415231	0.29376	0.172958
GCAM	Base	EU	Water Consumption|Electricity|Other	km3/yr	0	0	0	0	0
GCAM	Base	EU	Water Consumption|Electricity|Sea Cooling	km3/yr	0	0	0	0	0
GCAM	Base	EU	Water Consumption|Electricity|Solar	km3/yr	0.00184515	0.00363775	0.0194371	0.0752284	0.155427
GCAM	Base	EU	Water Consumption|Electricity|Solar|CSP	km3/yr	0.00139775	0.00299767	0.0186198	0.0746238	0.154849
GCAM	Base	EU	Water Consumption|Electricity|Solar|PV	km3/yr	0.0004474	0.00064007	0.00081738	0.0006046	0.000578
GCAM	Base	EU	Water Consumption|Electricity|Wet Tower	km3/yr	4.11126	4.91794	5.36851	5.83824	6.04384
GCAM	Base	EU	Water Consumption|Electricity|Wind	km3/yr	0	0	0	0	0
GCAM	Base	EU	Water Withdrawal|Electricity	km3/yr	89.336	79.6388	68.7985	51.7571	34.4329
GCAM	Base	EU	Water Withdrawal|Electricity|Biomass	km3/yr	2.68677	1.66711	1.35284	0.975983	0.632154
GCAM	Base	EU	Water Withdrawal|Electricity|Biomass|w/ CCS	km3/yr	0	0	0	0	0
GCAM	Base	EU	Water Withdrawal|Electricity|Biomass|w/o CCS	km3/yr	2.68677	1.66711	1.35284	0.975983	0.632154
GCAM	Base	EU	Water Withdrawal|Electricity|Coal	km3/yr	31.0327	28.6536	24.9263	18.9516	12.7831
GCAM	Base	EU	Water Withdrawal|Electricity|Coal|w/ CCS	km3/yr	0	0	0	0	0
GCAM	Base	EU	Water Withdrawal|Electricity|Coal|w/o CCS	km3/yr	31.0327	28.6536	24.9263	18.9516	12.7831
GCAM	Base	EU	Water Withdrawal|Electricity|Cooling Pond	km3/yr	0	0	0	0	0
GCAM	Base	EU	Water Withdrawal|Electricity|Dry Cooling	km3/yr	0.00175728	0.00728847	0.0177152	0.0355796	0.0506944
GCAM	Base	EU	Water Withdrawal|Electricity|Fossil	km3/yr	48.0624	42.6562	36.8553	27.6079	18.2089
GCAM	Base	EU	Water Withdrawal|Electricity|Fossil|w/ CCS	km3/yr	0	0	0	0	0
GCAM	Base	EU	Water Withdrawal|Electricity|Fossil|w/o CCS	km3/yr	48.0624	42.6562	36.8553	27.6079	18.2089
GCAM	Base	EU	Water Withdrawal|Electricity|Gas	km3/yr	14.8392	12.6699	10.828	7.89367	4.96682
GCAM	Base	EU	Water Withdrawal|Electricity|Gas|w/ CCS	km3/yr	0	0	0	0	0
GCAM	Base	EU	Water Withdrawal|Electricity|Gas|w/o CCS	km3/yr	14.8392	12.6699	10.828	7.89367	4.96682
GCAM	Base	EU	Water Withdrawal|Electricity|Geothermal	km3/yr	0.0243564	0.109348	0.232086	0.355474	0.362297
GCAM	Base	EU	Water Withdrawal|Electricity|Hydro	km3/yr	0	0	0	0	0
GCAM	Base	EU	Water Withdrawal|Electricity|Non-Biomass Renewables	km3/yr	0.0257541	0.112345	0.250706	0.430097	0.517147
GCAM	Base	EU	Water Withdrawal|Electricity|Nuclear	km3/yr	38.5607	35.2025	30.3388	22.7425	15.0741
GCAM	Base	EU	Water Withdrawal|Electricity|Ocean	km3/yr	0	0	0	0	0
GCAM	Base	EU	Water Withdrawal|Electricity|Oil	km3/yr	2.1905	1.33272	1.10107	0.76267	0.459024
GCAM	Base	EU	Water Withdrawal|Electricity|Oil|w/ CCS	km3/yr	0	0	0	0	0
GCAM	Base	EU	Water Withdrawal|Electricity|Oil|w/o CCS	km3/yr	2.1905	1.33272	1.10107	0.76267	0.459024
GCAM	Base	EU	Water Withdrawal|Electricity|Once Through	km3/yr	82.9875	72.1333	60.7022	43.0664	25.4961
GCAM	Base	EU	Water Withdrawal|Electricity|Other	km3/yr	0	0	0	0	0
GCAM	Base	EU	Water Withdrawal|Electricity|Sea Cooling	km3/yr	18.3397	38.3023	51.7265	70.6581	86.6352
GCAM	Base	EU	Water Withdrawal|Electricity|Solar	km3/yr	0.00184515	0.00363775	0.0194371	0.0752284	0.155427
GCAM	Base	EU	Water Withdrawal|Electricity|Solar|CSP	km3/yr	0.00139775	0.00299767	0.0186198	0.0746238	0.154849
GCAM	Base	EU	Water Withdrawal|Electricity|Solar|PV	km3/yr	0.0004474	0.00064007	0.00081738	0.0006046	0.000578
GCAM	Base	EU	Water Withdrawal|Electricity|Wet Tower	km3/yr	6.34631	7.49759	8.07776	8.65455	8.8855
GCAM	Base	EU	Water Withdrawal|Electricity|Wind	km3/yr	0	0	0	0	0
GCAM	Base	India	Capacity Additions|Electricity|Biomass|w/ CCS	GW/yr	0	0	0	0	0
GCAM	Base	India	Capacity Additions|Electricity|Biomass|w/o CCS	GW/yr	0.019121	0.847021	1.90307	2.8163	2.9811
GCAM	Base	India	Capacity Additions|Electricity|Coal|w/ CCS	GW/yr	0	0	0	0	0
GCAM	Base	India	Capacity Additions|Electricity|Coal|w/o CCS	GW/yr	25.8366	54.3385	80.2538	89.8673	81.4515
GCAM	Base	India	Capacity Additions|Electricity|Gas|w/ CCS	GW/yr	0	0	0	0	0
GCAM	Base	India	Capacity Additions|Electricity|Gas|w/o CCS	GW/yr	22.8864	15.254	23.9054	25.5266	21.3682
GCAM	Base	India	Capacity Additions|Electricity|Hydro	GW/yr	0	0	0	0	0
GCAM	Base	India	Capacity Additions|Electricity|Nuclear	GW/yr	1.1342	2.30956	3.56268	4.38817	4.72476
GCAM	Base	India	Capacity Additions|Electricity|Oil|w/ CCS	GW/yr	0	0	0	0	0
GCAM	Base	India	Capacity Additions|Electricity|Oil|w/o CCS	GW/yr	3.65411	26.0863	33.8033	33.1429	26.4067
GCAM	Base	India	Capacity Additions|Electricity|Solar|CSP	GW/yr	0	0.0539066	0.831211	2.3272	3.5488
GCAM	Base	India	Capacity Additions|Electricity|Solar|PV	GW/yr	0.00228311	4.21837	12.0764	19.3407	23.3955
GCAM	Base	India	Capacity Additions|Electricity|Wind	GW/yr	3.61708	4.6439	10.3444	14.8497	15.8626
GCAM	Base	India	Capacity|Electricity|Biomass|w/ CCS	GW	0	0	0	0	0
GCAM	Base	India	Capacity|Electricity|Biomass|w/o CCS	GW	0.293521	1.29982	3.92393	7.84531	11.3284
GCAM	Base	India	Capacity|Electricity|Coal|w/ CCS	GW	0	0	0	0	0
GCAM	Base	India	Capacity|Electricity|Coal|w/o CCS	GW	93.18	193.79	327.052	481.468	629.646
GCAM	Base	India	Capacity|Electricity|Gas|w/ CCS	GW	0	0	0	0	0
GCAM	Base	India	Capacity|Electricity|Gas|w/o CCS	GW	25.9731	53.0085	92.7727	136.895	175.428
GCAM	Base	India	Capacity|Electricity|Hydro	GW	16.3276	19.1757	22.0238	25.9562	30.9728
GCAM	Base	India	Capacity|Electricity|Nuclear	GW	3.33155	7.7368	13.7971	21.2193	29.8899
GCAM	Base	India	Capacity|Electricity|Oil|w/ CCS	GW	0	0	0	0	0
GCAM	Base	India	Capacity|Electricity|Oil|w/o CCS	GW	30.1838	72.0647	109.743	143.16	172.919
GCAM	Base	India	Capacity|Electricity|Solar|CSP	GW	0	0.0736485	1.21045	5.11876	11.622
GCAM	Base	India	Capacity|Electricity|Solar|PV	GW	0.0131279	7.91888	34.4519	84.3166	149.972
GCAM	Base	India	Capacity|Electricity|Wind	GW	5.41177	13.3137	30.7216	53.2072	75.7834
GCAM	Base	India	Carbon Sequestration|CCS|Fossil|Biomass|Supply|Electricity	Mt CO2/yr	0	0	0	0	0
GCAM	Base	India	Carbon Sequestration|CCS|Fossil|Energy|Supply|Electricity|Coal	Mt CO2/yr	0	0	0	0	0
GCAM	Base	India	Carbon Sequestration|CCS|Fossil|Energy|Supply|Electricity|Gas	Mt CO2/yr	0	0	0	0	0
GCAM	Base	India	Carbon Sequestration|CCS|Fossil|Energy|Supply|Electricity|Oil	Mt CO2/yr	0	0	0	0	0
GCAM	Base	India	Concentration|CH4	ppb	1882.23	2022.81	2228.22	2444.67	2623.87
GCAM	Base	India	Concentration|CO2	ppm	0	0	0	0	0
GCAM	Base	India	Concentration|N2O	ppb	327.014	335.859	345.667	356.386	367.857
GCAM	Base	India	Emissions|CO2	Mt CO2/yr	2819.02	4544.36	7280.61	10028	12492.7
GCAM	Base	India	Emissions|CO2|Carbon Capture and Storage	Mt CO2/yr	0	0	0	0	0
GCAM	Base	India	Emissions|CO2|Carbon Capture and Storage|Biomass	Mt CO2/yr	0	0	0	0	0
GCAM	Base	India	Emissions|CO2|Energy|Supply|Electricity	Mt CO2/yr	1869.6	3314.2	5160.45	7088.36	8811.96
GCAM	Base	India	Emissions|CO2|Energy|Supply|Electricity and Heat	Mt CO2/yr	1869.6	3314.2	5160.45	7088.36	8811.96
GCAM	Base	India	Emissions|CO2|Energy|Supply|Electricity|Biomass|w/ CCS	Mt CO2/yr	0	0	0	0	0
GCAM	Base	India	Emissions|CO2|Energy|Supply|Electricity|Biomass|w/o CCS	Mt CO2/yr	-1.34e-05	-1.83e-06	-2.03e-06	-1.4e-05	-0.000108455
GCAM	Base	India	Emissions|CO2|Energy|Supply|Electricity|Coal|w/ CCS	MtCO2/yr	0	0	0	0	0
GCAM	Base	India	Emissions|CO2|Energy|Supply|Electricity|Coal|w/o CCS	MtCO2/yr	1688.36	2889.24	4368.22	5947.7	7379.09
GCAM	Base	India	Emissions|CO2|Energy|Supply|Electricity|Gas|w/ CCS	MtCO2/yr	0	0	0	0	0
GCAM	Base	India	Emissions|CO2|Energy|Supply|Electricity|Gas|w/o CCS	MtCO2/yr	113.531	238.531	414.165	602.173	761.24
GCAM	Base	India	Emissions|CO2|Energy|Supply|Electricity|Oil|w/ CCS	MtCO2/yr	0	0	0	0	0
GCAM	Base	India	Emissions|CO2|Energy|Supply|Electricity|Oil|w/o CCS	MtCO2/yr	67.7056	186.422	378.066	538.489	671.608
GCAM	Base	India	Emissions|CO2|Energy|Supply|Gases	Mt CO2/yr	0	0	0	0	0
GCAM	Base	India	Emissions|CO2|Energy|Supply|Heat	Mt CO2/yr	0	0	0	0	0
GCAM	Base	India	Emissions|CO2|Energy|Supply|Liquids	Mt CO2/yr	0	0	0	0	0
GCAM	Base	India	Emissions|CO2|Energy|Supply|Solids	Mt CO2/yr	0	0	0	0	0
GCAM	Base	India	Emissions|CO2|Fossil Fuels and Industry	Mt CO2/yr	2773.91	4815.9	7444.71	10124.7	12574.9
GCAM	Base	India	Emissions|CO2|Fossil Fuels and Industry|Energy Demand	Mt CO2/yr	853.554	1427.91	2077.48	2644.11	3096.45
GCAM	Base	India	Emissions|CO2|Fossil Fuels and Industry|Energy Demand|Industry	Mt CO2/yr	542.296	953.272	1412	1812.14	2120.21
GCAM	Base	India	Emissions|CO2|Fossil Fuels and Industry|Energy Demand|Other Sector	Mt CO2/yr	0	0	0	0	0
GCAM	Base	India	Emissions|CO2|Fossil Fuels and Industry|Energy Demand|Residential and Commercial	Mt CO2/yr	126.717	220.936	335.276	425.947	494.36
GCAM	Base	India	Emissions|CO2|Fossil Fuels and Industry|Energy Demand|Transportation	Mt CO2/yr	184.541	253.696	330.199	406.025	481.886
GCAM	Base	India	Emissions|CO2|Fossil Fuels and Industry|Energy Supply	Mt CO2/yr	3789.95	6702.19	10527.7	14568.9	18290.4
GCAM	Base	India	Emissions|CO2|Land Use	Mt CO2/yr	45.1149	-271.532	-164.101	-96.6385	-82.2
GCAM	Base	India	Final Energy	EJ/yr	19.8253	29.8769	42.9865	56.3185	68.3122
GCAM	Base	India	Final Energy|Electricity	EJ/yr	2.47525	5.58645	10.1036	15.5288	21.0724
GCAM	Base	India	Final Energy|Gases	EJ/yr	1.11677	2.22977	3.60517	5.01892	6.23413
GCAM	Base	India	Final Energy|Geothermal	EJ/yr	0	0	0	0	0
GCAM	Base	India	Final Energy|Heat	EJ/yr	0	0	0	0	0
GCAM	Base	India	Final Energy|Hydrogen	EJ/yr	0	0.00461913	0.0165759	0.037046	0.0657606
GCAM	Base	India	Final Energy|Industry	EJ/yr	8.94319	16.6416	25.9579	34.8347	42.1636
GCAM	Base	India	Final Energy|Liquids	EJ/yr	5.69963	8.92293	13.2447	17.4514	21.4743
GCAM	Base	India	Final Energy|Other	EJ/yr	0	0	0	0	0
GCAM	Base	India	Final Energy|Other Sector	EJ/yr	0	0	0	0	0
GCAM	Base	India	Final Energy|Residential and Commercial	EJ/yr	8.24111	9.5887	12.2452	15.5363	19.001
GCAM	Base	India	Final Energy|Solar	EJ/yr	0	0	0	0	0
GCAM	Base	India	Final Energy|Solids	EJ/yr	4.95803	8.86175	12.9097	16.0301	17.8681
GCAM	Base	India	Final Energy|Solids|Biomass	EJ/yr	7.06663	6.6158	6.34682	5.98198	5.3166
GCAM	Base	India	Final Energy|Solids|Biomass|Traditional	EJ/yr	5.57558	4.27138	3.10669	2.25221	1.59759
GCAM	Base	India	Final Energy|Solids|Coal	EJ/yr	3.46698	6.51733	9.66958	12.3003	14.1491
GCAM	Base	India	Final Energy|Transportation	EJ/yr	2.64097	3.64654	4.78339	5.94748	7.14767
GCAM	Base	India	Forcing	W/m2	1.86272	2.25795	2.76499	3.33767	3.94881
GCAM	Base	India	Forcing|Kyoto Gases	W/m2	0	0	0	0	0
GCAM	Base	India	GDP|MER	billion US$2010/yr	1359.47	2594.44	4542.92	7089.51	10248
GCAM	Base	India	GDP|PPP	billion US$2010/yr	4021.66	7675	13439.1	20972.6	30316.2
GCAM	Base	India	Land Cover|Cropland|Energy Crops	million ha	0	0.333656	0.452979	0.605759	0.895061
GCAM	Base	India	Population	million	1224.61	1388.09	1528.6	1645.88	1733.8
GCAM	Base	India	Price|Carbon	US$2010/tCO2	0	0	0	0	0
GCAM	Base	India	Price|Primary Energy|Coal	US$2010/GJ	2.09954	2.13469	2.18851	2.25799	2.34347
GCAM	Base	India	Price|Primary Energy|Gas	US$2010/GJ	5.6525	5.74362	5.88609	6.23681	6.70803
GCAM	Base	India	Price|Primary Energy|Oil	US$2010/GJ	11.0729	11.5145	12.1772	12.6787	12.8515
GCAM	Base	India	Price|Secondary Energy|Electricity	US$2010/GJ	37.7329	36.1838	35.5261	34.7099	34.052
GCAM	Base	India	Primary Energy	EJ/yr	30.1058	47.2899	70.3499	93.7609	114.324
GCAM	Base	India	Primary Energy|Biomass	EJ/yr	7.1317	7.67793	8.78304	10.0791	10.0834
GCAM	Base	India	Primary Energy|Biomass|Electricity	EJ/yr	0.00740519	0.0327929	0.0989961	0.197928	0.285801
GCAM	Base	India	Primary Energy|Biomass|Electricity|w/ CCS	EJ/yr	0	0	0	0	0
GCAM	Base	India	Primary Energy|Biomass|Gases	EJ/yr	0	0.000615448	0.00238586	0.00662043	0.0140875
GCAM	Base	India	Primary Energy|Biomass|Hydrogen	EJ/yr	0	0.000379117	0.00126908	0.00263514	0.00414693
GCAM	Base	India	Primary Energy|Biomass|Hydrogen|w/ CCS	EJ/yr	0	0	0	0	0
GCAM	Base	India	Primary Energy|Biomass|Liquids	EJ/yr	0.0156704	0.939725	2.09755	3.45829	3.88344
GCAM	Base	India	Primary Energy|Biomass|Liquids|w/ CCS	EJ/yr	0	0	0	0	0
GCAM	Base	India	Primary Energy|Biomass|Modern	EJ/yr	0	0	0	0	0
GCAM	Base	India	Primary Energy|Biomass|Traditional	EJ/yr	5.57558	4.27138	3.10669	2.25221	1.59759
GCAM	Base	India	Primary Energy|Biomass|w/ CCS	EJ/yr	0	0	0	0	0
GCAM	Base	India	Primary Energy|Biomass|w/o CCS	EJ/yr	7.1317	7.67793	8.78304	10.0791	10.0834
GCAM	Base	India	Primary Energy|Coal	EJ/yr	11.9019	21.468	34.2239	48.0538	61.3489
GCAM	Base	India	Primary Energy|Coal|Electricity	EJ/yr	2.35082	4.8891	8.25112	12.1469	15.8852
GCAM	Base	India	Primary Energy|Coal|Electricity|w/ CCS	EJ/yr	0	0	0	0	0
GCAM	Base	India	Primary Energy|Coal|Hydrogen	EJ/yr	0	0.00161019	0.00601015	0.0144233	0.0278496
GCAM	Base	India	Primary Energy|Coal|Hydrogen|w/ CCS	EJ/yr	0	0	0	0	0
GCAM	Base	India	Primary Energy|Coal|w/ CCS	EJ/yr	0	0	0	0	0
GCAM	Base	India	Primary Energy|Coal|w/o CCS	EJ/yr	11.9019	21.468	34.2239	48.0538	61.3489
GCAM	Base	India	Primary Energy|Fossil	EJ/yr	20.9833	36.6249	57.3256	78.2448	97.579
GCAM	Base	India	Primary Energy|Fossil|w/ CCS	EJ/yr	0	0	0	0	0
GCAM	Base	India	Primary Energy|Fossil|w/o CCS	EJ/yr	20.9833	36.6249	57.3256	78.2448	97.579
GCAM	Base	India	Primary Energy|Gas	EJ/yr	2.20582	5.00158	9.81475	15.2098	19.9087
GCAM	Base	India	Primary Energy|Gas|Electricity	EJ/yr	0.42404	1.12113	2.12614	3.25718	4.25251
GCAM	Base	India	Primary Energy|Gas|Electricity|w/ CCS	EJ/yr	0	0	0	0	0
GCAM	Base	India	Primary Energy|Gas|Hydrogen	EJ/yr	0	0.00466308	0.0163408	0.0348578	0.0583013
GCAM	Base	India	Primary Energy|Gas|w/ CCS	EJ/yr	0	0	0	0	0
GCAM	Base	India	Primary Energy|Gas|w/o CCS	EJ/yr	2.20582	5.00158	9.81475	15.2098	19.9087
GCAM	Base	India	Primary Energy|Geothermal	EJ/yr	0	0	0	0	0
GCAM	Base	India	Primary Energy|Hydro	EJ/yr	0.411926	0.48378	0.555634	0.654843	0.781406
GCAM	Base	India	Primary Energy|Non-Biomass Renewables	EJ/yr	0.483688	0.725372	1.23214	1.99693	2.93136
GCAM	Base	India	Primary Energy|Nuclear	EJ/yr	0	0	0	0	0
GCAM	Base	India	Primary Energy|Ocean	EJ/yr	0	0	0	0	0
GCAM	Base	India	Primary Energy|Oil	EJ/yr	6.8756	10.1553	13.2869	14.9812	16.3214
GCAM	Base	India	Primary Energy|Oil|w/ CCS	EJ/yr	0	0	0	0	0
GCAM	Base	India	Primary Energy|Oil|w/o CCS	EJ/yr	6.8756	10.1553	13.2869	14.9812	16.3214
GCAM	Base	India	Primary Energy|Other	EJ/yr	0	0	0	0	0
GCAM	Base	India	Primary Energy|Secondary Energy Trade	EJ/yr	0	0	0	0	0
GCAM	Base	India	Primary Energy|Solar	EJ/yr	8.28e-05	0.0526553	0.230837	0.570234	1.0267
GCAM	Base	India	Primary Energy|Wind	EJ/yr	0.0716795	0.188937	0.445665	0.771853	1.12326
GCAM	Base	India	Resource|Cumulative Extraction|Coal	EJ	48.7079	115.597	199.372	301.263	424.509
GCAM	Base	India	Resource|Cumulative Extraction|Gas	EJ	8.8821	38.268	115.099	251.034	373.374
GCAM	Base	India	Resource|Cumulative Extraction|Oil	EJ	9.2704	67.9635	162.595	203.149	235.159
GCAM	Base	India	Secondary Energy|Electricity	EJ/yr	3.4557	7.6618	13.5751	20.4277	27.1328
GCAM	Base	India	Secondary Energy|Electricity|Biomass	EJ/yr	0.00740519	0.0327929	0.0989961	0.197928	0.285801
GCAM	Base	India	Secondary Energy|Electricity|Biomass|w/ CCS	EJ/yr	0	0	0	0	0
GCAM	Base	India	Secondary Energy|Electricity|Biomass|w/o CCS	EJ/yr	0.00740519	0.0327929	0.0989961	0.197928	0.285801
GCAM	Base	India	Secondary Energy|Electricity|Coal	EJ/yr	2.35082	4.8891	8.25112	12.1469	15.8852
GCAM	Base	India	Secondary Energy|Electricity|Coal|w/ CCS	EJ/yr	0	0	0	0	0
GCAM	Base	India	Secondary Energy|Electricity|Coal|w/o CCS	EJ/yr	2.35082	4.8891	8.25112	12.1469	15.8852
GCAM	Base	India	Secondary Energy|Electricity|Fossil	EJ/yr	2.87005	6.63826	11.7749	17.4743	22.7771
GCAM	Base	India	Secondary Energy|Electricity|Fossil|w/ CCS	EJ/yr	0	0	0	0	0
GCAM	Base	India	Secondary Energy|Electricity|Fossil|w/o CCS	EJ/yr	2.87005	6.63826	11.7749	17.4743	22.7771
GCAM	Base	India	Secondary Energy|Electricity|Gas	EJ/yr	0.42404	1.12113	2.12615	3.25721	4.25266
GCAM	Base	India	Secondary Energy|Electricity|Gas|w/ CCS	EJ/yr	0	0	0	0	0
GCAM	Base	India	Secondary Energy|Electricity|Gas|w/o CCS	EJ/yr	0.42404	1.12113	2.12615	3.25721	4.25266
GCAM	Base	India	Secondary Energy|Electricity|Geothermal	EJ/yr	0	0.0450662	0.0554154	0.0554154	0.0554153
GCAM	Base	India	Secondary Energy|Electricity|Hydro	EJ/yr	0.411926	0.48378	0.555634	0.654843	0.781406
GCAM	Base	India	Secondary Energy|Electricity|Non-Biomass Renewables	EJ/yr	0.483688	0.771158	1.30958	2.15324	3.22153
GCAM	Base	India	Secondary Energy|Electricity|Nuclear	EJ/yr	0.0945575	0.219589	0.391594	0.602255	0.848348
GCAM	Base	India	Secondary Energy|Electricity|Ocean	EJ/yr	0	0	0	0	0
GCAM	Base	India	Secondary Energy|Electricity|Oil	EJ/yr	0.0951875	0.628023	1.39764	2.07018	2.63921
GCAM	Base	India	Secondary Energy|Electricity|Oil|w/ CCS	EJ/yr	0	0	0	0	0
GCAM	Base	India	Secondary Energy|Electricity|Oil|w/o CCS	EJ/yr	0.0951875	0.628023	1.39764	2.07018	2.63921
GCAM	Base	India	Secondary Energy|Electricity|Other	EJ/yr	0	0	0	0	0
GCAM	Base	India	Secondary Energy|Electricity|Solar	EJ/yr	8.28e-05	0.0533753	0.252861	0.671127	1.26145
GCAM	Base	India	Secondary Energy|Electricity|Solar|CSP	EJ/yr	0	0.00072	0.0220243	0.100893	0.234749
GCAM	Base	India	Secondary Energy|Electricity|Solar|PV	EJ/yr	8.28e-05	0.0526553	0.230837	0.570234	1.0267
GCAM	Base	India	Secondary Energy|Electricity|Wind	EJ/yr	0.0716795	0.188937	0.445665	0.771853	1.12326
GCAM	Base	India	Secondary Energy|Gases	EJ/yr	2.20702	4.58112	7.7157	11.0212	13.8497
GCAM	Base	India	Secondary Energy|Gases|Biomass	EJ/yr	0	0.000458	0.0017959	0.00503838	0.0108407
GCAM	Base	India	Secondary Energy|Gases|Coal	EJ/yr	0.00119959	0.0134082	0.0523074	0.166467	0.45267
GCAM	Base	India	Secondary Energy|Gases|Natural Gas	EJ/yr	2.20582	4.56725	7.6616	10.8497	13.3862
GCAM	Base	India	Secondary Energy|Gases|Other	EJ/yr	0	0	0	0	0
GCAM	Base	India	Secondary Energy|Hydrogen	EJ/yr	0	0.00461923	0.0165763	0.0370461	0.0657607
GCAM	Base	India	Secondary Energy|Hydrogen|Biomass	EJ/yr	0	0.000171	0.000584	0.00123852	0.00199053
GCAM	Base	India	Secondary Energy|Hydrogen|Biomass|w/ CCS	EJ/yr	0	0	0	0	0
GCAM	Base	India	Secondary Energy|Hydrogen|Biomass|w/o CCS	EJ/yr	0	0.000171	0.000584	0.00123852	0.00199053
GCAM	Base	India	Secondary Energy|Hydrogen|Coal	EJ/yr	0	0.00103052	0.00392463	0.00962036	0.0189378
GCAM	Base	India	Secondary Energy|Hydrogen|Coal|w/ CCS	EJ/yr	0	0	0	0	0
GCAM	Base	India	Secondary Energy|Hydrogen|Coal|w/o CCS	EJ/yr	0	0.00103052	0.00392463	0.00962036	0.0189378
GCAM	Base	India	Secondary Energy|Hydrogen|Electricity	EJ/yr	0	0.000324	0.0010877	0.00238306	0.00423256
GCAM	Base	India	Secondary Energy|Hydrogen|Gas	EJ/yr	0	0.00291871	0.0103989	0.0225549	0.0384274
GCAM	Base	India	Secondary Energy|Hydrogen|Gas|w/ CCS	EJ/yr	0	0	0	0	0
GCAM	Base	India	Secondary Energy|Hydrogen|Gas|w/o CCS	EJ/yr	0	0.00291871	0.0103989	0.0225549	0.0384274
GCAM	Base	India	Secondary Energy|Hydrogen|Nuclear	EJ/yr	0	0.000175	0.000581	0.00124928	0.00217238
GCAM	Base	India	Secondary Energy|Hydrogen|Other	EJ/yr	0	0	0	0	0
GCAM	Base	India	Secondary Energy|Hydrogen|Solar	EJ/yr	0	0	0	0	0
GCAM	Base	India	Secondary Energy|Liquids	EJ/yr	6.17068	10.2199	15.8751	21.1979	26.1468
GCAM	Base	India	Secondary Energy|Liquids|Biomass	EJ/yr	0.00761808	0.463011	1.04524	1.74305	1.99067
GCAM	Base	India	Secondary Energy|Liquids|Coal	EJ/yr	0	0.2365	1.26683	2.78489	4.69265
GCAM	Base	India	Secondary Energy|Liquids|Gas	EJ/yr	0	0.242251	1.26912	2.60257	3.92462
GCAM	Base	India	Secondary Energy|Liquids|Oil	EJ/yr	6.16306	9.27817	12.2939	14.0674	15.5389
GCAM	Base	India	Secondary Energy|Liquids|Other	EJ/yr	0	0	0	0	0
GCAM	Base	India	Secondary Energy|Solids	EJ/yr	0	0	0	0	0
GCAM	Base	India	Secondary Energy|Solids|Biomass	EJ/yr	0	0	0	0	0
GCAM	Base	India	Secondary Energy|Solids|Coal	EJ/yr	0	0	0	0	0
GCAM	Base	India	Temperature|Global Mean	?C	0.824511	1.01712	1.27001	1.56514	1.88832
GCAM	Base	India	Water Consumption|Electricity	km3/yr	3.23949	5.56114	8.33933	11.6344	14.9546
GCAM	Base	India	Water Consumption|Electricity|Biomass	km3/yr	0.00289226	0.0163943	0.047221	0.0921999	0.130276
GCAM	Base	India	Water Consumption|Electricity|Biomass|w/ CCS	km3/yr	0	0	0	0	0
GCAM	Base	India	Water Consumption|Electricity|Biomass|w/o CCS	km3/yr	0.00289226	0.0163943	0.047221	0.0921999	0.130276
GCAM	Base	India	Water Consumption|Electricity|Coal	km3/yr	1.04258	2.6728	4.73796	7.1138	9.36525
GCAM	Base	India	Water Consumption|Electricity|Coal|w/ CCS	km3/yr	0	0	0	0	0
GCAM	Base	India	Water Consumption|Electricity|Coal|w/o CCS	km3/yr	1.04258	2.6728	4.73796	7.1138	9.36525
GCAM	Base	India	Water Consumption|Electricity|Cooling Pond	km3/yr	0	0	0	0	0
GCAM	Base	India	Water Consumption|Electricity|Dry Cooling	km3/yr	0	0.00342893	0.00638882	0.0144949	0.0282524
GCAM	Base	India	Water Consumption|Electricity|Fossil	km3/yr	1.24722	3.07952	5.35056	7.94898	10.3966
GCAM	Base	India	Water Consumption|Electricity|Fossil|w/ CCS	km3/yr	0	0	0	0	0
GCAM	Base	India	Water Consumption|Electricity|Fossil|w/o CCS	km3/yr	1.24722	3.07952	5.35056	7.94898	10.3966
GCAM	Base	India	Water Consumption|Electricity|Gas	km3/yr	0.15583	0.280298	0.466442	0.670272	0.846636
GCAM	Base	India	Water Consumption|Electricity|Gas|w/ CCS	km3/yr	0	0	0	0	0
GCAM	Base	India	Water Consumption|Electricity|Gas|w/o CCS	km3/yr	0.15583	0.280298	0.466442	0.670272	0.846636
GCAM	Base	India	Water Consumption|Electricity|Geothermal	km3/yr	0	0.0544299	0.0669294	0.0669294	0.0669294
GCAM	Base	India	Water Consumption|Electricity|Hydro	km3/yr	1.94521	2.28452	2.62383	3.09231	3.68997
GCAM	Base	India	Water Consumption|Electricity|Non-Biomass Renewables	km3/yr	0	0.0548339	0.0792873	0.123541	0.19865
GCAM	Base	India	Water Consumption|Electricity|Nuclear	km3/yr	0.0441735	0.125654	0.237517	0.375282	0.535599
GCAM	Base	India	Water Consumption|Electricity|Ocean	km3/yr	0	0	0	0	0
GCAM	Base	India	Water Consumption|Electricity|Oil	km3/yr	0.0488082	0.126416	0.146154	0.16491	0.184734
GCAM	Base	India	Water Consumption|Electricity|Oil|w/ CCS	km3/yr	0	0	0	0	0
GCAM	Base	India	Water Consumption|Electricity|Oil|w/o CCS	km3/yr	0.0488082	0.126416	0.146154	0.16491	0.184734
GCAM	Base	India	Water Consumption|Electricity|Once Through	km3/yr	0.260574	0.225092	0.192916	0.141114	0.089257
GCAM	Base	India	Water Consumption|Electricity|Other	km3/yr	0	0	0	0	0
GCAM	Base	India	Water Consumption|Electricity|Sea Cooling	km3/yr	0	0	0	0	0
GCAM	Base	India	Water Consumption|Electricity|Solar	km3/yr	4.6e-07	0.0006246	0.0132789	0.0587475	0.135238
GCAM	Base	India	Water Consumption|Electricity|Solar|CSP	km3/yr	0	0.000404	0.0123579	0.0566121	0.13172
GCAM	Base	India	Water Consumption|Electricity|Solar|PV	km3/yr	4.6e-07	0.0002206	0.000921	0.00213541	0.00351768
GCAM	Base	India	Water Consumption|Electricity|Wet Tower	km3/yr	1.03371	3.04788	5.51528	8.38439	11.1436
GCAM	Base	India	Water Consumption|Electricity|Wind	km3/yr	0	0	0	0	0
GCAM	Base	India	Water Withdrawal|Electricity	km3/yr	38.3152	36.2677	35.3255	32.2039	28.9121
GCAM	Base	India	Water Withdrawal|Electricity|Biomass	km3/yr	0.0918281	0.0373217	0.0936274	0.175775	0.244142
GCAM	Base	India	Water Withdrawal|Electricity|Biomass|w/ CCS	km3/yr	0	0	0	0	0
GCAM	Base	India	Water Withdrawal|Electricity|Biomass|w/o CCS	km3/yr	0.0918281	0.0373217	0.0936274	0.175775	0.244142
GCAM	Base	India	Water Withdrawal|Electricity|Coal	km3/yr	30.5826	30.0236	29.3488	26.8746	24.1764
GCAM	Base	India	Water Withdrawal|Electricity|Coal|w/ CCS	km3/yr	0	0	0	0	0
GCAM	Base	India	Water Withdrawal|Electricity|Coal|w/o CCS	km3/yr	30.5826	30.0236	29.3488	26.8746	24.1764
GCAM	Base	India	Water Withdrawal|Electricity|Cooling Pond	km3/yr	0	0	0	0	0
GCAM	Base	India	Water Withdrawal|Electricity|Dry Cooling	km3/yr	0	0.00342893	0.00638882	0.0144949	0.0282524
GCAM	Base	India	Water Withdrawal|Electricity|Fossil	km3/yr	36.7135	34.6716	33.6365	30.4395	27.0098
GCAM	Base	India	Water Withdrawal|Electricity|Fossil|w/ CCS	km3/yr	0	0	0	0	0
GCAM	Base	India	Water Withdrawal|Electricity|Fossil|w/o CCS	km3/yr	36.7135	34.6716	33.6365	30.4395	27.0098
GCAM	Base	India	Water Withdrawal|Electricity|Gas	km3/yr	4.93445	4.36856	3.98877	3.25433	2.50417
GCAM	Base	India	Water Withdrawal|Electricity|Gas|w/ CCS	km3/yr	0	0	0	0	0
GCAM	Base	India	Water Withdrawal|Electricity|Gas|w/o CCS	km3/yr	4.93445	4.36856	3.98877	3.25433	2.50417
GCAM	Base	India	Water Withdrawal|Electricity|Geothermal	km3/yr	0	0.0544299	0.0669294	0.0669294	0.0669294
GCAM	Base	India	Water Withdrawal|Electricity|Hydro	km3/yr	0	0	0	0	0
GCAM	Base	India	Water Withdrawal|Electricity|Non-Biomass Renewables	km3/yr	0	0.0548339	0.0792873	0.123541	0.19865
GCAM	Base	India	Water Withdrawal|Electricity|Nuclear	km3/yr	1.50983	1.50375	1.51518	1.46297	1.45596
GCAM	Base	India	Water Withdrawal|Electricity|Ocean	km3/yr	0	0	0	0	0
GCAM	Base	India	Water Withdrawal|Electricity|Oil	km3/yr	1.19647	0.279457	0.299007	0.310515	0.329256
GCAM	Base	India	Water Withdrawal|Electricity|Oil|w/ CCS	km3/yr	0	0	0	0	0
GCAM	Base	India	Water Withdrawal|Electricity|Oil|w/o CCS	km3/yr	1.19647	0.279457	0.299007	0.310515	0.329256
GCAM	Base	India	Water Withdrawal|Electricity|Once Through	km3/yr	36.7847	31.821	27.3323	20.1067	12.8848
GCAM	Base	India	Water Withdrawal|Electricity|Other	km3/yr	0	0	0	0	0
GCAM	Base	India	Water Withdrawal|Electricity|Sea Cooling	km3/yr	15.7649	25.8782	39.5232	55.0219	69.8769
GCAM	Base	India	Water Withdrawal|Electricity|Solar	km3/yr	4.6e-07	0.0006246	0.0132789	0.0587475	0.135238
GCAM	Base	India	Water Withdrawal|Electricity|Solar|CSP	km3/yr	0	0.000404	0.0123579	0.0566121	0.13172
GCAM	Base	India	Water Withdrawal|Electricity|Solar|PV	km3/yr	4.6e-07	0.0002206	0.000921	0.00213541	0.00351768
GCAM	Base	India	Water Withdrawal|Electricity|Wet Tower	km3/yr	1.53046	4.44307	7.98589	12.0806	15.9955
GCAM	Base	India	Water Withdrawal|Electricity|Wind	km3/yr	0	0	0	0	0
GCAM	Base	Japan	Capacity Additions|Electricity|Biomass|w/ CCS	GW/yr	0	0	0	0	0
GCAM	Base	Japan	Capacity Additions|Electricity|Biomass|w/o CCS	GW/yr	0.193779	0.185928	0.180731	0.258531	0.201942
GCAM	Base	Japan	Capacity Additions|Electricity|Coal|w/ CCS	GW/yr	0	0	0	0	0
GCAM	Base	Japan	Capacity Additions|Electricity|Coal|w/o CCS	GW/yr	0.134545	3.80467	3.59051	5.01076	4.02836
GCAM	Base	Japan	Capacity Additions|Electricity|Gas|w/ CCS	GW/yr	0	0	0	0	0
GCAM	Base	Japan	Capacity Additions|Electricity|Gas|w/o CCS	GW/yr	16.5825	5.40919	5.31474	6.88983	4.93945
GCAM	Base	Japan	Capacity Additions|Electricity|Hydro	GW/yr	0	0	0	0	0
GCAM	Base	Japan	Capacity Additions|Electricity|Nuclear	GW/yr	0	0	1.17908	2.44552	1.94869
GCAM	Base	Japan	Capacity Additions|Electricity|Oil|w/ CCS	GW/yr	0	0	0	0	0
GCAM	Base	Japan	Capacity Additions|Electricity|Oil|w/o CCS	GW/yr	0	2.1671	1.86692	2.40437	1.81651
GCAM	Base	Japan	Capacity Additions|Electricity|Solar|CSP	GW/yr	0	0.0751829	0.213077	0.498627	0.556947
GCAM	Base	Japan	Capacity Additions|Electricity|Solar|PV	GW/yr	1.31621	0.185783	0.175606	0.257848	0.239037
GCAM	Base	Japan	Capacity Additions|Electricity|Wind	GW/yr	0.600131	0.378194	0.693182	1.43381	1.4756
GCAM	Base	Japan	Capacity|Electricity|Biomass|w/ CCS	GW	0	0	0	0	0
GCAM	Base	Japan	Capacity|Electricity|Biomass|w/o CCS	GW	3.34674	3.43418	3.12694	2.62965	1.97576
GCAM	Base	Japan	Capacity|Electricity|Coal|w/ CCS	GW	0	0	0	0	0
GCAM	Base	Japan	Capacity|Electricity|Coal|w/o CCS	GW	43.4495	56.0764	55.7952	54.6106	53.4343
GCAM	Base	Japan	Capacity|Electricity|Gas|w/ CCS	GW	0	0	0	0	0
GCAM	Base	Japan	Capacity|Electricity|Gas|w/o CCS	GW	52.6593	69.4852	71.2063	71.4466	70.3588
GCAM	Base	Japan	Capacity|Electricity|Hydro	GW	11.7312	11.6533	11.5754	11.6619	11.9127
GCAM	Base	Japan	Capacity|Electricity|Nuclear	GW	36.5589	32.2009	28.3416	24.2254	20.0757
GCAM	Base	Japan	Capacity|Electricity|Oil|w/ CCS	GW	0	0	0	0	0
GCAM	Base	Japan	Capacity|Electricity|Oil|w/o CCS	GW	111.247	98.1057	86.8862	66.5638	46.1234
GCAM	Base	Japan	Capacity|Electricity|Solar|CSP	GW	0	0.248767	0.565947	1.37317	2.25586
GCAM	Base	Japan	Capacity|Electricity|Solar|PV	GW	2.16838	3.02145	3.5448	2.15634	2.33512
GCAM	Base	Japan	Capacity|Electricity|Wind	GW	1.07686	2.21934	3.25357	4.61535	6.40643
GCAM	Base	Japan	Carbon Sequestration|CCS|Fossil|Biomass|Supply|Electricity	Mt CO2/yr	0	0	0	0	0
GCAM	Base	Japan	Carbon Sequestration|CCS|Fossil|Energy|Supply|Electricity|Coal	Mt CO2/yr	0	0	0	0	0
GCAM	Base	Japan	Carbon Sequestration|CCS|Fossil|Energy|Supply|Electricity|Gas	Mt CO2/yr	0	0	0	0	0
GCAM	Base	Japan	Carbon Sequestration|CCS|Fossil|Energy|Supply|Electricity|Oil	Mt CO2/yr	0	0	0	0	0
GCAM	Base	Japan	Concentration|CH4	ppb	1882.23	2022.81	2228.22	2444.67	2623.87
GCAM	Base	Japan	Concentration|CO2	ppm	0	0	0	0	0
GCAM	Base	Japan	Concentration|N2O	ppb	327.014	335.859	345.667	356.386	367.857
GCAM	Base	Japan	Emissions|CO2	Mt CO2/yr	1600.49	1804.39	1779.77	1780.67	1782.2
GCAM	Base	Japan	Emissions|CO2|Carbon Capture and Storage	Mt CO2/yr	0	0	0	0	0
GCAM	Base	Japan	Emissions|CO2|Carbon Capture and Storage|Biomass	Mt CO2/yr	0	0	0	0	0
GCAM	Base	Japan	Emissions|CO2|Energy|Supply|Electricity	Mt CO2/yr	860.047	1101.81	1099.25	1066.47	1020.65
GCAM	Base	Japan	Emissions|CO2|Energy|Supply|Electricity and Heat	Mt CO2/yr	860.047	1101.81	1099.25	1066.47	1020.65
GCAM	Base	Japan	Emissions|CO2|Energy|Supply|Electricity|Biomass|w/ CCS	Mt CO2/yr	0	0	0	0	0
GCAM	Base	Japan	Emissions|CO2|Energy|Supply|Electricity|Biomass|w/o CCS	Mt CO2/yr	3.6e-05	-1.34e-05	-1.21e-06	-3.39e-05	1.51e-05
GCAM	Base	Japan	Emissions|CO2|Energy|Supply|Electricity|Coal|w/ CCS	MtCO2/yr	0	0	0	0	0
GCAM	Base	Japan	Emissions|CO2|Energy|Supply|Electricity|Coal|w/o CCS	MtCO2/yr	516.532	680.436	676.255	655.899	631.731
GCAM	Base	Japan	Emissions|CO2|Energy|Supply|Electricity|Gas|w/ CCS	MtCO2/yr	0	0	0	0	0
GCAM	Base	Japan	Emissions|CO2|Energy|Supply|Electricity|Gas|w/o CCS	MtCO2/yr	235.04	314.081	321.196	319.808	311.568
GCAM	Base	Japan	Emissions|CO2|Energy|Supply|Electricity|Oil|w/ CCS	MtCO2/yr	0	0	0	0	0
GCAM	Base	Japan	Emissions|CO2|Energy|Supply|Electricity|Oil|w/o CCS	MtCO2/yr	108.474	107.292	101.8	90.7673	77.354
GCAM	Base	Japan	Emissions|CO2|Energy|Supply|Gases	Mt CO2/yr	0	0	0	0	0
GCAM	Base	Japan	Emissions|CO2|Energy|Supply|Heat	Mt CO2/yr	0	0	0	0	0
GCAM	Base	Japan	Emissions|CO2|Energy|Supply|Liquids	Mt CO2/yr	0	0	0	0	0
GCAM	Base	Japan	Emissions|CO2|Energy|Supply|Solids	Mt CO2/yr	0	0	0	0	0
GCAM	Base	Japan	Emissions|CO2|Fossil Fuels and Industry	Mt CO2/yr	1627.49	1819.47	1795.72	1791.3	1789.55
GCAM	Base	Japan	Emissions|CO2|Fossil Fuels and Industry|Energy Demand	Mt CO2/yr	744.719	692.412	667.32	632.135	598.771
GCAM	Base	Japan	Emissions|CO2|Fossil Fuels and Industry|Energy Demand|Industry	Mt CO2/yr	335.851	314.255	310.169	296.642	280.675
GCAM	Base	Japan	Emissions|CO2|Fossil Fuels and Industry|Energy Demand|Other Sector	Mt CO2/yr	0	0	0	0	0
GCAM	Base	Japan	Emissions|CO2|Fossil Fuels and Industry|Energy Demand|Residential and Commercial	Mt CO2/yr	152.279	133.754	134.953	126.923	117.124
GCAM	Base	Japan	Emissions|CO2|Fossil Fuels and Industry|Energy Demand|Transportation	Mt CO2/yr	256.59	244.402	222.199	208.571	200.971
GCAM	Base	Japan	Emissions|CO2|Fossil Fuels and Industry|Energy Supply	Mt CO2/yr	1742.82	2228.87	2227.65	2225.64	2211.43
GCAM	Base	Japan	Emissions|CO2|Land Use	Mt CO2/yr	-27.0065	-15.0813	-15.9526	-10.6334	-7.35053
GCAM	Base	Japan	Final Energy	EJ/yr	14.9928	14.918	14.5911	14.0276	13.4535
GCAM	Base	Japan	Final Energy|Electricity	EJ/yr	3.61954	4.23958	4.21075	4.13605	4.03658
GCAM	Base	Japan	Final Energy|Gases	EJ/yr	1.55158	1.53076	1.60695	1.55977	1.47353
GCAM	Base	Japan	Final Energy|Geothermal	EJ/yr	0	0	0	0	0
GCAM	Base	Japan	Final Energy|Heat	EJ/yr	0	0	0	0	0
GCAM	Base	Japan	Final Energy|Hydrogen	EJ/yr	0	0.00277733	0.00992303	0.0179025	0.0259076
GCAM	Base	Japan	Final Energy|Industry	EJ/yr	6.59878	6.59147	6.50033	6.26855	6.00711
GCAM	Base	Japan	Final Energy|Liquids	EJ/yr	7.68515	7.08972	6.74011	6.37816	6.0986
GCAM	Base	Japan	Final Energy|Other	EJ/yr	0	0	0	0	0
GCAM	Base	Japan	Final Energy|Other Sector	EJ/yr	0	0	0	0	0
GCAM	Base	Japan	Final Energy|Residential and Commercial	EJ/yr	4.75419	4.84088	4.88824	4.72105	4.48779
GCAM	Base	Japan	Final Energy|Solar	EJ/yr	0	0	0	0	0
GCAM	Base	Japan	Final Energy|Solids	EJ/yr	2.13649	2.05515	2.0234	1.93567	1.81889
GCAM	Base	Japan	Final Energy|Solids|Biomass	EJ/yr	0.11516	0.107541	0.101825	0.0911721	0.0770147
GCAM	Base	Japan	Final Energy|Solids|Biomass|Traditional	EJ/yr	0	0	0	0	0
GCAM	Base	Japan	Final Energy|Solids|Coal	EJ/yr	2.02133	1.94761	1.92157	1.84449	1.74188
GCAM	Base	Japan	Final Energy|Transportation	EJ/yr	3.6398	3.48564	3.20255	3.03795	2.95861
GCAM	Base	Japan	Forcing	W/m2	1.86272	2.25795	2.76499	3.33767	3.94881
GCAM	Base	Japan	Forcing|Kyoto Gases	W/m2	0	0	0	0	0
GCAM	Base	Japan	GDP|MER	billion US$2010/yr	5067.74	5615.64	6192.23	6562.46	6913.34
GCAM	Base	Japan	GDP|PPP	billion US$2010/yr	4321.39	4788.6	5280.27	5595.98	5895.18
GCAM	Base	Japan	Land Cover|Cropland|Energy Crops	million ha	0	0.118843	0.156694	0.217979	0.326936
GCAM	Base	Japan	Population	million	126.536	124.813	120.41	114.754	108.609
GCAM	Base	Japan	Price|Carbon	US$2010/tCO2	0	0	0	0	0
GCAM	Base	Japan	Price|Primary Energy|Coal	US$2010/GJ	2.09954	2.13469	2.18851	2.25799	2.34347
GCAM	Base	Japan	Price|Primary Energy|Gas	US$2010/GJ	5.6525	5.74362	5.88609	6.23681	6.70803
GCAM	Base	Japan	Price|Primary Energy|Oil	US$2010/GJ	11.0729	11.5145	12.1772	12.6787	12.8515
GCAM	Base	Japan	Price|Secondary Energy|Electricity	US$2010/GJ	29.8672	26.8317	27.576	27.8772	27.9734
GCAM	Base	Japan	Primary Energy	EJ/yr	19.5336	20.3414	19.9782	20.0646	20.0694
GCAM	Base	Japan	Primary Energy|Biomass	EJ/yr	0.300876	0.323111	0.310209	0.779707	1.09231
GCAM	Base	Japan	Primary Energy|Biomass|Electricity	EJ/yr	0.0844343	0.0866402	0.0788889	0.0663429	0.0498461
GCAM	Base	Japan	Primary Energy|Biomass|Electricity|w/ CCS	EJ/yr	0	0	0	0	0
GCAM	Base	Japan	Primary Energy|Biomass|Gases	EJ/yr	0.00730833	0.00998819	0.0112041	0.0135628	0.0156816
GCAM	Base	Japan	Primary Energy|Biomass|Hydrogen	EJ/yr	0	0.000227299	0.000755876	0.00126488	0.00162136
GCAM	Base	Japan	Primary Energy|Biomass|Hydrogen|w/ CCS	EJ/yr	0	0	0	0	0
GCAM	Base	Japan	Primary Energy|Biomass|Liquids	EJ/yr	0	0	0.00274325	0.501726	0.862207
GCAM	Base	Japan	Primary Energy|Biomass|Liquids|w/ CCS	EJ/yr	0	0	0	0	0
GCAM	Base	Japan	Primary Energy|Biomass|Modern	EJ/yr	0	0	0	0	0
GCAM	Base	Japan	Primary Energy|Biomass|Traditional	EJ/yr	0	0	0	0	0
GCAM	Base	Japan	Primary Energy|Biomass|w/ CCS	EJ/yr	0	0	0	0	0
GCAM	Base	Japan	Primary Energy|Biomass|w/o CCS	EJ/yr	0.300876	0.323111	0.310209	0.779707	1.09231
GCAM	Base	Japan	Primary Energy|Coal	EJ/yr	4.60141	5.36138	5.34579	6.31088	7.39118
GCAM	Base	Japan	Primary Energy|Coal|Electricity	EJ/yr	1.09618	1.41474	1.40765	1.37776	1.34808
GCAM	Base	Japan	Primary Energy|Coal|Electricity|w/ CCS	EJ/yr	0	0	0	0	0
GCAM	Base	Japan	Primary Energy|Coal|Hydrogen	EJ/yr	0	0.000965387	0.00357972	0.00692326	0.0108886
GCAM	Base	Japan	Primary Energy|Coal|Hydrogen|w/ CCS	EJ/yr	0	0	0	0	0
GCAM	Base	Japan	Primary Energy|Coal|w/ CCS	EJ/yr	0	0	0	0	0
GCAM	Base	Japan	Primary Energy|Coal|w/o CCS	EJ/yr	4.60141	5.36138	5.34579	6.31088	7.39118
GCAM	Base	Japan	Primary Energy|Fossil	EJ/yr	17.1632	18.0574	17.7963	17.7448	17.7144
GCAM	Base	Japan	Primary Energy|Fossil|w/ CCS	EJ/yr	0	0	0	0	0
GCAM	Base	Japan	Primary Energy|Fossil|w/o CCS	EJ/yr	17.1632	18.0574	17.7963	17.7448	17.7144
GCAM	Base	Japan	Primary Energy|Gas	EJ/yr	3.80767	4.56805	4.73125	5.44106	5.95273
GCAM	Base	Japan	Primary Energy|Gas|Electricity	EJ/yr	1.09625	1.54872	1.61654	1.66607	1.68328
GCAM	Base	Japan	Primary Energy|Gas|Electricity|w/ CCS	EJ/yr	0	0	0	0	0
GCAM	Base	Japan	Primary Energy|Gas|Hydrogen	EJ/yr	0	0.00269493	0.00945897	0.0163509	0.0223503
GCAM	Base	Japan	Primary Energy|Gas|w/ CCS	EJ/yr	0	0	0	0	0
GCAM	Base	Japan	Primary Energy|Gas|w/o CCS	EJ/yr	3.80767	4.56805	4.73125	5.44106	5.95273
GCAM	Base	Japan	Primary Energy|Geothermal	EJ/yr	0	0	0	0	0
GCAM	Base	Japan	Primary Energy|Hydro	EJ/yr	0.295963	0.293999	0.292034	0.294216	0.300544
GCAM	Base	Japan	Primary Energy|Non-Biomass Renewables	EJ/yr	0.323903	0.344718	0.362104	0.375828	0.41196
GCAM	Base	Japan	Primary Energy|Nuclear	EJ/yr	0	0	0	0	0
GCAM	Base	Japan	Primary Energy|Ocean	EJ/yr	0	0	0	0	0
GCAM	Base	Japan	Primary Energy|Oil	EJ/yr	8.75407	8.12795	7.71922	5.99291	4.37049
GCAM	Base	Japan	Primary Energy|Oil|w/ CCS	EJ/yr	0	0	0	0	0
GCAM	Base	Japan	Primary Energy|Oil|w/o CCS	EJ/yr	8.75407	8.12795	7.71922	5.99291	4.37049
GCAM	Base	Japan	Primary Energy|Other	EJ/yr	0	0	0	0	0
GCAM	Base	Japan	Primary Energy|Secondary Energy Trade	EJ/yr	0	0	0	0	0
GCAM	Base	Japan	Primary Energy|Solar	EJ/yr	0.0136764	0.0192233	0.0228717	0.0146596	0.0164598
GCAM	Base	Japan	Primary Energy|Wind	EJ/yr	0.0142632	0.0314953	0.0471983	0.0669526	0.0949558
GCAM	Base	Japan	Resource|Cumulative Extraction|Coal	EJ	0	17.6213	40.4704	68.9262	104.029
GCAM	Base	Japan	Resource|Cumulative Extraction|Gas	EJ	0.67179	2.17638	4.45916	14.2839	27.7499
GCAM	Base	Japan	Resource|Cumulative Extraction|Oil	EJ	0.150154	2.4259	6.86922	13.7333	23.0735
GCAM	Base	Japan	Secondary Energy|Electricity	EJ/yr	3.9987	4.66737	4.62912	4.53327	4.41111
GCAM	Base	Japan	Secondary Energy|Electricity|Biomass	EJ/yr	0.0844343	0.0866402	0.0788889	0.0663429	0.0498461
GCAM	Base	Japan	Secondary Energy|Electricity|Biomass|w/ CCS	EJ/yr	0	0	0	0	0
GCAM	Base	Japan	Secondary Energy|Electricity|Biomass|w/o CCS	EJ/yr	0.0844343	0.0866402	0.0788889	0.0663429	0.0498461
GCAM	Base	Japan	Secondary Energy|Electricity|Coal	EJ/yr	1.09618	1.41474	1.40765	1.37776	1.34808
GCAM	Base	Japan	Secondary Energy|Electricity|Coal|w/ CCS	EJ/yr	0	0	0	0	0
GCAM	Base	Japan	Secondary Energy|Electricity|Coal|w/o CCS	EJ/yr	1.09618	1.41474	1.40765	1.37776	1.34808
GCAM	Base	Japan	Secondary Energy|Electricity|Fossil	EJ/yr	2.54326	3.30599	3.35405	3.34826	3.30094
GCAM	Base	Japan	Secondary Energy|Electricity|Fossil|w/ CCS	EJ/yr	0	0	0	0	0
GCAM	Base	Japan	Secondary Energy|Electricity|Fossil|w/o CCS	EJ/yr	2.54326	3.30599	3.35405	3.34826	3.30094
GCAM	Base	Japan	Secondary Energy|Electricity|Gas	EJ/yr	1.09625	1.54872	1.61654	1.66608	1.68328
GCAM	Base	Japan	Secondary Energy|Electricity|Gas|w/ CCS	EJ/yr	0	0	0	0	0
GCAM	Base	Japan	Secondary Energy|Electricity|Gas|w/o CCS	EJ/yr	1.09625	1.54872	1.61654	1.66608	1.68328
GCAM	Base	Japan	Secondary Energy|Electricity|Geothermal	EJ/yr	0.00947519	0.0136548	0.0222895	0.0337389	0.039233
GCAM	Base	Japan	Secondary Energy|Electricity|Hydro	EJ/yr	0.295963	0.293999	0.292034	0.294216	0.300544
GCAM	Base	Japan	Secondary Energy|Electricity|Non-Biomass Renewables	EJ/yr	0.333378	0.360804	0.39178	0.431093	0.490533
GCAM	Base	Japan	Secondary Energy|Electricity|Nuclear	EJ/yr	1.03763	0.913938	0.804402	0.687574	0.569797
GCAM	Base	Japan	Secondary Energy|Electricity|Ocean	EJ/yr	0	0	0	0	0
GCAM	Base	Japan	Secondary Energy|Electricity|Oil	EJ/yr	0.350827	0.342532	0.32986	0.304427	0.269577
GCAM	Base	Japan	Secondary Energy|Electricity|Oil|w/ CCS	EJ/yr	0	0	0	0	0
GCAM	Base	Japan	Secondary Energy|Electricity|Oil|w/o CCS	EJ/yr	0.350827	0.342532	0.32986	0.304427	0.269577
GCAM	Base	Japan	Secondary Energy|Electricity|Other	EJ/yr	0	0	0	0	0
GCAM	Base	Japan	Secondary Energy|Electricity|Solar	EJ/yr	0.0136764	0.0216553	0.0302579	0.0361856	0.0558002
GCAM	Base	Japan	Secondary Energy|Electricity|Solar|CSP	EJ/yr	0	0.00243199	0.00738621	0.0215261	0.0393404
GCAM	Base	Japan	Secondary Energy|Electricity|Solar|PV	EJ/yr	0.0136764	0.0192233	0.0228717	0.0146596	0.0164598
GCAM	Base	Japan	Secondary Energy|Electricity|Wind	EJ/yr	0.0142632	0.0314953	0.0471983	0.0669526	0.0949558
GCAM	Base	Japan	Secondary Energy|Gases	EJ/yr	3.81311	4.55339	4.70199	4.6729	4.54062
GCAM	Base	Japan	Secondary Energy|Gases|Biomass	EJ/yr	0.0054418	0.00743722	0.00843362	0.0103217	0.0120674
GCAM	Base	Japan	Secondary Energy|Gases|Coal	EJ/yr	0	0.01058	0.028613	0.0662409	0.14256
GCAM	Base	Japan	Secondary Energy|Gases|Natural Gas	EJ/yr	3.80767	4.53537	4.66494	4.59634	4.38599
GCAM	Base	Japan	Secondary Energy|Gases|Other	EJ/yr	0	0	0	0	0
GCAM	Base	Japan	Secondary Energy|Hydrogen	EJ/yr	0	0.00277836	0.009923	0.0179023	0.025907
GCAM	Base	Japan	Secondary Energy|Hydrogen|Biomass	EJ/yr	0	0.000103	0.000348	0.000594	0.000778
GCAM	Base	Japan	Secondary Energy|Hydrogen|Biomass|w/ CCS	EJ/yr	0	0	0	0	0
GCAM	Base	Japan	Secondary Energy|Hydrogen|Biomass|w/o CCS	EJ/yr	0	0.000103	0.000348	0.000594	0.000778
GCAM	Base	Japan	Secondary Energy|Hydrogen|Coal	EJ/yr	0	0.000618	0.00233755	0.00461781	0.00740425
GCAM	Base	Japan	Secondary Energy|Hydrogen|Coal|w/ CCS	EJ/yr	0	0	0	0	0
GCAM	Base	Japan	Secondary Energy|Hydrogen|Coal|w/o CCS	EJ/yr	0	0.000618	0.00233755	0.00461781	0.00740425
GCAM	Base	Japan	Secondary Energy|Hydrogen|Electricity	EJ/yr	0	0.000259	0.000856	0.00149116	0.00212477
GCAM	Base	Japan	Secondary Energy|Hydrogen|Gas	EJ/yr	0	0.00169336	0.00603545	0.0105994	0.014751
GCAM	Base	Japan	Secondary Energy|Hydrogen|Gas|w/ CCS	EJ/yr	0	0	0	0	0
GCAM	Base	Japan	Secondary Energy|Hydrogen|Gas|w/o CCS	EJ/yr	0	0.00169336	0.00603545	0.0105994	0.014751
GCAM	Base	Japan	Secondary Energy|Hydrogen|Nuclear	EJ/yr	0	0.000105	0.000346	0.0006	0.000849
GCAM	Base	Japan	Secondary Energy|Hydrogen|Other	EJ/yr	0	0	0	0	0
GCAM	Base	Japan	Secondary Energy|Hydrogen|Solar	EJ/yr	0	0	0	0	0
GCAM	Base	Japan	Secondary Energy|Liquids	EJ/yr	8.43984	7.83619	7.44836	7.00965	6.63677
GCAM	Base	Japan	Secondary Energy|Liquids|Biomass	EJ/yr	0	0	0.00138459	0.256609	0.44461
GCAM	Base	Japan	Secondary Energy|Liquids|Coal	EJ/yr	0	0	0.00249384	0.528267	1.11201
GCAM	Base	Japan	Secondary Energy|Liquids|Gas	EJ/yr	0	0	0.00245598	0.461625	0.890579
GCAM	Base	Japan	Secondary Energy|Liquids|Oil	EJ/yr	8.43984	7.83619	7.44203	5.76315	4.18956
GCAM	Base	Japan	Secondary Energy|Liquids|Other	EJ/yr	0	0	0	0	0
GCAM	Base	Japan	Secondary Energy|Solids	EJ/yr	0	0	0	0	0
GCAM	Base	Japan	Secondary Energy|Solids|Biomass	EJ/yr	0	0	0	0	0
GCAM	Base	Japan	Secondary Energy|Solids|Coal	EJ/yr	0	0	0	0	0
GCAM	Base	Japan	Temperature|Global Mean	?C	0.824511	1.01712	1.27001	1.56514	1.88832
GCAM	Base	Japan	Water Consumption|Electricity	km3/yr	1.53926	1.54859	1.54474	1.56217	1.59344
GCAM	Base	Japan	Water Consumption|Electricity|Biomass	km3/yr	0.00411235	0.00406645	0.00361843	0.00289823	0.00202835
GCAM	Base	Japan	Water Consumption|Electricity|Biomass|w/ CCS	km3/yr	0	0	0	0	0
GCAM	Base	Japan	Water Consumption|Electricity|Biomass|w/o CCS	km3/yr	0.00411235	0.00406645	0.00361843	0.00289823	0.00202835
GCAM	Base	Japan	Water Consumption|Electricity|Coal	km3/yr	0.0626023	0.0756724	0.0731849	0.0683674	0.0634388
GCAM	Base	Japan	Water Consumption|Electricity|Coal|w/ CCS	km3/yr	0	0	0	0	0
GCAM	Base	Japan	Water Consumption|Electricity|Coal|w/o CCS	km3/yr	0.0626023	0.0756724	0.0731849	0.0683674	0.0634388
GCAM	Base	Japan	Water Consumption|Electricity|Cooling Pond	km3/yr	0	0	0	0	0
GCAM	Base	Japan	Water Consumption|Electricity|Dry Cooling	km3/yr	0.000705	0.00126653	0.00241834	0.00472395	0.00696374
GCAM	Base	Japan	Water Consumption|Electricity|Fossil	km3/yr	0.117207	0.130465	0.124313	0.112153	0.0994775
GCAM	Base	Japan	Water Consumption|Electricity|Fossil|w/ CCS	km3/yr	0	0	0	0	0
GCAM	Base	Japan	Water Consumption|Electricity|Fossil|w/o CCS	km3/yr	0.117207	0.130465	0.124313	0.112153	0.0994775
GCAM	Base	Japan	Water Consumption|Electricity|Gas	km3/yr	0.031094	0.034861	0.0338206	0.0311632	0.0280418
GCAM	Base	Japan	Water Consumption|Electricity|Gas|w/ CCS	km3/yr	0	0	0	0	0
GCAM	Base	Japan	Water Consumption|Electricity|Gas|w/o CCS	km3/yr	0.031094	0.034861	0.0338206	0.0311632	0.0280418
GCAM	Base	Japan	Water Consumption|Electricity|Geothermal	km3/yr	0.0114435	0.0164919	0.0269207	0.040749	0.0473848
GCAM	Base	Japan	Water Consumption|Electricity|Hydro	km3/yr	1.3976	1.38833	1.37905	1.38935	1.41924
GCAM	Base	Japan	Water Consumption|Electricity|Non-Biomass Renewables	km3/yr	0.0114435	0.0178565	0.0310651	0.0528274	0.0694588
GCAM	Base	Japan	Water Consumption|Electricity|Nuclear	km3/yr	0.00881982	0.00776846	0.00657779	0.0048879	0.00319601
GCAM	Base	Japan	Water Consumption|Electricity|Ocean	km3/yr	0	0	0	0	0
GCAM	Base	Japan	Water Consumption|Electricity|Oil	km3/yr	0.023511	0.0199319	0.0173079	0.0126227	0.00799691
GCAM	Base	Japan	Water Consumption|Electricity|Oil|w/ CCS	km3/yr	0	0	0	0	0
GCAM	Base	Japan	Water Consumption|Electricity|Oil|w/o CCS	km3/yr	0.023511	0.0199319	0.0173079	0.0126227	0.00799691
GCAM	Base	Japan	Water Consumption|Electricity|Once Through	km3/yr	0.0249166	0.0231932	0.0203249	0.015821	0.0112737
GCAM	Base	Japan	Water Consumption|Electricity|Other	km3/yr	0	0	0	0	0
GCAM	Base	Japan	Water Consumption|Electricity|Sea Cooling	km3/yr	0	0	0	0	0
GCAM	Base	Japan	Water Consumption|Electricity|Solar	km3/yr	7.6e-05	0.0014671	0.00425795	0.0121312	0.0221181
GCAM	Base	Japan	Water Consumption|Electricity|Solar|CSP	km3/yr	0	0.00136466	0.00414434	0.0120784	0.0220741
GCAM	Base	Japan	Water Consumption|Electricity|Solar|PV	km3/yr	7.6e-05	0.000102436	0.000113612	5.29e-05	4.4e-05
GCAM	Base	Japan	Water Consumption|Electricity|Wet Tower	km3/yr	0.115961	0.135697	0.142831	0.152222	0.155923
GCAM	Base	Japan	Water Consumption|Electricity|Wind	km3/yr	0	0	0	0	0
GCAM	Base	Japan	Water Withdrawal|Electricity	km3/yr	3.77422	3.53776	3.12507	2.48261	1.83024
GCAM	Base	Japan	Water Withdrawal|Electricity|Biomass	km3/yr	0.0881606	0.0811784	0.0699149	0.0521976	0.032978
GCAM	Base	Japan	Water Withdrawal|Electricity|Biomass|w/ CCS	km3/yr	0	0	0	0	0
GCAM	Base	Japan	Water Withdrawal|Electricity|Biomass|w/o CCS	km3/yr	0.0881606	0.0811784	0.0699149	0.0521976	0.032978
GCAM	Base	Japan	Water Withdrawal|Electricity|Coal	km3/yr	1.2035	1.24343	1.1265	0.938004	0.749243
GCAM	Base	Japan	Water Withdrawal|Electricity|Coal|w/ CCS	km3/yr	0	0	0	0	0
GCAM	Base	Japan	Water Withdrawal|Electricity|Coal|w/o CCS	km3/yr	1.2035	1.24343	1.1265	0.938004	0.749243
GCAM	Base	Japan	Water Withdrawal|Electricity|Cooling Pond	km3/yr	0	0	0	0	0
GCAM	Base	Japan	Water Withdrawal|Electricity|Dry Cooling	km3/yr	0.000705	0.00126653	0.00241834	0.00472395	0.00696374
GCAM	Base	Japan	Water Withdrawal|Electricity|Fossil	km3/yr	2.22186	2.15911	1.9406	1.57244	1.2014
GCAM	Base	Japan	Water Withdrawal|Electricity|Fossil|w/ CCS	km3/yr	0	0	0	0	0
GCAM	Base	Japan	Water Withdrawal|Electricity|Fossil|w/o CCS	km3/yr	2.22186	2.15911	1.9406	1.57244	1.2014
GCAM	Base	Japan	Water Withdrawal|Electricity|Gas	km3/yr	0.643744	0.616874	0.558299	0.453931	0.346113
GCAM	Base	Japan	Water Withdrawal|Electricity|Gas|w/ CCS	km3/yr	0	0	0	0	0
GCAM	Base	Japan	Water Withdrawal|Electricity|Gas|w/o CCS	km3/yr	0.643744	0.616874	0.558299	0.453931	0.346113
GCAM	Base	Japan	Water Withdrawal|Electricity|Geothermal	km3/yr	0.0114435	0.0164919	0.0269207	0.040749	0.0473848
GCAM	Base	Japan	Water Withdrawal|Electricity|Hydro	km3/yr	0	0	0	0	0
GCAM	Base	Japan	Water Withdrawal|Electricity|Non-Biomass Renewables	km3/yr	0.0114435	0.0178565	0.0310651	0.0528274	0.0694588
GCAM	Base	Japan	Water Withdrawal|Electricity|Nuclear	km3/yr	1.45268	1.27951	1.08338	0.805092	0.526361
GCAM	Base	Japan	Water Withdrawal|Electricity|Ocean	km3/yr	0	0	0	0	0
GCAM	Base	Japan	Water Withdrawal|Electricity|Oil	km3/yr	0.374609	0.29881	0.255799	0.180507	0.106044
GCAM	Base	Japan	Water Withdrawal|Electricity|Oil|w/ CCS	km3/yr	0	0	0	0	0
GCAM	Base	Japan	Water Withdrawal|Electricity|Oil|w/o CCS	km3/yr	0.374609	0.29881	0.255799	0.180507	0.106044
GCAM	Base	Japan	Water Withdrawal|Electricity|Once Through	km3/yr	3.60853	3.34667	2.92855	2.28002	1.62758
GCAM	Base	Japan	Water Withdrawal|Electricity|Other	km3/yr	0	0	0	0	0
GCAM	Base	Japan	Water Withdrawal|Electricity|Sea Cooling	km3/yr	116.676	124.652	118.075	108.546	98.4798
GCAM	Base	Japan	Water Withdrawal|Electricity|Solar	km3/yr	7.6e-05	0.0014671	0.00425795	0.0121312	0.0221181
GCAM	Base	Japan	Water Withdrawal|Electricity|Solar|CSP	km3/yr	0	0.00136466	0.00414434	0.0120784	0.0220741
GCAM	Base	Japan	Water Withdrawal|Electricity|Solar|PV	km3/yr	7.6e-05	0.000102436	0.000113612	5.29e-05	4.4e-05
GCAM	Base	Japan	Water Withdrawal|Electricity|Wet Tower	km3/yr	0.16491	0.18972	0.193987	0.197816	0.195657
GCAM	Base	Japan	Water Withdrawal|Electricity|Wind	km3/yr	0	0	0	0	0
GCAM	Base	LAM	Capacity Additions|Electricity|Biomass|w/ CCS	GW/yr	0	0	0	0	0
GCAM	Base	LAM	Capacity Additions|Electricity|Biomass|w/o CCS	GW/yr	3.05931	3.45215	2.93599	2.84504	2.56077
GCAM	Base	LAM	Capacity Additions|Electricity|Coal|w/ CCS	GW/yr	0	0	0	0	0
GCAM	Base	LAM	Capacity Additions|Electricity|Coal|w/o CCS	GW/yr	1.87494	5.37433	5.80124	6.00516	6.04342
GCAM	Base	LAM	Capacity Additions|Electricity|Gas|w/ CCS	GW/yr	0	0	0	0	0
GCAM	Base	LAM	Capacity Additions|Electricity|Gas|w/o CCS	GW/yr	28.3633	25.4623	28.6256	26.9379	23.3634
GCAM	Base	LAM	Capacity Additions|Electricity|Hydro	GW/yr	0	0	0	0	0
GCAM	Base	LAM	Capacity Additions|Electricity|Nuclear	GW/yr	0.629884	0.315937	0.588573	1.38524	2.59534
GCAM	Base	LAM	Capacity Additions|Electricity|Oil|w/ CCS	GW/yr	0	0	0	0	0
GCAM	Base	LAM	Capacity Additions|Electricity|Oil|w/o CCS	GW/yr	30.6445	39.2773	33.6237	30.1111	26.5425
GCAM	Base	LAM	Capacity Additions|Electricity|Solar|CSP	GW/yr	0	0.0379709	0.398033	1.01394	1.68442
GCAM	Base	LAM	Capacity Additions|Electricity|Solar|PV	GW/yr	0.0211821	3.19566	4.30126	5.36997	6.51305
GCAM	Base	LAM	Capacity Additions|Electricity|Wind	GW/yr	1.09292	3.99224	7.2204	10.2889	12.7149
GCAM	Base	LAM	Capacity|Electricity|Biomass|w/ CCS	GW	0	0	0	0	0
GCAM	Base	LAM	Capacity|Electricity|Biomass|w/o CCS	GW	6.05382	10.2923	14.2264	17.3533	18.9857
GCAM	Base	LAM	Capacity|Electricity|Coal|w/ CCS	GW	0	0	0	0	0
GCAM	Base	LAM	Capacity|Electricity|Coal|w/o CCS	GW	10.0881	21.1854	30.7592	40.4722	50.3693
GCAM	Base	LAM	Capacity|Electricity|Gas|w/ CCS	GW	0	0	0	0	0
GCAM	Base	LAM	Capacity|Electricity|Gas|w/o CCS	GW	62.144	119.284	164.649	205.224	239.242
GCAM	Base	LAM	Capacity|Electricity|Hydro	GW	104.335	110.043	115.767	123.681	133.787
GCAM	Base	LAM	Capacity|Electricity|Nuclear	GW	3.49733	3.79685	4.30252	5.59845	9.51782
GCAM	Base	LAM	Capacity|Electricity|Oil|w/ CCS	GW	0	0	0	0	0
GCAM	Base	LAM	Capacity|Electricity|Oil|w/o CCS	GW	212.503	294.974	308.216	303.337	300.135
GCAM	Base	LAM	Capacity|Electricity|Solar|CSP	GW	0	0.0643095	0.614098	2.36588	5.41702
GCAM	Base	LAM	Capacity|Electricity|Solar|PV	GW	0.0263191	8.71032	22.5566	43.6832	67.4031
GCAM	Base	LAM	Capacity|Electricity|Wind	GW	1.21192	8.88423	21.1428	39.3045	55.9064
GCAM	Base	LAM	Carbon Sequestration|CCS|Fossil|Biomass|Supply|Electricity	Mt CO2/yr	0	0	0	0	0
GCAM	Base	LAM	Carbon Sequestration|CCS|Fossil|Energy|Supply|Electricity|Coal	Mt CO2/yr	0	0	0	0	0
GCAM	Base	LAM	Carbon Sequestration|CCS|Fossil|Energy|Supply|Electricity|Gas	Mt CO2/yr	0	0	0	0	0
GCAM	Base	LAM	Carbon Sequestration|CCS|Fossil|Energy|Supply|Electricity|Oil	Mt CO2/yr	0	0	0	0	0
GCAM	Base	LAM	Concentration|CH4	ppb	13175.6	14159.7	15597.5	17112.7	18367.1
GCAM	Base	LAM	Concentration|CO2	ppm	0	0	0	0	0
GCAM	Base	LAM	Concentration|N2O	ppb	2289.1	2351.01	2419.67	2494.7	2575
GCAM	Base	LAM	Emissions|CO2	Mt CO2/yr	3454.67	3405.31	4263.63	5184.11	5962.52
GCAM	Base	LAM	Emissions|CO2|Carbon Capture and Storage	Mt CO2/yr	0	0	0	0	0
GCAM	Base	LAM	Emissions|CO2|Carbon Capture and Storage|Biomass	Mt CO2/yr	0	0	0	0	0
GCAM	Base	LAM	Emissions|CO2|Energy|Supply|Electricity	Mt CO2/yr	678.178	1326.92	1826.46	2231.86	2587.93
GCAM	Base	LAM	Emissions|CO2|Energy|Supply|Electricity and Heat	Mt CO2/yr	678.178	1326.92	1826.46	2231.86	2587.93
GCAM	Base	LAM	Emissions|CO2|Energy|Supply|Electricity|Biomass|w/ CCS	Mt CO2/yr	0	0	0	0	0
GCAM	Base	LAM	Emissions|CO2|Energy|Supply|Electricity|Biomass|w/o CCS	Mt CO2/yr	3.204e-06	-1.1978e-05	-3.63474e-05	9.7664e-05	-2.0903e-05
GCAM	Base	LAM	Emissions|CO2|Energy|Supply|Electricity|Coal|w/ CCS	MtCO2/yr	0	0	0	0	0
GCAM	Base	LAM	Emissions|CO2|Energy|Supply|Electricity|Coal|w/o CCS	MtCO2/yr	147.764	284.784	393.133	493.851	590.914
GCAM	Base	LAM	Emissions|CO2|Energy|Supply|Electricity|Gas|w/ CCS	MtCO2/yr	0	0	0	0	0
GCAM	Base	LAM	Emissions|CO2|Energy|Supply|Electricity|Gas|w/o CCS	MtCO2/yr	279.331	543.183	742.675	912.917	1049.58
GCAM	Base	LAM	Emissions|CO2|Energy|Supply|Electricity|Oil|w/ CCS	MtCO2/yr	0	0	0	0	0
GCAM	Base	LAM	Emissions|CO2|Energy|Supply|Electricity|Oil|w/o CCS	MtCO2/yr	251.083	498.952	690.564	824.765	947.076
GCAM	Base	LAM	Emissions|CO2|Energy|Supply|Gases	Mt CO2/yr	0	0	0	0	0
GCAM	Base	LAM	Emissions|CO2|Energy|Supply|Heat	Mt CO2/yr	0	0	0	0	0
GCAM	Base	LAM	Emissions|CO2|Energy|Supply|Liquids	Mt CO2/yr	0	0	0	0	0
GCAM	Base	LAM	Emissions|CO2|Energy|Supply|Solids	Mt CO2/yr	0	0	0	0	0
GCAM	Base	LAM	Emissions|CO2|Fossil Fuels and Industry	Mt CO2/yr	2091.97	3180.49	4084.37	4946.25	5853.27
GCAM	Base	LAM	Emissions|CO2|Fossil Fuels and Industry|Energy Demand	Mt CO2/yr	1313.98	1655.95	1920.22	2139.98	2328.39
GCAM	Base	LAM	Emissions|CO2|Fossil Fuels and Industry|Energy Demand|Industry	Mt CO2/yr	518.235	684.607	817.76	922.816	1006.77
GCAM	Base	LAM	Emissions|CO2|Fossil Fuels and Industry|Energy Demand|Other Sector	Mt CO2/yr	0	0	0	0	0
GCAM	Base	LAM	Emissions|CO2|Fossil Fuels and Industry|Energy Demand|Residential and Commercial	Mt CO2/yr	109.458	148.982	183.902	212.083	237.757
GCAM	Base	LAM	Emissions|CO2|Fossil Fuels and Industry|Energy Demand|Transportation	Mt CO2/yr	686.284	822.362	918.554	1005.08	1083.86
GCAM	Base	LAM	Emissions|CO2|Fossil Fuels and Industry|Energy Supply	Mt CO2/yr	1456.17	2851.46	3990.53	5037.8	6112.45
GCAM	Base	LAM	Emissions|CO2|Land Use	Mt CO2/yr	1362.7	224.82	179.263	237.861	109.255
GCAM	Base	LAM	Final Energy	EJ/yr	27.6469	35.0163	41.8576	48.0974	53.8309
GCAM	Base	LAM	Final Energy|Electricity	EJ/yr	4.10753	6.68395	9.13333	11.5905	14.0304
GCAM	Base	LAM	Final Energy|Gases	EJ/yr	4.25963	5.26965	6.70792	8.13137	9.50784
GCAM	Base	LAM	Final Energy|Geothermal	EJ/yr	0	0	0	0	0
GCAM	Base	LAM	Final Energy|Heat	EJ/yr	0	0	0	0	0
GCAM	Base	LAM	Final Energy|Hydrogen	EJ/yr	0	0.0465476	0.145548	0.29116	0.477836
GCAM	Base	LAM	Final Energy|Industry	EJ/yr	12.8049	16.6944	20.3308	23.4204	26.0066
GCAM	Base	LAM	Final Energy|Liquids	EJ/yr	14.2805	18.4284	21.2145	23.5097	25.5328
GCAM	Base	LAM	Final Energy|Other	EJ/yr	0	0	0	0	0
GCAM	Base	LAM	Final Energy|Other Sector	EJ/yr	0	0	0	0	0
GCAM	Base	LAM	Final Energy|Residential and Commercial	EJ/yr	5.25962	6.76044	8.45588	10.1339	11.8221
GCAM	Base	LAM	Final Energy|Solar	EJ/yr	0	0	0	0	0
GCAM	Base	LAM	Final Energy|Solids	EJ/yr	3.58335	3.51489	3.77633	3.86097	3.72802
GCAM	Base	LAM	Final Energy|Solids|Biomass	EJ/yr	4.28936	3.74125	3.65548	3.44116	3.04655
GCAM	Base	LAM	Final Energy|Solids|Biomass|Traditional	EJ/yr	1.41583	1.07283	0.879968	0.713714	0.554062
GCAM	Base	LAM	Final Energy|Solids|Coal	EJ/yr	0.709818	0.846468	1.00082	1.13353	1.23554
GCAM	Base	LAM	Final Energy|Transportation	EJ/yr	9.58238	11.5614	13.071	14.5432	16.0022
GCAM	Base	LAM	Forcing	W/m2	13.039	15.8056	19.3549	23.3637	27.6417
GCAM	Base	LAM	Forcing|Kyoto Gases	W/m2	0	0	0	0	0
GCAM	Base	LAM	GDP|MER	billion US$2010/yr	3557.27	5162.64	7087.19	9208.32	11608.2
GCAM	Base	LAM	GDP|PPP	billion US$2010/yr	6392.04	9318.21	12811.7	16658.1	20995.9
GCAM	Base	LAM	Land Cover|Cropland|Energy Crops	million ha	0	4.19925	5.84601	8.02199	11.9672
GCAM	Base	LAM	Population	million	586.223	645.157	692.822	725.667	743.177
GCAM	Base	LAM	Price|Carbon	US$2010/tCO2	0	0	0	0	0
GCAM	Base	LAM	Price|Primary Energy|Coal	US$2010/GJ	14.6968	14.9428	15.3196	15.806	16.4043
GCAM	Base	LAM	Price|Primary Energy|Gas	US$2010/GJ	39.5675	40.2053	41.2027	43.6576	46.9562
GCAM	Base	LAM	Price|Primary Energy|Oil	US$2010/GJ	77.8526	80.8859	85.3573	88.6772	89.8359
GCAM	Base	LAM	Price|Secondary Energy|Electricity	US$2010/GJ	282.952	241.823	237.076	235.359	234.526
GCAM	Base	LAM	Primary Energy	EJ/yr	36.4801	49.6767	61.2388	72.3546	82.7566
GCAM	Base	LAM	Primary Energy|Biomass	EJ/yr	4.73823	5.03955	6.39225	8.02891	8.63135
GCAM	Base	LAM	Primary Energy|Biomass|Electricity	EJ/yr	0.152731	0.259662	0.358914	0.437804	0.478986
GCAM	Base	LAM	Primary Energy|Biomass|Electricity|w/ CCS	EJ/yr	0	0	0	0	0
GCAM	Base	LAM	Primary Energy|Biomass|Gases	EJ/yr	0.00314812	0.00668818	0.0114922	0.0201918	0.0326419
GCAM	Base	LAM	Primary Energy|Biomass|Hydrogen	EJ/yr	0	0.00374306	0.0109339	0.020329	0.0295739
GCAM	Base	LAM	Primary Energy|Biomass|Hydrogen|w/ CCS	EJ/yr	0	0	0	0	0
GCAM	Base	LAM	Primary Energy|Biomass|Liquids	EJ/yr	0	0.473048	1.56608	3.15239	4.02363
GCAM	Base	LAM	Primary Energy|Biomass|Liquids|w/ CCS	EJ/yr	0	0	0	0	0
GCAM	Base	LAM	Primary Energy|Biomass|Modern	EJ/yr	0	0	0	0	0
GCAM	Base	LAM	Primary Energy|Biomass|Traditional	EJ/yr	1.41583	1.07283	0.879968	0.713714	0.554062
GCAM	Base	LAM	Primary Energy|Biomass|w/ CCS	EJ/yr	0	0	0	0	0
GCAM	Base	LAM	Primary Energy|Biomass|w/o CCS	EJ/yr	4.73823	5.03955	6.39225	8.02891	8.63135
GCAM	Base	LAM	Primary Energy|Coal	EJ/yr	1.4479	2.75058	5.75844	10.57	16.9223
GCAM	Base	LAM	Primary Energy|Coal|Electricity	EJ/yr	0.254512	0.534482	0.776016	1.02106	1.27076
GCAM	Base	LAM	Primary Energy|Coal|Electricity|w/ CCS	EJ/yr	0	0	0	0	0
GCAM	Base	LAM	Primary Energy|Coal|Hydrogen	EJ/yr	0	0.0158978	0.0517813	0.11127	0.19861
GCAM	Base	LAM	Primary Energy|Coal|Hydrogen|w/ CCS	EJ/yr	0	0	0	0	0
GCAM	Base	LAM	Primary Energy|Coal|w/ CCS	EJ/yr	0	0	0	0	0
GCAM	Base	LAM	Primary Energy|Coal|w/o CCS	EJ/yr	1.4479	2.75058	5.75844	10.57	16.9223
GCAM	Base	LAM	Primary Energy|Fossil	EJ/yr	25.9939	37.5145	47.1407	56.3612	65.923
GCAM	Base	LAM	Primary Energy|Fossil|w/ CCS	EJ/yr	0	0	0	0	0
GCAM	Base	LAM	Primary Energy|Fossil|w/o CCS	EJ/yr	25.9939	37.5145	47.1407	56.3612	65.923
GCAM	Base	LAM	Primary Energy|Gas	EJ/yr	7.84146	11.9255	17.1131	22.9056	28.3228
GCAM	Base	LAM	Primary Energy|Gas|Electricity	EJ/yr	1.15949	2.61913	3.78543	4.86431	5.78267
GCAM	Base	LAM	Primary Energy|Gas|Electricity|w/ CCS	EJ/yr	0	0	0	0	0
GCAM	Base	LAM	Primary Energy|Gas|Hydrogen	EJ/yr	0	0.046272	0.141351	0.270389	0.418828
GCAM	Base	LAM	Primary Energy|Gas|w/ CCS	EJ/yr	0	0	0	0	0
GCAM	Base	LAM	Primary Energy|Gas|w/o CCS	EJ/yr	7.84146	11.9255	17.1131	22.9056	28.3228
GCAM	Base	LAM	Primary Energy|Geothermal	EJ/yr	0	0	0	0	0
GCAM	Base	LAM	Primary Energy|Hydro	EJ/yr	2.63225	2.77625	2.92065	3.12033	3.37528
GCAM	Base	LAM	Primary Energy|Non-Biomass Renewables	EJ/yr	2.64847	2.96115	3.38275	3.99684	4.68754
GCAM	Base	LAM	Primary Energy|Nuclear	EJ/yr	0	0	0	0	0
GCAM	Base	LAM	Primary Energy|Ocean	EJ/yr	0	0	0	0	0
GCAM	Base	LAM	Primary Energy|Oil	EJ/yr	16.7046	22.8384	24.2692	22.8856	20.678
GCAM	Base	LAM	Primary Energy|Oil|w/ CCS	EJ/yr	0	0	0	0	0
GCAM	Base	LAM	Primary Energy|Oil|w/o CCS	EJ/yr	16.7046	22.8384	24.2692	22.8856	20.678
GCAM	Base	LAM	Primary Energy|Other	EJ/yr	0	0	0	0	0
GCAM	Base	LAM	Primary Energy|Secondary Energy Trade	EJ/yr	0	0	0	0	0
GCAM	Base	LAM	Primary Energy|Solar	EJ/yr	0.000166	0.0588247	0.155384	0.306341	0.483618
GCAM	Base	LAM	Primary Energy|Wind	EJ/yr	0.016052	0.126078	0.306709	0.570173	0.82864
GCAM	Base	LAM	Resource|Cumulative Extraction|Coal	EJ	11.4751	21.1903	32.9896	47.0258	63.6809
GCAM	Base	LAM	Resource|Cumulative Extraction|Gas	EJ	38.2318	101.331	188.287	351.337	566.882
GCAM	Base	LAM	Resource|Cumulative Extraction|Oil	EJ	119.796	301.691	574.398	858.469	1092.15
GCAM	Base	LAM	Secondary Energy|Electricity	EJ/yr	5.02023	8.11333	10.9743	13.7928	16.5301
GCAM	Base	LAM	Secondary Energy|Electricity|Biomass	EJ/yr	0.152731	0.259662	0.358914	0.437804	0.478986
GCAM	Base	LAM	Secondary Energy|Electricity|Biomass|w/ CCS	EJ/yr	0	0	0	0	0
GCAM	Base	LAM	Secondary Energy|Electricity|Biomass|w/o CCS	EJ/yr	0.152731	0.259662	0.358914	0.437804	0.478986
GCAM	Base	LAM	Secondary Energy|Electricity|Coal	EJ/yr	0.254512	0.534482	0.776016	1.02106	1.27076
GCAM	Base	LAM	Secondary Energy|Electricity|Coal|w/ CCS	EJ/yr	0	0	0	0	0
GCAM	Base	LAM	Secondary Energy|Electricity|Coal|w/o CCS	EJ/yr	0.254512	0.534482	0.776016	1.02106	1.27076
GCAM	Base	LAM	Secondary Energy|Electricity|Fossil	EJ/yr	2.08415	4.68783	6.91062	8.86694	10.6269
GCAM	Base	LAM	Secondary Energy|Electricity|Fossil|w/ CCS	EJ/yr	0	0	0	0	0
GCAM	Base	LAM	Secondary Energy|Electricity|Fossil|w/o CCS	EJ/yr	2.08415	4.68783	6.91062	8.86694	10.6269
GCAM	Base	LAM	Secondary Energy|Electricity|Gas	EJ/yr	1.15949	2.61914	3.78606	4.86668	5.78524
GCAM	Base	LAM	Secondary Energy|Electricity|Gas|w/ CCS	EJ/yr	0	0	0	0	0
GCAM	Base	LAM	Secondary Energy|Electricity|Gas|w/o CCS	EJ/yr	1.15949	2.61914	3.78606	4.86668	5.78524
GCAM	Base	LAM	Secondary Energy|Electricity|Geothermal	EJ/yr	0.0356112	0.0962963	0.188571	0.283899	0.351764
GCAM	Base	LAM	Secondary Energy|Electricity|Hydro	EJ/yr	2.63225	2.77625	2.92065	3.12033	3.37528
GCAM	Base	LAM	Secondary Energy|Electricity|Non-Biomass Renewables	EJ/yr	2.68408	3.05808	3.58266	4.32916	5.15414
GCAM	Base	LAM	Secondary Energy|Electricity|Nuclear	EJ/yr	0.0992627	0.107764	0.122116	0.158897	0.270139
GCAM	Base	LAM	Secondary Energy|Electricity|Ocean	EJ/yr	0	0	0	0	0
GCAM	Base	LAM	Secondary Energy|Electricity|Oil	EJ/yr	0.670149	1.53421	2.34854	2.9792	3.57085
GCAM	Base	LAM	Secondary Energy|Electricity|Oil|w/ CCS	EJ/yr	0	0	0	0	0
GCAM	Base	LAM	Secondary Energy|Electricity|Oil|w/o CCS	EJ/yr	0.670149	1.53421	2.34854	2.9792	3.57085
GCAM	Base	LAM	Secondary Energy|Electricity|Other	EJ/yr	0	0	0	0	0
GCAM	Base	LAM	Secondary Energy|Electricity|Solar	EJ/yr	0.000166	0.0594534	0.166725	0.354759	0.598448
GCAM	Base	LAM	Secondary Energy|Electricity|Solar|CSP	EJ/yr	0	0.0006287	0.0113406	0.0484171	0.114829
GCAM	Base	LAM	Secondary Energy|Electricity|Solar|PV	EJ/yr	0.000166	0.0588247	0.155384	0.306341	0.483618
GCAM	Base	LAM	Secondary Energy|Electricity|Wind	EJ/yr	0.016052	0.126078	0.306709	0.570173	0.82864
GCAM	Base	LAM	Secondary Energy|Gases	EJ/yr	7.67754	11.3307	14.6598	17.6961	20.4181
GCAM	Base	LAM	Secondary Energy|Gases|Biomass	EJ/yr	0.00234439	0.00497988	0.00865049	0.0153663	0.0251189
GCAM	Base	LAM	Secondary Energy|Gases|Coal	EJ/yr	0	0.0263589	0.0893166	0.251189	0.641978
GCAM	Base	LAM	Secondary Energy|Gases|Natural Gas	EJ/yr	7.67519	11.2994	14.5618	17.4295	19.751
GCAM	Base	LAM	Secondary Energy|Gases|Other	EJ/yr	0	0	0	0	0
GCAM	Base	LAM	Secondary Energy|Hydrogen	EJ/yr	0	0.0465475	0.145549	0.291158	0.477836
GCAM	Base	LAM	Secondary Energy|Hydrogen|Biomass	EJ/yr	0	0.001687	0.00503029	0.00955361	0.0141949
GCAM	Base	LAM	Secondary Energy|Hydrogen|Biomass|w/ CCS	EJ/yr	0	0	0	0	0
GCAM	Base	LAM	Secondary Energy|Hydrogen|Biomass|w/o CCS	EJ/yr	0	0.001687	0.00503029	0.00955361	0.0141949
GCAM	Base	LAM	Secondary Energy|Hydrogen|Coal	EJ/yr	0	0.0101741	0.0338128	0.074217	0.135055
GCAM	Base	LAM	Secondary Energy|Hydrogen|Coal|w/ CCS	EJ/yr	0	0	0	0	0
GCAM	Base	LAM	Secondary Energy|Hydrogen|Coal|w/o CCS	EJ/yr	0	0.0101741	0.0338128	0.074217	0.135055
GCAM	Base	LAM	Secondary Energy|Hydrogen|Electricity	EJ/yr	0	0.0040142	0.0117807	0.0228694	0.0371714
GCAM	Base	LAM	Secondary Energy|Hydrogen|Gas	EJ/yr	0	0.0289477	0.0899199	0.174881	0.275921
GCAM	Base	LAM	Secondary Energy|Hydrogen|Gas|w/ CCS	EJ/yr	0	0	0	0	0
GCAM	Base	LAM	Secondary Energy|Hydrogen|Gas|w/o CCS	EJ/yr	0	0.0289477	0.0899199	0.174881	0.275921
GCAM	Base	LAM	Secondary Energy|Hydrogen|Nuclear	EJ/yr	0	0.0017244	0.00500484	0.00963754	0.015493
GCAM	Base	LAM	Secondary Energy|Hydrogen|Other	EJ/yr	0	0	0	0	0
GCAM	Base	LAM	Secondary Energy|Hydrogen|Solar	EJ/yr	0	0	0	0	0
GCAM	Base	LAM	Secondary Energy|Liquids	EJ/yr	16.0274	21.8997	26.019	29.2479	32.1219
GCAM	Base	LAM	Secondary Energy|Liquids|Biomass	EJ/yr	0	0.234952	0.784485	1.59594	2.06569
GCAM	Base	LAM	Secondary Energy|Liquids|Coal	EJ/yr	0	0.203964	1.25015	3.1311	5.65108
GCAM	Base	LAM	Secondary Energy|Liquids|Gas	EJ/yr	0	0.208923	1.25151	2.90088	4.67714
GCAM	Base	LAM	Secondary Energy|Liquids|Oil	EJ/yr	15.3998	21.2476	22.7257	21.6033	19.7061
GCAM	Base	LAM	Secondary Energy|Liquids|Other	EJ/yr	0	0	0	0	0
GCAM	Base	LAM	Secondary Energy|Solids	EJ/yr	0	0	0	0	0
GCAM	Base	LAM	Secondary Energy|Solids|Biomass	EJ/yr	0	0	0	0	0
GCAM	Base	LAM	Secondary Energy|Solids|Coal	EJ/yr	0	0	0	0	0
GCAM	Base	LAM	Temperature|Global Mean	?C	5.77158	7.11984	8.89007	10.956	13.2182
GCAM	Base	LAM	Water Consumption|Electricity	km3/yr	13.6564	15.0713	16.245	17.6409	19.2856
GCAM	Base	LAM	Water Consumption|Electricity|Biomass	km3/yr	0.0752545	0.133107	0.181412	0.218199	0.234651
GCAM	Base	LAM	Water Consumption|Electricity|Biomass|w/ CCS	km3/yr	0	0	0	0	0
GCAM	Base	LAM	Water Consumption|Electricity|Biomass|w/o CCS	km3/yr	0.0752545	0.133107	0.181412	0.218199	0.234651
GCAM	Base	LAM	Water Consumption|Electricity|Coal	km3/yr	0.151837	0.333846	0.484199	0.634397	0.784966
GCAM	Base	LAM	Water Consumption|Electricity|Coal|w/ CCS	km3/yr	0	0	0	0	0
GCAM	Base	LAM	Water Consumption|Electricity|Coal|w/o CCS	km3/yr	0.151837	0.333846	0.484199	0.634397	0.784966
GCAM	Base	LAM	Water Consumption|Electricity|Cooling Pond	km3/yr	0	0	0	0	0
GCAM	Base	LAM	Water Consumption|Electricity|Dry Cooling	km3/yr	0.00265062	0.00723403	0.015204	0.0261107	0.0379891
GCAM	Base	LAM	Water Consumption|Electricity|Fossil	km3/yr	1.04707	1.64409	1.95966	2.21427	2.44454
GCAM	Base	LAM	Water Consumption|Electricity|Fossil|w/ CCS	km3/yr	0	0	0	0	0
GCAM	Base	LAM	Water Consumption|Electricity|Fossil|w/o CCS	km3/yr	1.04707	1.64409	1.95966	2.21427	2.44454
GCAM	Base	LAM	Water Consumption|Electricity|Gas	km3/yr	0.419521	0.689418	0.901701	1.08095	1.22702
GCAM	Base	LAM	Water Consumption|Electricity|Gas|w/ CCS	km3/yr	0	0	0	0	0
GCAM	Base	LAM	Water Consumption|Electricity|Gas|w/o CCS	km3/yr	0.419521	0.689418	0.901701	1.08095	1.22702
GCAM	Base	LAM	Water Consumption|Electricity|Geothermal	km3/yr	0.0430098	0.116305	0.227752	0.342886	0.424853
GCAM	Base	LAM	Water Consumption|Electricity|Hydro	km3/yr	12.4301	13.1101	13.792	14.7349	15.9388
GCAM	Base	LAM	Water Consumption|Electricity|Non-Biomass Renewables	km3/yr	0.0430098	0.116658	0.234116	0.370053	0.489286
GCAM	Base	LAM	Water Consumption|Electricity|Nuclear	km3/yr	0.0609735	0.0671349	0.0773012	0.102656	0.177193
GCAM	Base	LAM	Water Consumption|Electricity|Ocean	km3/yr	0	0	0	0	0
GCAM	Base	LAM	Water Consumption|Electricity|Oil	km3/yr	0.475715	0.620828	0.573764	0.49892	0.432559
GCAM	Base	LAM	Water Consumption|Electricity|Oil|w/ CCS	km3/yr	0	0	0	0	0
GCAM	Base	LAM	Water Consumption|Electricity|Oil|w/o CCS	km3/yr	0.475715	0.620828	0.573764	0.49892	0.432559
GCAM	Base	LAM	Water Consumption|Electricity|Once Through	km3/yr	0.0730224	0.0961681	0.109724	0.118728	0.127157
GCAM	Base	LAM	Water Consumption|Electricity|Other	km3/yr	0	0	0	0	0
GCAM	Base	LAM	Water Consumption|Electricity|Sea Cooling	km3/yr	0	0	0	0	0
GCAM	Base	LAM	Water Consumption|Electricity|Solar	km3/yr	9.2e-07	0.00057545	0.00687424	0.0280348	0.0655306
GCAM	Base	LAM	Water Consumption|Electricity|Solar|CSP	km3/yr	0	0.00035293	0.00636426	0.0271666	0.0644325
GCAM	Base	LAM	Water Consumption|Electricity|Solar|PV	km3/yr	9.2e-07	0.00022239	0.00050997	0.00086817	0.00109815
GCAM	Base	LAM	Water Consumption|Electricity|Wet Tower	km3/yr	1.15064	1.85759	2.32756	2.76034	3.18053
GCAM	Base	LAM	Water Consumption|Electricity|Wind	km3/yr	0	0	0	0	0
GCAM	Base	LAM	Water Withdrawal|Electricity	km3/yr	11.1936	15.0603	17.4254	19.2265	21.0942
GCAM	Base	LAM	Water Withdrawal|Electricity|Biomass	km3/yr	0.815498	1.20426	1.56852	1.83473	1.94693
GCAM	Base	LAM	Water Withdrawal|Electricity|Biomass|w/ CCS	km3/yr	0	0	0	0	0
GCAM	Base	LAM	Water Withdrawal|Electricity|Biomass|w/o CCS	km3/yr	0.815498	1.20426	1.56852	1.83473	1.94693
GCAM	Base	LAM	Water Withdrawal|Electricity|Coal	km3/yr	1.43884	2.61952	3.60356	4.56706	5.54388
GCAM	Base	LAM	Water Withdrawal|Electricity|Coal|w/ CCS	km3/yr	0	0	0	0	0
GCAM	Base	LAM	Water Withdrawal|Electricity|Coal|w/o CCS	km3/yr	1.43884	2.61952	3.60356	4.56706	5.54388
GCAM	Base	LAM	Water Withdrawal|Electricity|Cooling Pond	km3/yr	0	0	0	0	0
GCAM	Base	LAM	Water Withdrawal|Electricity|Dry Cooling	km3/yr	0.00265062	0.00723403	0.015204	0.0261107	0.0379891
GCAM	Base	LAM	Water Withdrawal|Electricity|Fossil	km3/yr	9.65712	13.0355	14.8669	16.1091	17.1983
GCAM	Base	LAM	Water Withdrawal|Electricity|Fossil|w/ CCS	km3/yr	0	0	0	0	0
GCAM	Base	LAM	Water Withdrawal|Electricity|Fossil|w/o CCS	km3/yr	9.65712	13.0355	14.8669	16.1091	17.1983
GCAM	Base	LAM	Water Withdrawal|Electricity|Gas	km3/yr	4.4548	6.10705	7.36981	8.28248	8.96911
GCAM	Base	LAM	Water Withdrawal|Electricity|Gas|w/ CCS	km3/yr	0	0	0	0	0
GCAM	Base	LAM	Water Withdrawal|Electricity|Gas|w/o CCS	km3/yr	4.4548	6.10705	7.36981	8.28248	8.96911
GCAM	Base	LAM	Water Withdrawal|Electricity|Geothermal	km3/yr	0.0430098	0.116305	0.227752	0.342886	0.424853
GCAM	Base	LAM	Water Withdrawal|Electricity|Hydro	km3/yr	0	0	0	0	0
GCAM	Base	LAM	Water Withdrawal|Electricity|Non-Biomass Renewables	km3/yr	0.0430098	0.116658	0.234116	0.370053	0.489286
GCAM	Base	LAM	Water Withdrawal|Electricity|Nuclear	km3/yr	0.677947	0.703731	0.755379	0.911799	1.45858
GCAM	Base	LAM	Water Withdrawal|Electricity|Ocean	km3/yr	0	0	0	0	0
GCAM	Base	LAM	Water Withdrawal|Electricity|Oil	km3/yr	3.76348	4.30891	3.89352	3.25952	2.68533
GCAM	Base	LAM	Water Withdrawal|Electricity|Oil|w/ CCS	km3/yr	0	0	0	0	0
GCAM	Base	LAM	Water Withdrawal|Electricity|Oil|w/o CCS	km3/yr	3.76348	4.30891	3.89352	3.25952	2.68533
GCAM	Base	LAM	Water Withdrawal|Electricity|Once Through	km3/yr	9.48729	12.3908	14.1523	15.4117	16.7384
GCAM	Base	LAM	Water Withdrawal|Electricity|Other	km3/yr	0	0	0	0	0
GCAM	Base	LAM	Water Withdrawal|Electricity|Sea Cooling	km3/yr	4.0628	3.81621	3.57224	3.05984	2.57395
GCAM	Base	LAM	Water Withdrawal|Electricity|Solar	km3/yr	9.2e-07	0.00057545	0.00687424	0.0280348	0.0655306
GCAM	Base	LAM	Water Withdrawal|Electricity|Solar|CSP	km3/yr	0	0.00035293	0.00636426	0.0271666	0.0644325
GCAM	Base	LAM	Water Withdrawal|Electricity|Solar|PV	km3/yr	9.2e-07	0.00022239	0.00050997	0.00086817	0.00109815
GCAM	Base	LAM	Water Withdrawal|Electricity|Wet Tower	km3/yr	1.70363	2.6621	3.25744	3.7878	4.31673
GCAM	Base	LAM	Water Withdrawal|Electricity|Wind	km3/yr	0	0	0	0	0
GCAM	Base	MAF	Capacity Additions|Electricity|Biomass|w/ CCS	GW/yr	0	0	0	0	0
GCAM	Base	MAF	Capacity Additions|Electricity|Biomass|w/o CCS	GW/yr	0.012557	0.537288	1.17717	2.21801	3.56877
GCAM	Base	MAF	Capacity Additions|Electricity|Coal|w/ CCS	GW/yr	0	0	0	0	0
GCAM	Base	MAF	Capacity Additions|Electricity|Coal|w/o CCS	GW/yr	1.91799	12.3382	13.1568	15.628	19.8967
GCAM	Base	MAF	Capacity Additions|Electricity|Gas|w/ CCS	GW/yr	0	0	0	0	0
GCAM	Base	MAF	Capacity Additions|Electricity|Gas|w/o CCS	GW/yr	59.1652	37.4727	51.2953	60.9223	68.5623
GCAM	Base	MAF	Capacity Additions|Electricity|Hydro	GW/yr	0	0	0	0	0
GCAM	Base	MAF	Capacity Additions|Electricity|Nuclear	GW/yr	0.102233	0.455567	2.67585	5.59916	9.14375
GCAM	Base	MAF	Capacity Additions|Electricity|Oil|w/ CCS	GW/yr	0	0	0	0	0
GCAM	Base	MAF	Capacity Additions|Electricity|Oil|w/o CCS	GW/yr	128.367	50.8222	57.1054	67.5123	81.0524
GCAM	Base	MAF	Capacity Additions|Electricity|Solar|CSP	GW/yr	0	0.0130798	0.235728	0.913512	2.32373
GCAM	Base	MAF	Capacity Additions|Electricity|Solar|PV	GW/yr	0.0405251	4.8538	11.4836	21.4611	29.6416
GCAM	Base	MAF	Capacity Additions|Electricity|Wind	GW/yr	0.459037	3.84227	9.95551	20.0475	34.3122
GCAM	Base	MAF	Capacity|Electricity|Biomass|w/ CCS	GW	0	0	0	0	0
GCAM	Base	MAF	Capacity|Electricity|Biomass|w/o CCS	GW	0.11972	0.922219	2.56902	5.79866	10.8527
GCAM	Base	MAF	Capacity|Electricity|Coal|w/ CCS	GW	0	0	0	0	0
GCAM	Base	MAF	Capacity|Electricity|Coal|w/o CCS	GW	42.0344	62.0985	80.3199	100.346	128.383
GCAM	Base	MAF	Capacity|Electricity|Gas|w/ CCS	GW	0	0	0	0	0
GCAM	Base	MAF	Capacity|Electricity|Gas|w/o CCS	GW	168.073	253.758	321.965	399.155	493.34
GCAM	Base	MAF	Capacity|Electricity|Hydro	GW	17.59	23.6363	29.6873	38.2916	49.4495
GCAM	Base	MAF	Capacity|Electricity|Nuclear	GW	1.53462	2.34582	6.15324	15.6428	31.8345
GCAM	Base	MAF	Capacity|Electricity|Oil|w/ CCS	GW	0	0	0	0	0
GCAM	Base	MAF	Capacity|Electricity|Oil|w/o CCS	GW	418.524	458.493	471.173	492.14	555.462
GCAM	Base	MAF	Capacity|Electricity|Solar|CSP	GW	0	0.0196048	0.331891	1.77077	5.61125
GCAM	Base	MAF	Capacity|Electricity|Solar|PV	GW	0.0547945	13.2339	44.863	112.046	219.18
GCAM	Base	MAF	Capacity|Electricity|Wind	GW	0.710171	7.27771	23.192	56.9278	110.836
GCAM	Base	MAF	Carbon Sequestration|CCS|Fossil|Biomass|Supply|Electricity	Mt CO2/yr	0	0	0	0	0
GCAM	Base	MAF	Carbon Sequestration|CCS|Fossil|Energy|Supply|Electricity|Coal	Mt CO2/yr	0	0	0	0	0
GCAM	Base	MAF	Carbon Sequestration|CCS|Fossil|Energy|Supply|Electricity|Gas	Mt CO2/yr	0	0	0	0	0
GCAM	Base	MAF	Carbon Sequestration|CCS|Fossil|Energy|Supply|Electricity|Oil	Mt CO2/yr	0	0	0	0	0
GCAM	Base	MAF	Concentration|CH4	ppb	11293.4	12136.9	13369.3	14668	15743.2
GCAM	Base	MAF	Concentration|CO2	ppm	0	0	0	0	0
GCAM	Base	MAF	Concentration|N2O	ppb	1962.08	2015.15	2074	2138.32	2207.14
GCAM	Base	MAF	Emissions|CO2	Mt CO2/yr	5549.14	5473.51	7043.33	9188.66	11763
GCAM	Base	MAF	Emissions|CO2|Carbon Capture and Storage	Mt CO2/yr	0	0	0	0	0
GCAM	Base	MAF	Emissions|CO2|Carbon Capture and Storage|Biomass	Mt CO2/yr	0	0	0	0	0
GCAM	Base	MAF	Emissions|CO2|Energy|Supply|Electricity	Mt CO2/yr	2005.11	2834.01	3616.75	4452.97	5556.97
GCAM	Base	MAF	Emissions|CO2|Energy|Supply|Electricity and Heat	Mt CO2/yr	2005.11	2834.01	3616.75	4452.97	5556.97
GCAM	Base	MAF	Emissions|CO2|Energy|Supply|Electricity|Biomass|w/ CCS	Mt CO2/yr	0	0	0	0	0
GCAM	Base	MAF	Emissions|CO2|Energy|Supply|Electricity|Biomass|w/o CCS	Mt CO2/yr	9.5982e-07	6.8044e-06	-8.038e-06	-3.7233e-05	-0.00014085
GCAM	Base	MAF	Emissions|CO2|Energy|Supply|Electricity|Coal|w/ CCS	MtCO2/yr	0	0	0	0	0
GCAM	Base	MAF	Emissions|CO2|Energy|Supply|Electricity|Coal|w/o CCS	MtCO2/yr	618.744	861.253	1058.42	1249.78	1513.44
GCAM	Base	MAF	Emissions|CO2|Energy|Supply|Electricity|Gas|w/ CCS	MtCO2/yr	0	0	0	0	0
GCAM	Base	MAF	Emissions|CO2|Energy|Supply|Electricity|Gas|w/o CCS	MtCO2/yr	748.082	1151.57	1454.93	1781.6	2165.92
GCAM	Base	MAF	Emissions|CO2|Energy|Supply|Electricity|Oil|w/ CCS	MtCO2/yr	0	0	0	0	0
GCAM	Base	MAF	Emissions|CO2|Energy|Supply|Electricity|Oil|w/o CCS	MtCO2/yr	638.28	821.176	1103.24	1421.11	1876.5
GCAM	Base	MAF	Emissions|CO2|Energy|Supply|Gases	Mt CO2/yr	0	0	0	0	0
GCAM	Base	MAF	Emissions|CO2|Energy|Supply|Heat	Mt CO2/yr	0	0	0	0	0
GCAM	Base	MAF	Emissions|CO2|Energy|Supply|Liquids	Mt CO2/yr	0	0	0	0	0
GCAM	Base	MAF	Emissions|CO2|Energy|Supply|Solids	Mt CO2/yr	0	0	0	0	0
GCAM	Base	MAF	Emissions|CO2|Fossil Fuels and Industry	Mt CO2/yr	3966.79	5280.84	6889.13	8834.34	11513.1
GCAM	Base	MAF	Emissions|CO2|Fossil Fuels and Industry|Energy Demand	Mt CO2/yr	1793.86	2221.18	2817.85	3492.96	4331.42
GCAM	Base	MAF	Emissions|CO2|Fossil Fuels and Industry|Energy Demand|Industry	Mt CO2/yr	771.604	961.759	1238.33	1561.55	1986.43
GCAM	Base	MAF	Emissions|CO2|Fossil Fuels and Industry|Energy Demand|Other Sector	Mt CO2/yr	0	0	0	0	0
GCAM	Base	MAF	Emissions|CO2|Fossil Fuels and Industry|Energy Demand|Residential and Commercial	Mt CO2/yr	245.246	292.32	403.278	536.506	716.15
GCAM	Base	MAF	Emissions|CO2|Fossil Fuels and Industry|Energy Demand|Transportation	Mt CO2/yr	777.015	967.096	1176.24	1394.9	1628.84
GCAM	Base	MAF	Emissions|CO2|Fossil Fuels and Industry|Energy Supply	Mt CO2/yr	4178.03	5893.66	7687.88	9793.88	12737.6
GCAM	Base	MAF	Emissions|CO2|Land Use	Mt CO2/yr	1582.35	192.67	154.202	354.319	249.848
GCAM	Base	MAF	Final Energy	EJ/yr	44.921	58.0439	75.1465	95.5002	120.591
GCAM	Base	MAF	Final Energy|Electricity	EJ/yr	4.53228	8.05488	11.8475	16.8222	23.6257
GCAM	Base	MAF	Final Energy|Gases	EJ/yr	8.41179	10.477	13.4782	16.6406	20.0109
GCAM	Base	MAF	Final Energy|Geothermal	EJ/yr	0	0	0	0	0
GCAM	Base	MAF	Final Energy|Heat	EJ/yr	0	0	0	0	0
GCAM	Base	MAF	Final Energy|Hydrogen	EJ/yr	0	0.0336136	0.140563	0.387205	0.927421
GCAM	Base	MAF	Final Energy|Industry	EJ/yr	16.2962	22.9561	32.4493	44.8338	61.2806
GCAM	Base	MAF	Final Energy|Liquids	EJ/yr	16.9822	21.3944	27.5182	35.0095	45.1509
GCAM	Base	MAF	Final Energy|Other	EJ/yr	0	0	0	0	0
GCAM	Base	MAF	Final Energy|Other Sector	EJ/yr	0	0	0	0	0
GCAM	Base	MAF	Final Energy|Residential and Commercial	EJ/yr	17.8355	21.6338	26.2428	31.0123	36.1827
GCAM	Base	MAF	Final Energy|Solar	EJ/yr	0	0	0	0	0
GCAM	Base	MAF	Final Energy|Solids	EJ/yr	4.75738	7.15214	10.9347	15.5978	20.6793
GCAM	Base	MAF	Final Energy|Solids|Biomass	EJ/yr	13.785	16.5737	20.2722	24.3778	28.1699
GCAM	Base	MAF	Final Energy|Solids|Biomass|Traditional	EJ/yr	10.2373	10.9319	11.2273	11.043	10.1968
GCAM	Base	MAF	Final Energy|Solids|Coal	EJ/yr	1.20975	1.51038	1.88987	2.26307	2.70616
GCAM	Base	MAF	Final Energy|Transportation	EJ/yr	10.7894	13.4541	16.4544	19.6541	23.1277
GCAM	Base	MAF	Forcing	W/m2	11.1763	13.5477	16.5899	20.026	23.6929
GCAM	Base	MAF	Forcing|Kyoto Gases	W/m2	0	0	0	0	0
GCAM	Base	MAF	GDP|MER	billion US$2010/yr	2770.16	4407.67	6893.15	10229.8	14775
GCAM	Base	MAF	GDP|PPP	billion US$2010/yr	5813.47	9282.28	14626.5	21883.4	31896.5
GCAM	Base	MAF	Land Cover|Cropland|Energy Crops	million ha	0	4.48235	6.21246	8.79405	13.1307
GCAM	Base	MAF	Population	million	1237.42	1529.17	1828.65	2121.69	2390.76
GCAM	Base	MAF	Price|Carbon	US$2010/tCO2	0	0	0	0	0
GCAM	Base	MAF	Price|Primary Energy|Coal	US$2010/GJ	12.5972	12.8081	13.131	13.5479	14.0608
GCAM	Base	MAF	Price|Primary Energy|Gas	US$2010/GJ	33.915	34.4617	35.3166	37.4208	40.2482
GCAM	Base	MAF	Price|Primary Energy|Oil	US$2010/GJ	66.4371	69.0866	73.0626	76.0717	77.1084
GCAM	Base	MAF	Price|Secondary Energy|Electricity	US$2010/GJ	254.844	209.464	206.587	204.988	204.327
GCAM	Base	MAF	Primary Energy	EJ/yr	59.8856	78.1645	102.968	134.004	172.748
GCAM	Base	MAF	Primary Energy|Biomass	EJ/yr	13.799	17.3285	23.1305	30.8205	37.5307
GCAM	Base	MAF	Primary Energy|Biomass|Electricity	EJ/yr	0.0030204	0.0232667	0.0648132	0.146293	0.273801
GCAM	Base	MAF	Primary Energy|Biomass|Electricity|w/ CCS	EJ/yr	0	0	0	0	0
GCAM	Base	MAF	Primary Energy|Biomass|Gases	EJ/yr	0.000730856	0.004261	0.0104068	0.0230441	0.0455553
GCAM	Base	MAF	Primary Energy|Biomass|Hydrogen	EJ/yr	0	0.00271635	0.0105988	0.0271282	0.0576458
GCAM	Base	MAF	Primary Energy|Biomass|Hydrogen|w/ CCS	EJ/yr	0	0	0	0	0
GCAM	Base	MAF	Primary Energy|Biomass|Liquids	EJ/yr	0	0.661954	2.61607	5.92486	8.43088
GCAM	Base	MAF	Primary Energy|Biomass|Liquids|w/ CCS	EJ/yr	0	0	0	0	0
GCAM	Base	MAF	Primary Energy|Biomass|Modern	EJ/yr	0	0	0	0	0
GCAM	Base	MAF	Primary Energy|Biomass|Traditional	EJ/yr	10.2373	10.9319	11.2273	11.043	10.1968
GCAM	Base	MAF	Primary Energy|Biomass|w/ CCS	EJ/yr	0	0	0	0	0
GCAM	Base	MAF	Primary Energy|Biomass|w/o CCS	EJ/yr	13.799	17.3285	23.1305	30.8205	37.5307
GCAM	Base	MAF	Primary Energy|Coal	EJ/yr	4.60123	6.69678	11.8533	20.8827	34.3417
GCAM	Base	MAF	Primary Energy|Coal|Electricity	EJ/yr	1.06048	1.56667	2.02637	2.53161	3.23895
GCAM	Base	MAF	Primary Energy|Coal|Electricity|w/ CCS	EJ/yr	0	0	0	0	0
GCAM	Base	MAF	Primary Energy|Coal|Hydrogen	EJ/yr	0	0.0115368	0.0501946	0.148485	0.387134
GCAM	Base	MAF	Primary Energy|Coal|Hydrogen|w/ CCS	EJ/yr	0	0	0	0	0
GCAM	Base	MAF	Primary Energy|Coal|w/ CCS	EJ/yr	0	0	0	0	0
GCAM	Base	MAF	Primary Energy|Coal|w/o CCS	EJ/yr	4.60123	6.69678	11.8533	20.8827	34.3417
GCAM	Base	MAF	Primary Energy|Fossil	EJ/yr	43.9586	57.8355	75.7185	97.4178	126.776
GCAM	Base	MAF	Primary Energy|Fossil|w/ CCS	EJ/yr	0	0	0	0	0
GCAM	Base	MAF	Primary Energy|Fossil|w/o CCS	EJ/yr	43.9586	57.8355	75.7185	97.4178	126.776
GCAM	Base	MAF	Primary Energy|Gas	EJ/yr	16.7747	23.5023	32.4193	43.5952	56.1515
GCAM	Base	MAF	Primary Energy|Gas|Electricity	EJ/yr	2.68174	5.00208	6.89023	9.11327	11.75
GCAM	Base	MAF	Primary Energy|Gas|Electricity|w/ CCS	EJ/yr	0	0	0	0	0
GCAM	Base	MAF	Primary Energy|Gas|Hydrogen	EJ/yr	0	0.0335485	0.13717	0.36159	0.81819
GCAM	Base	MAF	Primary Energy|Gas|w/ CCS	EJ/yr	0	0	0	0	0
GCAM	Base	MAF	Primary Energy|Gas|w/o CCS	EJ/yr	16.7747	23.5023	32.4193	43.5952	56.1515
GCAM	Base	MAF	Primary Energy|Geothermal	EJ/yr	0	0	0	0	0
GCAM	Base	MAF	Primary Energy|Hydro	EJ/yr	0.443774	0.596315	0.748974	0.966052	1.24755
GCAM	Base	MAF	Primary Energy|Non-Biomass Renewables	EJ/yr	0.453526	0.790805	1.39732	2.57642	4.44694
GCAM	Base	MAF	Primary Energy|Nuclear	EJ/yr	0	0	0	0	0
GCAM	Base	MAF	Primary Energy|Ocean	EJ/yr	0	0	0	0	0
GCAM	Base	MAF	Primary Energy|Oil	EJ/yr	22.5827	27.6364	31.4459	32.9399	36.2831
GCAM	Base	MAF	Primary Energy|Oil|w/ CCS	EJ/yr	0	0	0	0	0
GCAM	Base	MAF	Primary Energy|Oil|w/o CCS	EJ/yr	22.5827	27.6364	31.4459	32.9399	36.2831
GCAM	Base	MAF	Primary Energy|Other	EJ/yr	0	0	0	0	0
GCAM	Base	MAF	Primary Energy|Secondary Energy Trade	EJ/yr	0	0	0	0	0
GCAM	Base	MAF	Primary Energy|Solar	EJ/yr	0.0003456	0.0912097	0.311908	0.784542	1.55659
GCAM	Base	MAF	Primary Energy|Wind	EJ/yr	0.0094063	0.103279	0.336437	0.825825	1.6428
GCAM	Base	MAF	Resource|Cumulative Extraction|Coal	EJ	29.4394	94.8675	177.562	278.781	401.988
GCAM	Base	MAF	Resource|Cumulative Extraction|Gas	EJ	121.167	369.333	711.456	1204.99	1827.53
GCAM	Base	MAF	Resource|Cumulative Extraction|Oil	EJ	375.366	1014.1	1633.77	2420.62	3304
GCAM	Base	MAF	Secondary Energy|Electricity	EJ/yr	5.56747	9.79084	14.3099	20.2162	28.2771
GCAM	Base	MAF	Secondary Energy|Electricity|Biomass	EJ/yr	0.0030204	0.0232665	0.0648132	0.146293	0.273801
GCAM	Base	MAF	Secondary Energy|Electricity|Biomass|w/ CCS	EJ/yr	0	0	0	0	0
GCAM	Base	MAF	Secondary Energy|Electricity|Biomass|w/o CCS	EJ/yr	0.0030204	0.0232665	0.0648132	0.146293	0.273801
GCAM	Base	MAF	Secondary Energy|Electricity|Coal	EJ/yr	1.06048	1.56667	2.02637	2.53161	3.23895
GCAM	Base	MAF	Secondary Energy|Electricity|Coal|w/ CCS	EJ/yr	0	0	0	0	0
GCAM	Base	MAF	Secondary Energy|Electricity|Coal|w/o CCS	EJ/yr	1.06048	1.56667	2.02637	2.53161	3.23895
GCAM	Base	MAF	Secondary Energy|Electricity|Fossil	EJ/yr	5.06207	8.82556	12.4666	16.7029	22.1338
GCAM	Base	MAF	Secondary Energy|Electricity|Fossil|w/ CCS	EJ/yr	0	0	0	0	0
GCAM	Base	MAF	Secondary Energy|Electricity|Fossil|w/o CCS	EJ/yr	5.06207	8.82556	12.4666	16.7029	22.1338
GCAM	Base	MAF	Secondary Energy|Electricity|Gas	EJ/yr	2.68174	5.00215	6.89141	9.11676	11.7584
GCAM	Base	MAF	Secondary Energy|Electricity|Gas|w/ CCS	EJ/yr	0	0	0	0	0
GCAM	Base	MAF	Secondary Energy|Electricity|Gas|w/o CCS	EJ/yr	2.68174	5.00215	6.89141	9.11676	11.7584
GCAM	Base	MAF	Secondary Energy|Electricity|Geothermal	EJ/yr	0.0052956	0.0844295	0.200172	0.309933	0.39945
GCAM	Base	MAF	Secondary Energy|Electricity|Hydro	EJ/yr	0.443774	0.596315	0.748974	0.966052	1.24755
GCAM	Base	MAF	Secondary Energy|Electricity|Non-Biomass Renewables	EJ/yr	0.458821	0.875426	1.60386	2.92306	4.96598
GCAM	Base	MAF	Secondary Energy|Electricity|Nuclear	EJ/yr	0.0435562	0.0665799	0.174644	0.443979	0.903539
GCAM	Base	MAF	Secondary Energy|Electricity|Ocean	EJ/yr	0	0	0	0	0
GCAM	Base	MAF	Secondary Energy|Electricity|Oil	EJ/yr	1.31986	2.25674	3.54882	5.0545	7.13646
GCAM	Base	MAF	Secondary Energy|Electricity|Oil|w/ CCS	EJ/yr	0	0	0	0	0
GCAM	Base	MAF	Secondary Energy|Electricity|Oil|w/o CCS	EJ/yr	1.31986	2.25674	3.54882	5.0545	7.13646
GCAM	Base	MAF	Secondary Energy|Electricity|Other	EJ/yr	0	0	0	0	0
GCAM	Base	MAF	Secondary Energy|Electricity|Solar	EJ/yr	0.0003456	0.0914014	0.318278	0.82125	1.67617
GCAM	Base	MAF	Secondary Energy|Electricity|Solar|CSP	EJ/yr	0	0.00019166	0.00636969	0.0367072	0.119585
GCAM	Base	MAF	Secondary Energy|Electricity|Solar|PV	EJ/yr	0.0003456	0.0912097	0.311908	0.784542	1.55659
GCAM	Base	MAF	Secondary Energy|Electricity|Wind	EJ/yr	0.0094063	0.103279	0.336437	0.825825	1.6428
GCAM	Base	MAF	Secondary Energy|Gases	EJ/yr	16.6198	22.7344	28.833	35.2495	42.6793
GCAM	Base	MAF	Secondary Energy|Gases|Biomass	EJ/yr	0.000544	0.00317263	0.00783311	0.0175376	0.035056
GCAM	Base	MAF	Secondary Energy|Gases|Coal	EJ/yr	0.0738831	0.0919082	0.214836	0.548929	1.40627
GCAM	Base	MAF	Secondary Energy|Gases|Natural Gas	EJ/yr	16.5454	22.6393	28.6103	34.683	41.238
GCAM	Base	MAF	Secondary Energy|Gases|Other	EJ/yr	0	0	0	0	0
GCAM	Base	MAF	Secondary Energy|Hydrogen	EJ/yr	0	0.0336133	0.140562	0.387205	0.92742
GCAM	Base	MAF	Secondary Energy|Hydrogen|Biomass	EJ/yr	0	0.0012249	0.0048748	0.0127505	0.0276697
GCAM	Base	MAF	Secondary Energy|Hydrogen|Biomass|w/ CCS	EJ/yr	0	0	0	0	0
GCAM	Base	MAF	Secondary Energy|Hydrogen|Biomass|w/o CCS	EJ/yr	0	0.0012249	0.0048748	0.0127505	0.0276697
GCAM	Base	MAF	Secondary Energy|Hydrogen|Coal	EJ/yr	0	0.00738343	0.0327773	0.0990397	0.263251
GCAM	Base	MAF	Secondary Energy|Hydrogen|Coal|w/ CCS	EJ/yr	0	0	0	0	0
GCAM	Base	MAF	Secondary Energy|Hydrogen|Coal|w/o CCS	EJ/yr	0	0.00738343	0.0327773	0.0990397	0.263251
GCAM	Base	MAF	Secondary Energy|Hydrogen|Electricity	EJ/yr	0	0.00276536	0.0108058	0.0287254	0.0673611
GCAM	Base	MAF	Secondary Energy|Hydrogen|Gas	EJ/yr	0	0.0209892	0.0872512	0.233829	0.538941
GCAM	Base	MAF	Secondary Energy|Hydrogen|Gas|w/ CCS	EJ/yr	0	0	0	0	0
GCAM	Base	MAF	Secondary Energy|Hydrogen|Gas|w/o CCS	EJ/yr	0	0.0209892	0.0872512	0.233829	0.538941
GCAM	Base	MAF	Secondary Energy|Hydrogen|Nuclear	EJ/yr	0	0.0012504	0.00485261	0.0128605	0.0301976
GCAM	Base	MAF	Secondary Energy|Hydrogen|Other	EJ/yr	0	0	0	0	0
GCAM	Base	MAF	Secondary Energy|Hydrogen|Solar	EJ/yr	0	0	0	0	0
GCAM	Base	MAF	Secondary Energy|Liquids	EJ/yr	21.4229	27.1076	35.1938	44.8966	58.2063
GCAM	Base	MAF	Secondary Energy|Liquids|Biomass	EJ/yr	0	0.328778	1.31155	3.00387	4.33349
GCAM	Base	MAF	Secondary Energy|Liquids|Coal	EJ/yr	0.0960599	0.355604	2.06941	5.52225	10.5646
GCAM	Base	MAF	Secondary Energy|Liquids|Gas	EJ/yr	0.138661	0.411547	2.10726	5.11028	8.66639
GCAM	Base	MAF	Secondary Energy|Liquids|Oil	EJ/yr	21.1882	26.0117	29.7056	31.2602	34.6419
GCAM	Base	MAF	Secondary Energy|Liquids|Other	EJ/yr	0	0	0	0	0
GCAM	Base	MAF	Secondary Energy|Solids	EJ/yr	0	0	0	0	0
GCAM	Base	MAF	Secondary Energy|Solids|Biomass	EJ/yr	0	0	0	0	0
GCAM	Base	MAF	Secondary Energy|Solids|Coal	EJ/yr	0	0	0	0	0
GCAM	Base	MAF	Temperature|Global Mean	?C	4.94707	6.10272	7.62006	9.39084	11.3299
GCAM	Base	MAF	Water Consumption|Electricity	km3/yr	4.00581	5.22039	6.51036	8.26357	10.7001
GCAM	Base	MAF	Water Consumption|Electricity|Biomass	km3/yr	0.00140204	0.00908179	0.0246428	0.0554203	0.104752
GCAM	Base	MAF	Water Consumption|Electricity|Biomass|w/ CCS	km3/yr	0	0	0	0	0
GCAM	Base	MAF	Water Consumption|Electricity|Biomass|w/o CCS	km3/yr	0.00140204	0.00908179	0.0246428	0.0554203	0.104752
GCAM	Base	MAF	Water Consumption|Electricity|Coal	km3/yr	0.56939	0.845277	1.09059	1.35406	1.72133
GCAM	Base	MAF	Water Consumption|Electricity|Coal|w/ CCS	km3/yr	0	0	0	0	0
GCAM	Base	MAF	Water Consumption|Electricity|Coal|w/o CCS	km3/yr	0.56939	0.845277	1.09059	1.35406	1.72133
GCAM	Base	MAF	Water Consumption|Electricity|Cooling Pond	km3/yr	0	0	0	0	0
GCAM	Base	MAF	Water Consumption|Electricity|Dry Cooling	km3/yr	0.000394	0.00630525	0.015557	0.0268461	0.0420275
GCAM	Base	MAF	Water Consumption|Electricity|Fossil	km3/yr	1.87434	2.26429	2.6307	3.04884	3.70383
GCAM	Base	MAF	Water Consumption|Electricity|Fossil|w/ CCS	km3/yr	0	0	0	0	0
GCAM	Base	MAF	Water Consumption|Electricity|Fossil|w/o CCS	km3/yr	1.87434	2.26429	2.6307	3.04884	3.70383
GCAM	Base	MAF	Water Consumption|Electricity|Gas	km3/yr	0.759804	0.920398	1.09318	1.29905	1.604
GCAM	Base	MAF	Water Consumption|Electricity|Gas|w/ CCS	km3/yr	0	0	0	0	0
GCAM	Base	MAF	Water Consumption|Electricity|Gas|w/o CCS	km3/yr	0.759804	0.920398	1.09318	1.29905	1.604
GCAM	Base	MAF	Water Consumption|Electricity|Geothermal	km3/yr	0.00639575	0.101972	0.241763	0.37433	0.482446
GCAM	Base	MAF	Water Consumption|Electricity|Hydro	km3/yr	2.09559	2.81593	3.53682	4.56191	5.89121
GCAM	Base	MAF	Water Consumption|Electricity|Non-Biomass Renewables	km3/yr	0.00639575	0.10208	0.245337	0.394927	0.549546
GCAM	Base	MAF	Water Consumption|Electricity|Nuclear	km3/yr	0.0280802	0.0287039	0.0719071	0.200219	0.44676
GCAM	Base	MAF	Water Consumption|Electricity|Ocean	km3/yr	0	0	0	0	0
GCAM	Base	MAF	Water Consumption|Electricity|Oil	km3/yr	0.545144	0.498613	0.446934	0.395728	0.378508
GCAM	Base	MAF	Water Consumption|Electricity|Oil|w/ CCS	km3/yr	0	0	0	0	0
GCAM	Base	MAF	Water Consumption|Electricity|Oil|w/o CCS	km3/yr	0.545144	0.498613	0.446934	0.395728	0.378508
GCAM	Base	MAF	Water Consumption|Electricity|Once Through	km3/yr	0.067707	0.0789794	0.0929368	0.111577	0.142789
GCAM	Base	MAF	Water Consumption|Electricity|Other	km3/yr	0	0	0	0	0
GCAM	Base	MAF	Water Consumption|Electricity|Sea Cooling	km3/yr	0	0	0	0	0
GCAM	Base	MAF	Water Consumption|Electricity|Solar	km3/yr	1.92e-06	0.00040509	0.00452616	0.0228566	0.071051
GCAM	Base	MAF	Water Consumption|Electricity|Solar|CSP	km3/yr	0	0.00010759	0.00357444	0.0205973	0.0670996
GCAM	Base	MAF	Water Consumption|Electricity|Solar|PV	km3/yr	1.92e-06	0.00029745	0.00095175	0.00225934	0.00395133
GCAM	Base	MAF	Water Consumption|Electricity|Wet Tower	km3/yr	1.84212	2.31887	2.86409	3.56098	4.62008
GCAM	Base	MAF	Water Consumption|Electricity|Wind	km3/yr	0	0	0	0	0
GCAM	Base	MAF	Water Withdrawal|Electricity	km3/yr	11.6663	13.746	16.3874	19.9978	26.0165
GCAM	Base	MAF	Water Withdrawal|Electricity|Biomass	km3/yr	0.0113112	0.0610395	0.169678	0.388721	0.75005
GCAM	Base	MAF	Water Withdrawal|Electricity|Biomass|w/ CCS	km3/yr	0	0	0	0	0
GCAM	Base	MAF	Water Withdrawal|Electricity|Biomass|w/o CCS	km3/yr	0.0113112	0.0610395	0.169678	0.388721	0.75005
GCAM	Base	MAF	Water Withdrawal|Electricity|Coal	km3/yr	3.92862	5.50552	6.94171	8.47482	10.678
GCAM	Base	MAF	Water Withdrawal|Electricity|Coal|w/ CCS	km3/yr	0	0	0	0	0
GCAM	Base	MAF	Water Withdrawal|Electricity|Coal|w/o CCS	km3/yr	3.92862	5.50552	6.94171	8.47482	10.678
GCAM	Base	MAF	Water Withdrawal|Electricity|Cooling Pond	km3/yr	0	0	0	0	0
GCAM	Base	MAF	Water Withdrawal|Electricity|Dry Cooling	km3/yr	0.000394	0.00630525	0.015557	0.0268461	0.0420275
GCAM	Base	MAF	Water Withdrawal|Electricity|Fossil	km3/yr	11.4335	13.357	15.4471	17.8171	21.6654
GCAM	Base	MAF	Water Withdrawal|Electricity|Fossil|w/ CCS	km3/yr	0	0	0	0	0
GCAM	Base	MAF	Water Withdrawal|Electricity|Fossil|w/o CCS	km3/yr	11.4335	13.357	15.4471	17.8171	21.6654
GCAM	Base	MAF	Water Withdrawal|Electricity|Gas	km3/yr	4.92557	5.6158	6.50942	7.58787	9.31255
GCAM	Base	MAF	Water Withdrawal|Electricity|Gas|w/ CCS	km3/yr	0	0	0	0	0
GCAM	Base	MAF	Water Withdrawal|Electricity|Gas|w/o CCS	km3/yr	4.92557	5.6158	6.50942	7.58787	9.31255
GCAM	Base	MAF	Water Withdrawal|Electricity|Geothermal	km3/yr	0.00639575	0.101972	0.241763	0.37433	0.482446
GCAM	Base	MAF	Water Withdrawal|Electricity|Hydro	km3/yr	0	0	0	0	0
GCAM	Base	MAF	Water Withdrawal|Electricity|Non-Biomass Renewables	km3/yr	0.00639575	0.10208	0.245337	0.394927	0.549546
GCAM	Base	MAF	Water Withdrawal|Electricity|Nuclear	km3/yr	0.215137	0.225588	0.524327	1.39478	3.04758
GCAM	Base	MAF	Water Withdrawal|Electricity|Ocean	km3/yr	0	0	0	0	0
GCAM	Base	MAF	Water Withdrawal|Electricity|Oil	km3/yr	2.57932	2.23565	1.99595	1.7544	1.67484
GCAM	Base	MAF	Water Withdrawal|Electricity|Oil|w/ CCS	km3/yr	0	0	0	0	0
GCAM	Base	MAF	Water Withdrawal|Electricity|Oil|w/o CCS	km3/yr	2.57932	2.23565	1.99595	1.7544	1.67484
GCAM	Base	MAF	Water Withdrawal|Electricity|Once Through	km3/yr	8.88732	10.3569	12.3038	15.0064	19.5842
GCAM	Base	MAF	Water Withdrawal|Electricity|Other	km3/yr	0	0	0	0	0
GCAM	Base	MAF	Water Withdrawal|Electricity|Sea Cooling	km3/yr	68.4656	73.1397	74.0217	73.7327	74.5795
GCAM	Base	MAF	Water Withdrawal|Electricity|Solar	km3/yr	1.92e-06	0.00040509	0.00452616	0.0228566	0.071051
GCAM	Base	MAF	Water Withdrawal|Electricity|Solar|CSP	km3/yr	0	0.00010759	0.00357444	0.0205973	0.0670996
GCAM	Base	MAF	Water Withdrawal|Electricity|Solar|PV	km3/yr	1.92e-06	0.00029745	0.00095175	0.00225934	0.00395133
GCAM	Base	MAF	Water Withdrawal|Electricity|Wet Tower	km3/yr	2.77863	3.38248	4.06707	4.96222	6.38634
GCAM	Base	MAF	Water Withdrawal|Electricity|Wind	km3/yr	0	0	0	0	0
GCAM	Base	OECD90	Capacity Additions|Electricity|Biomass|w/ CCS	GW/yr	0	0	0	0	0
GCAM	Base	OECD90	Capacity Additions|Electricity|Biomass|w/o CCS	GW/yr	4.35901	3.38678	4.11872	6.16611	4.71744
GCAM	Base	OECD90	Capacity Additions|Electricity|Coal|w/ CCS	GW/yr	0	0	0	0	0
GCAM	Base	OECD90	Capacity Additions|Electricity|Coal|w/o CCS	GW/yr	0.134545	59.4104	59.6416	79.1578	61.6329
GCAM	Base	OECD90	Capacity Additions|Electricity|Gas|w/ CCS	GW/yr	0	0	0	0	0
GCAM	Base	OECD90	Capacity Additions|Electricity|Gas|w/o CCS	GW/yr	140.707	47.1665	50.3593	64.1119	43.4135
GCAM	Base	OECD90	Capacity Additions|Electricity|Hydro	GW/yr	0	0	0	0	0
GCAM	Base	OECD90	Capacity Additions|Electricity|Nuclear	GW/yr	3.95669	18.8916	23.9499	37.187	29.5315
GCAM	Base	OECD90	Capacity Additions|Electricity|Oil|w/ CCS	GW/yr	0	0	0	0	0
GCAM	Base	OECD90	Capacity Additions|Electricity|Oil|w/o CCS	GW/yr	0.362992	9.43987	9.47819	13.2683	9.82442
GCAM	Base	OECD90	Capacity Additions|Electricity|Solar|CSP	GW/yr	0.360127	0.323718	1.8338	5.36083	6.3206
GCAM	Base	OECD90	Capacity Additions|Electricity|Solar|PV	GW/yr	14.5526	4.97966	7.13128	11.724	8.63038
GCAM	Base	OECD90	Capacity Additions|Electricity|Wind	GW/yr	45.5822	18.5158	33.3818	63.3346	59.0439
GCAM	Base	OECD90	Capacity|Electricity|Biomass|w/ CCS	GW	0	0	0	0	0
GCAM	Base	OECD90	Capacity|Electricity|Biomass|w/o CCS	GW	19.4565	18.4787	21.2727	25.6482	27.2205
GCAM	Base	OECD90	Capacity|Electricity|Coal|w/ CCS	GW	0	0	0	0	0
GCAM	Base	OECD90	Capacity|Electricity|Coal|w/o CCS	GW	448.635	551.882	595.823	634.721	662.662
GCAM	Base	OECD90	Capacity|Electricity|Gas|w/ CCS	GW	0	0	0	0	0
GCAM	Base	OECD90	Capacity|Electricity|Gas|w/o CCS	GW	363.636	439.044	478.575	509.843	520.781
GCAM	Base	OECD90	Capacity|Electricity|Hydro	GW	174.819	176.652	179.034	182.247	186.291
GCAM	Base	OECD90	Capacity|Electricity|Nuclear	GW	262.539	283.279	287.038	290.936	293.041
GCAM	Base	OECD90	Capacity|Electricity|Oil|w/ CCS	GW	0	0	0	0	0
GCAM	Base	OECD90	Capacity|Electricity|Oil|w/o CCS	GW	232.912	199.078	182.917	154.348	125.21
[truncated: 68,393 more rows]
