# Supplementary material for: Environmental co-benefits and adverse side-effects of alternative power sector decarbonization strategies
Source: Nat Commun. 2019 Nov 19;10:5229. doi: 10.1038/s41467-019-13067-8 (PMC6864079; doi:10.1038/s41467-019-13067-8)
Supplement: Supplementary file 5 — Supplementary Data 2 [file 41467_2019_13067_MOESM5_ESM.xlsx]

## Sheet: Sheet 1
scenario
