# Supplementary material for: Environmental co-benefits and adverse side-effects of alternative power sector decarbonization strategies
Source: Nat Commun. 2019 Nov 19;10:5229. doi: 10.1038/s41467-019-13067-8 (PMC6864079; doi:10.1038/s41467-019-13067-8)
Supplement: Supplementary file 6 — Supplementary Data 3 [file 41467_2019_13067_MOESM6_ESM.xlsx]

## Sheet: lca_analyzed_exo
model	scenario	region	variable	unit	2015	2030	2050
MAgPIE	TAX0_begr_betr_ir	AFR	LCA coefficient|Land Cover|Cropland|Energy Crops	million ha/EJ	4.39113	3.29206	2.70852
MAgPIE	TAX0_begr_betr_ir	AFR	LCA coefficient|Emissions|N2O|Land Use	kt N2O/EJ	16.6461	24.4225	14.0325
MAgPIE	TAX0_begr_betr_ir	AFR	LCA coefficient|Water|Withdrawal|Irrigation	million m3/EJ	8346.2	3372.02	7434.36
MAgPIE	TAX0_begr_betr_ir	AFR	LCA coefficient|Fertilizer Use|Nitrogen	Tg N/EJ	0.382081	0.22372	0.372295
MAgPIE	TAX0_begr_betr_ir	AFR	LCA coefficient|Fertilizer Use|Phosphorus	Tg P/EJ	0.127176	0.113151	0.114153
MAgPIE	TAX0_begr_betr_ir	AFR	LCA coefficient|Emissions|CO2|Land Use	Mt CO2/EJ	37.8378	37.8378	37.8378
MAgPIE	TAX0_begr_betr_ir	AFR	LCA coefficient|Land Transformation|Deforestation	million ha/EJ	0.0604518	0.0604518	0.0604518
MAgPIE	TAX0_begr_betr_ir	CPA	LCA coefficient|Land Cover|Cropland|Energy Crops	million ha/EJ	2.81633	2.21696	2.15944
MAgPIE	TAX0_begr_betr_ir	CPA	LCA coefficient|Emissions|N2O|Land Use	kt N2O/EJ	15.0985	17.485	13.4051
MAgPIE	TAX0_begr_betr_ir	CPA	LCA coefficient|Water|Withdrawal|Irrigation	million m3/EJ	4919.78	5490.91	4096.78
MAgPIE	TAX0_begr_betr_ir	CPA	LCA coefficient|Fertilizer Use|Nitrogen	Tg N/EJ	0.344207	0.341187	0.367886
MAgPIE	TAX0_begr_betr_ir	CPA	LCA coefficient|Fertilizer Use|Phosphorus	Tg P/EJ	0.102821	0.112953	0.112819
MAgPIE	TAX0_begr_betr_ir	CPA	LCA coefficient|Emissions|CO2|Land Use	Mt CO2/EJ	37.8378	37.8378	37.8378
MAgPIE	TAX0_begr_betr_ir	CPA	LCA coefficient|Land Transformation|Deforestation	million ha/EJ	0.0604518	0.0604518	0.0604518
MAgPIE	TAX0_begr_betr_ir	EUR	LCA coefficient|Land Cover|Cropland|Energy Crops	million ha/EJ	5.30284	4.55675	4.2357
MAgPIE	TAX0_begr_betr_ir	EUR	LCA coefficient|Emissions|N2O|Land Use	kt N2O/EJ	20.7361	18.3271	29.2895
MAgPIE	TAX0_begr_betr_ir	EUR	LCA coefficient|Water|Withdrawal|Irrigation	million m3/EJ	5024.61	2007.49	3051.5
MAgPIE	TAX0_begr_betr_ir	EUR	LCA coefficient|Fertilizer Use|Nitrogen	Tg N/EJ	0.364565	0.384522	0.74751
MAgPIE	TAX0_begr_betr_ir	EUR	LCA coefficient|Fertilizer Use|Phosphorus	Tg P/EJ	0.125438	0.123327	0.199043
MAgPIE	TAX0_begr_betr_ir	EUR	LCA coefficient|Emissions|CO2|Land Use	Mt CO2/EJ	37.8378	37.8378	37.8378
MAgPIE	TAX0_begr_betr_ir	EUR	LCA coefficient|Land Transformation|Deforestation	million ha/EJ	0.0604518	0.0604518	0.0604518
MAgPIE	TAX0_begr_betr_ir	FSU	LCA coefficient|Land Cover|Cropland|Energy Crops	million ha/EJ	8.99017	8.04658	7.74758
MAgPIE	TAX0_begr_betr_ir	FSU	LCA coefficient|Emissions|N2O|Land Use	kt N2O/EJ	18.7499	27.9393	33.3115
MAgPIE	TAX0_begr_betr_ir	FSU	LCA coefficient|Water|Withdrawal|Irrigation	million m3/EJ	6692.11	8896.49	12220
MAgPIE	TAX0_begr_betr_ir	FSU	LCA coefficient|Fertilizer Use|Nitrogen	Tg N/EJ	0.246615	0.344447	0.276385
MAgPIE	TAX0_begr_betr_ir	FSU	LCA coefficient|Fertilizer Use|Phosphorus	Tg P/EJ	0.123288	0.108227	0.0728926
MAgPIE	TAX0_begr_betr_ir	FSU	LCA coefficient|Emissions|CO2|Land Use	Mt CO2/EJ	37.8378	37.8378	37.8378
MAgPIE	TAX0_begr_betr_ir	FSU	LCA coefficient|Land Transformation|Deforestation	million ha/EJ	0.0604518	0.0604518	0.0604518
MAgPIE	TAX0_begr_betr_ir	LAM	LCA coefficient|Land Cover|Cropland|Energy Crops	million ha/EJ	3.23066	2.65166	2.35501
MAgPIE	TAX0_begr_betr_ir	LAM	LCA coefficient|Emissions|N2O|Land Use	kt N2O/EJ	21.6282	16.925	12.775
MAgPIE	TAX0_begr_betr_ir	LAM	LCA coefficient|Water|Withdrawal|Irrigation	million m3/EJ	4978.23	3448.83	7254.53
MAgPIE	TAX0_begr_betr_ir	LAM	LCA coefficient|Fertilizer Use|Nitrogen	Tg N/EJ	0.425821	0.376941	0.409915
MAgPIE	TAX0_begr_betr_ir	LAM	LCA coefficient|Fertilizer Use|Phosphorus	Tg P/EJ	0.128989	0.113786	0.11388
MAgPIE	TAX0_begr_betr_ir	LAM	LCA coefficient|Emissions|CO2|Land Use	Mt CO2/EJ	37.8378	37.8378	37.8378
MAgPIE	TAX0_begr_betr_ir	LAM	LCA coefficient|Land Transformation|Deforestation	million ha/EJ	0.0604518	0.0604518	0.0604518
MAgPIE	TAX0_begr_betr_ir	MEA	LCA coefficient|Land Cover|Cropland|Energy Crops	million ha/EJ	12.2642	8.53715	6.59063
MAgPIE	TAX0_begr_betr_ir	MEA	LCA coefficient|Emissions|N2O|Land Use	kt N2O/EJ	11.0154	9.8698	10.2988
MAgPIE	TAX0_begr_betr_ir	MEA	LCA coefficient|Water|Withdrawal|Irrigation	million m3/EJ	3343.61	1914.24	3071.25
MAgPIE	TAX0_begr_betr_ir	MEA	LCA coefficient|Fertilizer Use|Nitrogen	Tg N/EJ	0.287865	0.276622	0.321185
MAgPIE	TAX0_begr_betr_ir	MEA	LCA coefficient|Fertilizer Use|Phosphorus	Tg P/EJ	0.0663879	0.0433019	0.0670676
MAgPIE	TAX0_begr_betr_ir	MEA	LCA coefficient|Emissions|CO2|Land Use	Mt CO2/EJ	37.8378	37.8378	37.8378
MAgPIE	TAX0_begr_betr_ir	MEA	LCA coefficient|Land Transformation|Deforestation	million ha/EJ	0.0604518	0.0604518	0.0604518
MAgPIE	TAX0_begr_betr_ir	NAM	LCA coefficient|Land Cover|Cropland|Energy Crops	million ha/EJ	2.76375	2.19901	1.91999
MAgPIE	TAX0_begr_betr_ir	NAM	LCA coefficient|Emissions|N2O|Land Use	kt N2O/EJ	26.8244	20.4623	14.3383
MAgPIE	TAX0_begr_betr_ir	NAM	LCA coefficient|Water|Withdrawal|Irrigation	million m3/EJ	13973.2	4024.12	5028.35
MAgPIE	TAX0_begr_betr_ir	NAM	LCA coefficient|Fertilizer Use|Nitrogen	Tg N/EJ	0.500925	0.310156	0.430446
MAgPIE	TAX0_begr_betr_ir	NAM	LCA coefficient|Fertilizer Use|Phosphorus	Tg P/EJ	0.165977	0.120431	0.117209
MAgPIE	TAX0_begr_betr_ir	NAM	LCA coefficient|Emissions|CO2|Land Use	Mt CO2/EJ	37.8378	37.8378	37.8378
MAgPIE	TAX0_begr_betr_ir	NAM	LCA coefficient|Land Transformation|Deforestation	million ha/EJ	0.0604518	0.0604518	0.0604518
MAgPIE	TAX0_begr_betr_ir	PAO	LCA coefficient|Land Cover|Cropland|Energy Crops	million ha/EJ	3.36517	2.73988	2.36538
MAgPIE	TAX0_begr_betr_ir	PAO	LCA coefficient|Emissions|N2O|Land Use	kt N2O/EJ	18.9565	19.9432	15.6101
MAgPIE	TAX0_begr_betr_ir	PAO	LCA coefficient|Water|Withdrawal|Irrigation	million m3/EJ	34641.6	22900.2	13918
MAgPIE	TAX0_begr_betr_ir	PAO	LCA coefficient|Fertilizer Use|Nitrogen	Tg N/EJ	0.40669	0.356647	0.50036
MAgPIE	TAX0_begr_betr_ir	PAO	LCA coefficient|Fertilizer Use|Phosphorus	Tg P/EJ	0.127863	0.123602	0.136943
MAgPIE	TAX0_begr_betr_ir	PAO	LCA coefficient|Emissions|CO2|Land Use	Mt CO2/EJ	37.8378	37.8378	37.8378
MAgPIE	TAX0_begr_betr_ir	PAO	LCA coefficient|Land Transformation|Deforestation	million ha/EJ	0.0604518	0.0604518	0.0604518
MAgPIE	TAX0_begr_betr_ir	PAS	LCA coefficient|Land Cover|Cropland|Energy Crops	million ha/EJ	2.77957	2.11228	1.77703
MAgPIE	TAX0_begr_betr_ir	PAS	LCA coefficient|Emissions|N2O|Land Use	kt N2O/EJ	30.3233	22.8663	13.7815
MAgPIE	TAX0_begr_betr_ir	PAS	LCA coefficient|Water|Withdrawal|Irrigation	million m3/EJ	11792.1	2009.74	3066
MAgPIE	TAX0_begr_betr_ir	PAS	LCA coefficient|Fertilizer Use|Nitrogen	Tg N/EJ	0.43949	0.415997	0.42686
MAgPIE	TAX0_begr_betr_ir	PAS	LCA coefficient|Fertilizer Use|Phosphorus	Tg P/EJ	0.126863	0.115227	0.100268
MAgPIE	TAX0_begr_betr_ir	PAS	LCA coefficient|Emissions|CO2|Land Use	Mt CO2/EJ	37.8378	37.8378	37.8378
MAgPIE	TAX0_begr_betr_ir	PAS	LCA coefficient|Land Transformation|Deforestation	million ha/EJ	0.0604518	0.0604518	0.0604518
MAgPIE	TAX0_begr_betr_ir	SAS	LCA coefficient|Land Cover|Cropland|Energy Crops	million ha/EJ	2.54304	1.84898	1.58705
MAgPIE	TAX0_begr_betr_ir	SAS	LCA coefficient|Emissions|N2O|Land Use	kt N2O/EJ	15.9234	18.5845	11.395
MAgPIE	TAX0_begr_betr_ir	SAS	LCA coefficient|Water|Withdrawal|Irrigation	million m3/EJ	10007.6	-7908.68	3718.5
MAgPIE	TAX0_begr_betr_ir	SAS	LCA coefficient|Fertilizer Use|Nitrogen	Tg N/EJ	0.471615	0.34264	0.448585
MAgPIE	TAX0_begr_betr_ir	SAS	LCA coefficient|Fertilizer Use|Phosphorus	Tg P/EJ	0.131338	0.107594	0.0880176
MAgPIE	TAX0_begr_betr_ir	SAS	LCA coefficient|Emissions|CO2|Land Use	Mt CO2/EJ	37.8378	37.8378	37.8378
MAgPIE	TAX0_begr_betr_ir	SAS	LCA coefficient|Land Transformation|Deforestation	million ha/EJ	0.0604518	0.0604518	0.0604518
MAgPIE	TAX0_begr_betr_ir	World	LCA coefficient|Land Cover|Cropland|Energy Crops	million ha/EJ	3.75323	2.7104	2.33895
MAgPIE	TAX0_begr_betr_ir	World	LCA coefficient|Emissions|N2O|Land Use	kt N2O/EJ	20.7573	19.4363	13.6889
MAgPIE	TAX0_begr_betr_ir	World	LCA coefficient|Water|Withdrawal|Irrigation	million m3/EJ	6840.22	3879.97	6113
MAgPIE	TAX0_begr_betr_ir	World	LCA coefficient|Fertilizer Use|Nitrogen	Tg N/EJ	0.414431	0.327094	0.39992
MAgPIE	TAX0_begr_betr_ir	World	LCA coefficient|Fertilizer Use|Phosphorus	Tg P/EJ	0.127326	0.114854	0.114335
MAgPIE	TAX0_begr_betr_ir	World	LCA coefficient|Emissions|CO2|Land Use	Mt CO2/EJ	37.8378	37.8378	37.8378
MAgPIE	TAX0_begr_betr_ir	World	LCA coefficient|Land Transformation|Deforestation	million ha/EJ	0.0604518	0.0604518	0.0604518
MAgPIE	TAX0_begr_betr_rf	AFR	LCA coefficient|Land Cover|Cropland|Energy Crops	million ha/EJ	4.79817	3.66457	3.08716
MAgPIE	TAX0_begr_betr_rf	AFR	LCA coefficient|Emissions|N2O|Land Use	kt N2O/EJ	17.1878	25.9585	15.2637
MAgPIE	TAX0_begr_betr_rf	AFR	LCA coefficient|Water|Withdrawal|Irrigation	million m3/EJ	3942.42	821.053	310.489
MAgPIE	TAX0_begr_betr_rf	AFR	LCA coefficient|Fertilizer Use|Nitrogen	Tg N/EJ	0.363921	0.209057	0.372646
MAgPIE	TAX0_begr_betr_rf	AFR	LCA coefficient|Fertilizer Use|Phosphorus	Tg P/EJ	0.132142	0.112251	0.109437
MAgPIE	TAX0_begr_betr_rf	AFR	LCA coefficient|Emissions|CO2|Land Use	Mt CO2/EJ	53.9176	53.9176	53.9176
MAgPIE	TAX0_begr_betr_rf	AFR	LCA coefficient|Land Transformation|Deforestation	million ha/EJ	0.0636363	0.0636363	0.0636363
MAgPIE	TAX0_begr_betr_rf	CPA	LCA coefficient|Land Cover|Cropland|Energy Crops	million ha/EJ	3.0392	2.46337	2.37774
MAgPIE	TAX0_begr_betr_rf	CPA	LCA coefficient|Emissions|N2O|Land Use	kt N2O/EJ	18.984	19.8667	13.2063
MAgPIE	TAX0_begr_betr_rf	CPA	LCA coefficient|Water|Withdrawal|Irrigation	million m3/EJ	19228.9	2656.63	663.835
MAgPIE	TAX0_begr_betr_rf	CPA	LCA coefficient|Fertilizer Use|Nitrogen	Tg N/EJ	0.494917	0.357568	0.356792
MAgPIE	TAX0_begr_betr_rf	CPA	LCA coefficient|Fertilizer Use|Phosphorus	Tg P/EJ	0.136556	0.121633	0.109799
MAgPIE	TAX0_begr_betr_rf	CPA	LCA coefficient|Emissions|CO2|Land Use	Mt CO2/EJ	53.9176	53.9176	53.9176
MAgPIE	TAX0_begr_betr_rf	CPA	LCA coefficient|Land Transformation|Deforestation	million ha/EJ	0.0636363	0.0636363	0.0636363
MAgPIE	TAX0_begr_betr_rf	EUR	LCA coefficient|Land Cover|Cropland|Energy Crops	million ha/EJ	5.5358	4.79206	4.42444
MAgPIE	TAX0_begr_betr_rf	EUR	LCA coefficient|Emissions|N2O|Land Use	kt N2O/EJ	20.8124	19.0042	28.7762
MAgPIE	TAX0_begr_betr_rf	EUR	LCA coefficient|Water|Withdrawal|Irrigation	million m3/EJ	3311.06	742.115	272.689
MAgPIE	TAX0_begr_betr_rf	EUR	LCA coefficient|Fertilizer Use|Nitrogen	Tg N/EJ	0.359162	0.370414	0.679222
MAgPIE	TAX0_begr_betr_rf	EUR	LCA coefficient|Fertilizer Use|Phosphorus	Tg P/EJ	0.12533	0.120854	0.178564
MAgPIE	TAX0_begr_betr_rf	EUR	LCA coefficient|Emissions|CO2|Land Use	Mt CO2/EJ	53.9176	53.9176	53.9176
MAgPIE	TAX0_begr_betr_rf	EUR	LCA coefficient|Land Transformation|Deforestation	million ha/EJ	0.0636363	0.0636363	0.0636363
MAgPIE	TAX0_begr_betr_rf	FSU	LCA coefficient|Land Cover|Cropland|Energy Crops	million ha/EJ	9.17857	8.38013	8.00919
MAgPIE	TAX0_begr_betr_rf	FSU	LCA coefficient|Emissions|N2O|Land Use	kt N2O/EJ	14.1014	58.293	46.5998
MAgPIE	TAX0_begr_betr_rf	FSU	LCA coefficient|Water|Withdrawal|Irrigation	million m3/EJ	4677.81	9554.12	9127.44
MAgPIE	TAX0_begr_betr_rf	FSU	LCA coefficient|Fertilizer Use|Nitrogen	Tg N/EJ	0.138462	-0.184161	0.430247
MAgPIE	TAX0_begr_betr_rf	FSU	LCA coefficient|Fertilizer Use|Phosphorus	Tg P/EJ	0.0835803	0.104179	0.0737145
MAgPIE	TAX0_begr_betr_rf	FSU	LCA coefficient|Emissions|CO2|Land Use	Mt CO2/EJ	53.9176	53.9176	53.9176
MAgPIE	TAX0_begr_betr_rf	FSU	LCA coefficient|Land Transformation|Deforestation	million ha/EJ	0.0636363	0.0636363	0.0636363
MAgPIE	TAX0_begr_betr_rf	LAM	LCA coefficient|Land Cover|Cropland|Energy Crops	million ha/EJ	3.5149	2.97931	2.65655
MAgPIE	TAX0_begr_betr_rf	LAM	LCA coefficient|Emissions|N2O|Land Use	kt N2O/EJ	21.8012	18.3818	13.1695
MAgPIE	TAX0_begr_betr_rf	LAM	LCA coefficient|Water|Withdrawal|Irrigation	million m3/EJ	2512.63	1396.47	944.993
MAgPIE	TAX0_begr_betr_rf	LAM	LCA coefficient|Fertilizer Use|Nitrogen	Tg N/EJ	0.419132	0.350617	0.404993
MAgPIE	TAX0_begr_betr_rf	LAM	LCA coefficient|Fertilizer Use|Phosphorus	Tg P/EJ	0.128837	0.11347	0.112375
MAgPIE	TAX0_begr_betr_rf	LAM	LCA coefficient|Emissions|CO2|Land Use	Mt CO2/EJ	53.9176	53.9176	53.9176
MAgPIE	TAX0_begr_betr_rf	LAM	LCA coefficient|Land Transformation|Deforestation	million ha/EJ	0.0636363	0.0636363	0.0636363
MAgPIE	TAX0_begr_betr_rf	MEA	LCA coefficient|Land Cover|Cropland|Energy Crops	million ha/EJ	12.4833	8.59386	6.77936
MAgPIE	TAX0_begr_betr_rf	MEA	LCA coefficient|Emissions|N2O|Land Use	kt N2O/EJ	10.9954	11.1286	11.1329
MAgPIE	TAX0_begr_betr_rf	MEA	LCA coefficient|Water|Withdrawal|Irrigation	million m3/EJ	1727.06	680.615	299.189
MAgPIE	TAX0_begr_betr_rf	MEA	LCA coefficient|Fertilizer Use|Nitrogen	Tg N/EJ	0.277837	0.225139	0.323647
MAgPIE	TAX0_begr_betr_rf	MEA	LCA coefficient|Fertilizer Use|Phosphorus	Tg P/EJ	0.0655053	0.048879	0.0724645
MAgPIE	TAX0_begr_betr_rf	MEA	LCA coefficient|Emissions|CO2|Land Use	Mt CO2/EJ	53.9176	53.9176	53.9176
MAgPIE	TAX0_begr_betr_rf	MEA	LCA coefficient|Land Transformation|Deforestation	million ha/EJ	0.0636363	0.0636363	0.0636363
MAgPIE	TAX0_begr_betr_rf	NAM	LCA coefficient|Land Cover|Cropland|Energy Crops	million ha/EJ	3.18856	2.59264	2.30357
MAgPIE	TAX0_begr_betr_rf	NAM	LCA coefficient|Emissions|N2O|Land Use	kt N2O/EJ	16.9399	22.4572	15.6554
MAgPIE	TAX0_begr_betr_rf	NAM	LCA coefficient|Water|Withdrawal|Irrigation	million m3/EJ	2399.18	1170.15	-391.248
MAgPIE	TAX0_begr_betr_rf	NAM	LCA coefficient|Fertilizer Use|Nitrogen	Tg N/EJ	0.492219	0.319641	0.42265
MAgPIE	TAX0_begr_betr_rf	NAM	LCA coefficient|Fertilizer Use|Phosphorus	Tg P/EJ	0.164132	0.124077	0.119866
MAgPIE	TAX0_begr_betr_rf	NAM	LCA coefficient|Emissions|CO2|Land Use	Mt CO2/EJ	53.9176	53.9176	53.9176
MAgPIE	TAX0_begr_betr_rf	NAM	LCA coefficient|Land Transformation|Deforestation	million ha/EJ	0.0636363	0.0636363	0.0636363
MAgPIE	TAX0_begr_betr_rf	PAO	LCA coefficient|Land Cover|Cropland|Energy Crops	million ha/EJ	6.74002	6.13056	4.99601
MAgPIE	TAX0_begr_betr_rf	PAO	LCA coefficient|Emissions|N2O|Land Use	kt N2O/EJ	19.5926	24.1396	16.4762
MAgPIE	TAX0_begr_betr_rf	PAO	LCA coefficient|Water|Withdrawal|Irrigation	million m3/EJ	31352.8	9200.12	463.689
MAgPIE	TAX0_begr_betr_rf	PAO	LCA coefficient|Fertilizer Use|Nitrogen	Tg N/EJ	0.373262	0.241714	0.519822
MAgPIE	TAX0_begr_betr_rf	PAO	LCA coefficient|Fertilizer Use|Phosphorus	Tg P/EJ	0.12708	0.125004	0.139214
MAgPIE	TAX0_begr_betr_rf	PAO	LCA coefficient|Emissions|CO2|Land Use	Mt CO2/EJ	53.9176	53.9176	53.9176
MAgPIE	TAX0_begr_betr_rf	PAO	LCA coefficient|Land Transformation|Deforestation	million ha/EJ	0.0636363	0.0636363	0.0636363
MAgPIE	TAX0_begr_betr_rf	PAS	LCA coefficient|Land Cover|Cropland|Energy Crops	million ha/EJ	4.36397	3.48583	2.88184
MAgPIE	TAX0_begr_betr_rf	PAS	LCA coefficient|Emissions|N2O|Land Use	kt N2O/EJ	40.181	19.2249	14.7852
MAgPIE	TAX0_begr_betr_rf	PAS	LCA coefficient|Water|Withdrawal|Irrigation	million m3/EJ	1879.56	791.865	578.939
MAgPIE	TAX0_begr_betr_rf	PAS	LCA coefficient|Fertilizer Use|Nitrogen	Tg N/EJ	0.372937	0.459989	0.462372
MAgPIE	TAX0_begr_betr_rf	PAS	LCA coefficient|Fertilizer Use|Phosphorus	Tg P/EJ	0.124005	0.108604	0.0970645
MAgPIE	TAX0_begr_betr_rf	PAS	LCA coefficient|Emissions|CO2|Land Use	Mt CO2/EJ	53.9176	53.9176	53.9176
MAgPIE	TAX0_begr_betr_rf	PAS	LCA coefficient|Land Transformation|Deforestation	million ha/EJ	0.0636363	0.0636363	0.0636363
MAgPIE	TAX0_begr_betr_rf	SAS	LCA coefficient|Land Cover|Cropland|Energy Crops	million ha/EJ	4.83122	4.31853	2.93149
MAgPIE	TAX0_begr_betr_rf	SAS	LCA coefficient|Emissions|N2O|Land Use	kt N2O/EJ	15.1167	17.4676	14.073
MAgPIE	TAX0_begr_betr_rf	SAS	LCA coefficient|Water|Withdrawal|Irrigation	million m3/EJ	-11885.7	-4538.88	-4618.56
MAgPIE	TAX0_begr_betr_rf	SAS	LCA coefficient|Fertilizer Use|Nitrogen	Tg N/EJ	0.265812	0.511839	0.388297
MAgPIE	TAX0_begr_betr_rf	SAS	LCA coefficient|Fertilizer Use|Phosphorus	Tg P/EJ	0.108855	0.076929	0.0798145
MAgPIE	TAX0_begr_betr_rf	SAS	LCA coefficient|Emissions|CO2|Land Use	Mt CO2/EJ	53.9176	53.9176	53.9176
MAgPIE	TAX0_begr_betr_rf	SAS	LCA coefficient|Land Transformation|Deforestation	million ha/EJ	0.0636363	0.0636363	0.0636363
MAgPIE	TAX0_begr_betr_rf	World	LCA coefficient|Land Cover|Cropland|Energy Crops	million ha/EJ	4.19899	3.17447	2.71642
MAgPIE	TAX0_begr_betr_rf	World	LCA coefficient|Emissions|N2O|Land Use	kt N2O/EJ	20.92	20.6699	14.2078
MAgPIE	TAX0_begr_betr_rf	World	LCA coefficient|Water|Withdrawal|Irrigation	million m3/EJ	3631.13	1488.23	558.878
MAgPIE	TAX0_begr_betr_rf	World	LCA coefficient|Fertilizer Use|Nitrogen	Tg N/EJ	0.403424	0.318428	0.391544
MAgPIE	TAX0_begr_betr_rf	World	LCA coefficient|Fertilizer Use|Phosphorus	Tg P/EJ	0.127161	0.114308	0.111979
MAgPIE	TAX0_begr_betr_rf	World	LCA coefficient|Emissions|CO2|Land Use	Mt CO2/EJ	53.9176	53.9176	53.9176
MAgPIE	TAX0_begr_betr_rf	World	LCA coefficient|Land Transformation|Deforestation	million ha/EJ	0.0636363	0.0636363	0.0636363
MAgPIE	TAX0_betr_rf	AFR	LCA coefficient|Land Cover|Cropland|Energy Crops	million ha/EJ	9.59276	7.80328	6.70921
MAgPIE	TAX0_betr_rf	AFR	LCA coefficient|Emissions|N2O|Land Use	kt N2O/EJ	51.1967	64.9106	33.6208
MAgPIE	TAX0_betr_rf	AFR	LCA coefficient|Water|Withdrawal|Irrigation	million m3/EJ	4053.83	1039.35	807.56
MAgPIE	TAX0_betr_rf	AFR	LCA coefficient|Fertilizer Use|Nitrogen	Tg N/EJ	1.09181	0.766662	1.13671
MAgPIE	TAX0_betr_rf	AFR	LCA coefficient|Fertilizer Use|Phosphorus	Tg P/EJ	0.191532	0.149804	0.143725
MAgPIE	TAX0_betr_rf	AFR	LCA coefficient|Emissions|CO2|Land Use	Mt CO2/EJ	201.757	201.757	201.757
MAgPIE	TAX0_betr_rf	AFR	LCA coefficient|Land Transformation|Deforestation	million ha/EJ	0.231407	0.231407	0.231407
MAgPIE	TAX0_betr_rf	CPA	LCA coefficient|Land Cover|Cropland|Energy Crops	million ha/EJ	7.53159	6.29012	6.4136
MAgPIE	TAX0_betr_rf	CPA	LCA coefficient|Emissions|N2O|Land Use	kt N2O/EJ	48.7157	46.9902	36.2034
MAgPIE	TAX0_betr_rf	CPA	LCA coefficient|Water|Withdrawal|Irrigation	million m3/EJ	12982.2	6609.73	3007.68
MAgPIE	TAX0_betr_rf	CPA	LCA coefficient|Fertilizer Use|Nitrogen	Tg N/EJ	1.21425	0.911244	0.976583
MAgPIE	TAX0_betr_rf	CPA	LCA coefficient|Fertilizer Use|Phosphorus	Tg P/EJ	0.188651	0.147248	0.146262
MAgPIE	TAX0_betr_rf	CPA	LCA coefficient|Emissions|CO2|Land Use	Mt CO2/EJ	201.757	201.757	201.757
MAgPIE	TAX0_betr_rf	CPA	LCA coefficient|Land Transformation|Deforestation	million ha/EJ	0.231407	0.231407	0.231407
MAgPIE	TAX0_betr_rf	EUR	LCA coefficient|Land Cover|Cropland|Energy Crops	million ha/EJ	9.5676	8.35415	7.76423
MAgPIE	TAX0_betr_rf	EUR	LCA coefficient|Emissions|N2O|Land Use	kt N2O/EJ	50.3119	46.2649	47.1193
MAgPIE	TAX0_betr_rf	EUR	LCA coefficient|Water|Withdrawal|Irrigation	million m3/EJ	3945.49	928.324	795.783
MAgPIE	TAX0_betr_rf	EUR	LCA coefficient|Fertilizer Use|Nitrogen	Tg N/EJ	1.04968	1.06414	1.4814
MAgPIE	TAX0_betr_rf	EUR	LCA coefficient|Fertilizer Use|Phosphorus	Tg P/EJ	0.188479	0.1732	0.222422
MAgPIE	TAX0_betr_rf	EUR	LCA coefficient|Emissions|CO2|Land Use	Mt CO2/EJ	201.757	201.757	201.757
MAgPIE	TAX0_betr_rf	EUR	LCA coefficient|Land Transformation|Deforestation	million ha/EJ	0.231407	0.231407	0.231407
MAgPIE	TAX0_betr_rf	FSU	LCA coefficient|Land Cover|Cropland|Energy Crops	million ha/EJ	16.1458	14.3614	13.7971
MAgPIE	TAX0_betr_rf	FSU	LCA coefficient|Emissions|N2O|Land Use	kt N2O/EJ	39.6103	123.929	63.1304
MAgPIE	TAX0_betr_rf	FSU	LCA coefficient|Water|Withdrawal|Irrigation	million m3/EJ	7230.49	9518	7575.59
MAgPIE	TAX0_betr_rf	FSU	LCA coefficient|Fertilizer Use|Nitrogen	Tg N/EJ	0.788728	-0.0709573	1.11556
MAgPIE	TAX0_betr_rf	FSU	LCA coefficient|Fertilizer Use|Phosphorus	Tg P/EJ	0.127554	0.13416	0.0990094
MAgPIE	TAX0_betr_rf	FSU	LCA coefficient|Emissions|CO2|Land Use	Mt CO2/EJ	201.757	201.757	201.757
MAgPIE	TAX0_betr_rf	FSU	LCA coefficient|Land Transformation|Deforestation	million ha/EJ	0.231407	0.231407	0.231407
MAgPIE	TAX0_betr_rf	LAM	LCA coefficient|Land Cover|Cropland|Energy Crops	million ha/EJ	8.18835	7.33823	6.66839
MAgPIE	TAX0_betr_rf	LAM	LCA coefficient|Emissions|N2O|Land Use	kt N2O/EJ	55.5797	55.4943	37.4334
MAgPIE	TAX0_betr_rf	LAM	LCA coefficient|Water|Withdrawal|Irrigation	million m3/EJ	2902.77	1525.53	1802.72
MAgPIE	TAX0_betr_rf	LAM	LCA coefficient|Fertilizer Use|Nitrogen	Tg N/EJ	1.0971	0.944823	1.12402
MAgPIE	TAX0_betr_rf	LAM	LCA coefficient|Fertilizer Use|Phosphorus	Tg P/EJ	0.187351	0.153769	0.156072
MAgPIE	TAX0_betr_rf	LAM	LCA coefficient|Emissions|CO2|Land Use	Mt CO2/EJ	201.757	201.757	201.757
MAgPIE	TAX0_betr_rf	LAM	LCA coefficient|Land Transformation|Deforestation	million ha/EJ	0.231407	0.231407	0.231407
MAgPIE	TAX0_betr_rf	MEA	LCA coefficient|Land Cover|Cropland|Energy Crops	million ha/EJ	51.5261	38.0359	33.7211
MAgPIE	TAX0_betr_rf	MEA	LCA coefficient|Emissions|N2O|Land Use	kt N2O/EJ	32.3035	37.9153	30.4644
MAgPIE	TAX0_betr_rf	MEA	LCA coefficient|Water|Withdrawal|Irrigation	million m3/EJ	2908.49	884.101	899.283
MAgPIE	TAX0_betr_rf	MEA	LCA coefficient|Fertilizer Use|Nitrogen	Tg N/EJ	0.0897781	0.922834	1.23851
MAgPIE	TAX0_betr_rf	MEA	LCA coefficient|Fertilizer Use|Phosphorus	Tg P/EJ	0.0699037	0.0365404	0.0845979
MAgPIE	TAX0_betr_rf	MEA	LCA coefficient|Emissions|CO2|Land Use	Mt CO2/EJ	201.757	201.757	201.757
MAgPIE	TAX0_betr_rf	MEA	LCA coefficient|Land Transformation|Deforestation	million ha/EJ	0.231407	0.231407	0.231407
MAgPIE	TAX0_betr_rf	NAM	LCA coefficient|Land Cover|Cropland|Energy Crops	million ha/EJ	9.13115	7.58879	6.6033
MAgPIE	TAX0_betr_rf	NAM	LCA coefficient|Emissions|N2O|Land Use	kt N2O/EJ	58.3068	54.1781	42.2903
MAgPIE	TAX0_betr_rf	NAM	LCA coefficient|Water|Withdrawal|Irrigation	million m3/EJ	29698.2	8648.66	2050.4
MAgPIE	TAX0_betr_rf	NAM	LCA coefficient|Fertilizer Use|Nitrogen	Tg N/EJ	1.1716	1.00009	1.05744
MAgPIE	TAX0_betr_rf	NAM	LCA coefficient|Fertilizer Use|Phosphorus	Tg P/EJ	0.271529	0.188957	0.159222
MAgPIE	TAX0_betr_rf	NAM	LCA coefficient|Emissions|CO2|Land Use	Mt CO2/EJ	201.757	201.757	201.757
MAgPIE	TAX0_betr_rf	NAM	LCA coefficient|Land Transformation|Deforestation	million ha/EJ	0.231407	0.231407	0.231407
MAgPIE	TAX0_betr_rf	PAO	LCA coefficient|Land Cover|Cropland|Energy Crops	million ha/EJ	14.5958	12.453	10.6834
MAgPIE	TAX0_betr_rf	PAO	LCA coefficient|Emissions|N2O|Land Use	kt N2O/EJ	61.134	52.908	41.7218
MAgPIE	TAX0_betr_rf	PAO	LCA coefficient|Water|Withdrawal|Irrigation	million m3/EJ	33145.2	16345.9	6367.53
MAgPIE	TAX0_betr_rf	PAO	LCA coefficient|Fertilizer Use|Nitrogen	Tg N/EJ	0.907803	1.15438	1.42456
MAgPIE	TAX0_betr_rf	PAO	LCA coefficient|Fertilizer Use|Phosphorus	Tg P/EJ	0.215154	0.209915	0.230023
MAgPIE	TAX0_betr_rf	PAO	LCA coefficient|Emissions|CO2|Land Use	Mt CO2/EJ	201.757	201.757	201.757
MAgPIE	TAX0_betr_rf	PAO	LCA coefficient|Land Transformation|Deforestation	million ha/EJ	0.231407	0.231407	0.231407
MAgPIE	TAX0_betr_rf	PAS	LCA coefficient|Land Cover|Cropland|Energy Crops	million ha/EJ	7.7602	6.23303	5.20889
MAgPIE	TAX0_betr_rf	PAS	LCA coefficient|Emissions|N2O|Land Use	kt N2O/EJ	96.1073	58.1964	44.9371
MAgPIE	TAX0_betr_rf	PAS	LCA coefficient|Water|Withdrawal|Irrigation	million m3/EJ	8262.24	865.543	840.036
MAgPIE	TAX0_betr_rf	PAS	LCA coefficient|Fertilizer Use|Nitrogen	Tg N/EJ	1.2182	1.17979	1.02482
MAgPIE	TAX0_betr_rf	PAS	LCA coefficient|Fertilizer Use|Phosphorus	Tg P/EJ	0.191154	0.15911	0.163642
MAgPIE	TAX0_betr_rf	PAS	LCA coefficient|Emissions|CO2|Land Use	Mt CO2/EJ	201.757	201.757	201.757
MAgPIE	TAX0_betr_rf	PAS	LCA coefficient|Land Transformation|Deforestation	million ha/EJ	0.231407	0.231407	0.231407
MAgPIE	TAX0_betr_rf	SAS	LCA coefficient|Land Cover|Cropland|Energy Crops	million ha/EJ	9.02765	6.90618	5.55352
MAgPIE	TAX0_betr_rf	SAS	LCA coefficient|Emissions|N2O|Land Use	kt N2O/EJ	50.7233	45.0898	28.3897
MAgPIE	TAX0_betr_rf	SAS	LCA coefficient|Water|Withdrawal|Irrigation	million m3/EJ	-4113.51	-32302.9	-3230.72
MAgPIE	TAX0_betr_rf	SAS	LCA coefficient|Fertilizer Use|Nitrogen	Tg N/EJ	0.788828	1.20518	1.36214
MAgPIE	TAX0_betr_rf	SAS	LCA coefficient|Fertilizer Use|Phosphorus	Tg P/EJ	0.154079	0.0781904	0.0898479
MAgPIE	TAX0_betr_rf	SAS	LCA coefficient|Emissions|CO2|Land Use	Mt CO2/EJ	201.757	201.757	201.757
MAgPIE	TAX0_betr_rf	SAS	LCA coefficient|Land Transformation|Deforestation	million ha/EJ	0.231407	0.231407	0.231407
MAgPIE	TAX0_betr_rf	World	LCA coefficient|Land Cover|Cropland|Energy Crops	million ha/EJ	10.0666	7.89341	6.74834
MAgPIE	TAX0_betr_rf	World	LCA coefficient|Emissions|N2O|Land Use	kt N2O/EJ	54.3749	58.7434	37.6458
MAgPIE	TAX0_betr_rf	World	LCA coefficient|Water|Withdrawal|Irrigation	million m3/EJ	5000.48	1857.7	1591.57
MAgPIE	TAX0_betr_rf	World	LCA coefficient|Fertilizer Use|Nitrogen	Tg N/EJ	1.07861	0.873268	1.10133
MAgPIE	TAX0_betr_rf	World	LCA coefficient|Fertilizer Use|Phosphorus	Tg P/EJ	0.186457	0.152131	0.151996
MAgPIE	TAX0_betr_rf	World	LCA coefficient|Emissions|CO2|Land Use	Mt CO2/EJ	201.757	201.757	201.757
MAgPIE	TAX0_betr_rf	World	LCA coefficient|Land Transformation|Deforestation	million ha/EJ	0.231407	0.231407	0.231407
MAgPIE	TAX30_begr_betr_ir	AFR	LCA coefficient|Land Cover|Cropland|Energy Crops	million ha/EJ	3.9111	2.36938	1.35059
MAgPIE	TAX30_begr_betr_ir	AFR	LCA coefficient|Emissions|N2O|Land Use	kt N2O/EJ	12.1945	12.2354	10.7033
MAgPIE	TAX30_begr_betr_ir	AFR	LCA coefficient|Water|Withdrawal|Irrigation	million m3/EJ	17424.9	16156.3	17680.4
MAgPIE	TAX30_begr_betr_ir	AFR	LCA coefficient|Fertilizer Use|Nitrogen	Tg N/EJ	0.426151	0.3787	0.422194
MAgPIE	TAX30_begr_betr_ir	AFR	LCA coefficient|Fertilizer Use|Phosphorus	Tg P/EJ	0.128828	0.117424	0.128274
MAgPIE	TAX30_begr_betr_ir	AFR	LCA coefficient|Emissions|CO2|Land Use	Mt CO2/EJ	5.93374	5.93374	5.93374
MAgPIE	TAX30_begr_betr_ir	AFR	LCA coefficient|Land Transformation|Deforestation	million ha/EJ	0.00287248	0.00287248	0.00287248
MAgPIE	TAX30_begr_betr_ir	CPA	LCA coefficient|Land Cover|Cropland|Energy Crops	million ha/EJ	2.5575	1.8221	1.6416
MAgPIE	TAX30_begr_betr_ir	CPA	LCA coefficient|Emissions|N2O|Land Use	kt N2O/EJ	14.816	15.0317	8.64157
MAgPIE	TAX30_begr_betr_ir	CPA	LCA coefficient|Water|Withdrawal|Irrigation	million m3/EJ	18114.9	7286.63	10235.1
MAgPIE	TAX30_begr_betr_ir	CPA	LCA coefficient|Fertilizer Use|Nitrogen	Tg N/EJ	0.520282	0.390128	0.366729
MAgPIE	TAX30_begr_betr_ir	CPA	LCA coefficient|Fertilizer Use|Phosphorus	Tg P/EJ	0.138768	0.125151	0.106217
MAgPIE	TAX30_begr_betr_ir	CPA	LCA coefficient|Emissions|CO2|Land Use	Mt CO2/EJ	5.93374	5.93374	5.93374
MAgPIE	TAX30_begr_betr_ir	CPA	LCA coefficient|Land Transformation|Deforestation	million ha/EJ	0.00287248	0.00287248	0.00287248
MAgPIE	TAX30_begr_betr_ir	EUR	LCA coefficient|Land Cover|Cropland|Energy Crops	million ha/EJ	4.9277	4.22269	3.75425
MAgPIE	TAX30_begr_betr_ir	EUR	LCA coefficient|Emissions|N2O|Land Use	kt N2O/EJ	14.0536	13.5932	12.719
MAgPIE	TAX30_begr_betr_ir	EUR	LCA coefficient|Water|Withdrawal|Irrigation	million m3/EJ	9505.48	7191.98	7244.38
MAgPIE	TAX30_begr_betr_ir	EUR	LCA coefficient|Fertilizer Use|Nitrogen	Tg N/EJ	0.389682	0.503099	0.548272
MAgPIE	TAX30_begr_betr_ir	EUR	LCA coefficient|Fertilizer Use|Phosphorus	Tg P/EJ	0.13286	0.135222	0.139931
MAgPIE	TAX30_begr_betr_ir	EUR	LCA coefficient|Emissions|CO2|Land Use	Mt CO2/EJ	5.93374	5.93374	5.93374
MAgPIE	TAX30_begr_betr_ir	EUR	LCA coefficient|Land Transformation|Deforestation	million ha/EJ	0.00287248	0.00287248	0.00287248
MAgPIE	TAX30_begr_betr_ir	FSU	LCA coefficient|Land Cover|Cropland|Energy Crops	million ha/EJ	8.70655	7.37409	6.44604
MAgPIE	TAX30_begr_betr_ir	FSU	LCA coefficient|Emissions|N2O|Land Use	kt N2O/EJ	12.6155	10.1634	10.0128
MAgPIE	TAX30_begr_betr_ir	FSU	LCA coefficient|Water|Withdrawal|Irrigation	million m3/EJ	22469.5	9400.98	7119.99
MAgPIE	TAX30_begr_betr_ir	FSU	LCA coefficient|Fertilizer Use|Nitrogen	Tg N/EJ	0.463457	0.373974	0.478556
MAgPIE	TAX30_begr_betr_ir	FSU	LCA coefficient|Fertilizer Use|Phosphorus	Tg P/EJ	0.127685	0.108822	0.107959
MAgPIE	TAX30_begr_betr_ir	FSU	LCA coefficient|Emissions|CO2|Land Use	Mt CO2/EJ	5.93374	5.93374	5.93374
MAgPIE	TAX30_begr_betr_ir	FSU	LCA coefficient|Land Transformation|Deforestation	million ha/EJ	0.00287248	0.00287248	0.00287248
MAgPIE	TAX30_begr_betr_ir	LAM	LCA coefficient|Land Cover|Cropland|Energy Crops	million ha/EJ	2.78415	1.87825	1.43519
MAgPIE	TAX30_begr_betr_ir	LAM	LCA coefficient|Emissions|N2O|Land Use	kt N2O/EJ	13.6312	14.9831	10.2555
MAgPIE	TAX30_begr_betr_ir	LAM	LCA coefficient|Water|Withdrawal|Irrigation	million m3/EJ	19602.2	21847.6	19653.9
MAgPIE	TAX30_begr_betr_ir	LAM	LCA coefficient|Fertilizer Use|Nitrogen	Tg N/EJ	0.505438	0.381311	0.430296
MAgPIE	TAX30_begr_betr_ir	LAM	LCA coefficient|Fertilizer Use|Phosphorus	Tg P/EJ	0.138684	0.120505	0.116803
MAgPIE	TAX30_begr_betr_ir	LAM	LCA coefficient|Emissions|CO2|Land Use	Mt CO2/EJ	5.93374	5.93374	5.93374
MAgPIE	TAX30_begr_betr_ir	LAM	LCA coefficient|Land Transformation|Deforestation	million ha/EJ	0.00287248	0.00287248	0.00287248
MAgPIE	TAX30_begr_betr_ir	MEA	LCA coefficient|Land Cover|Cropland|Energy Crops	million ha/EJ	11.7476	7.90749	4.71594
MAgPIE	TAX30_begr_betr_ir	MEA	LCA coefficient|Emissions|N2O|Land Use	kt N2O/EJ	8.6245	8.2377	11.0862
MAgPIE	TAX30_begr_betr_ir	MEA	LCA coefficient|Water|Withdrawal|Irrigation	million m3/EJ	9500.98	6819.48	8281.08
MAgPIE	TAX30_begr_betr_ir	MEA	LCA coefficient|Fertilizer Use|Nitrogen	Tg N/EJ	0.326932	0.320549	0.430579
MAgPIE	TAX30_begr_betr_ir	MEA	LCA coefficient|Fertilizer Use|Phosphorus	Tg P/EJ	0.0783852	0.0619217	0.130948
MAgPIE	TAX30_begr_betr_ir	MEA	LCA coefficient|Emissions|CO2|Land Use	Mt CO2/EJ	5.93374	5.93374	5.93374
MAgPIE	TAX30_begr_betr_ir	MEA	LCA coefficient|Land Transformation|Deforestation	million ha/EJ	0.00287248	0.00287248	0.00287248
MAgPIE	TAX30_begr_betr_ir	NAM	LCA coefficient|Land Cover|Cropland|Energy Crops	million ha/EJ	2.49512	1.72228	1.35252
MAgPIE	TAX30_begr_betr_ir	NAM	LCA coefficient|Emissions|N2O|Land Use	kt N2O/EJ	12.6149	12.4479	10.1189
MAgPIE	TAX30_begr_betr_ir	NAM	LCA coefficient|Water|Withdrawal|Irrigation	million m3/EJ	19383.3	13613.2	10029.8
MAgPIE	TAX30_begr_betr_ir	NAM	LCA coefficient|Fertilizer Use|Nitrogen	Tg N/EJ	0.445279	0.392728	0.421862
MAgPIE	TAX30_begr_betr_ir	NAM	LCA coefficient|Fertilizer Use|Phosphorus	Tg P/EJ	0.132674	0.118643	0.114518
MAgPIE	TAX30_begr_betr_ir	NAM	LCA coefficient|Emissions|CO2|Land Use	Mt CO2/EJ	5.93374	5.93374	5.93374
MAgPIE	TAX30_begr_betr_ir	NAM	LCA coefficient|Land Transformation|Deforestation	million ha/EJ	0.00287248	0.00287248	0.00287248
MAgPIE	TAX30_begr_betr_ir	PAO	LCA coefficient|Land Cover|Cropland|Energy Crops	million ha/EJ	3.06108	2.22756	1.80972
MAgPIE	TAX30_begr_betr_ir	PAO	LCA coefficient|Emissions|N2O|Land Use	kt N2O/EJ	12.5993	12.9417	13.7527
MAgPIE	TAX30_begr_betr_ir	PAO	LCA coefficient|Water|Withdrawal|Irrigation	million m3/EJ	45029.5	32953	31074.1
MAgPIE	TAX30_begr_betr_ir	PAO	LCA coefficient|Fertilizer Use|Nitrogen	Tg N/EJ	0.450357	0.424474	0.619204
MAgPIE	TAX30_begr_betr_ir	PAO	LCA coefficient|Fertilizer Use|Phosphorus	Tg P/EJ	0.129835	0.138647	0.182123
MAgPIE	TAX30_begr_betr_ir	PAO	LCA coefficient|Emissions|CO2|Land Use	Mt CO2/EJ	5.93374	5.93374	5.93374
MAgPIE	TAX30_begr_betr_ir	PAO	LCA coefficient|Land Transformation|Deforestation	million ha/EJ	0.00287248	0.00287248	0.00287248
MAgPIE	TAX30_begr_betr_ir	PAS	LCA coefficient|Land Cover|Cropland|Energy Crops	million ha/EJ	2.48613	1.66376	1.26638
MAgPIE	TAX30_begr_betr_ir	PAS	LCA coefficient|Emissions|N2O|Land Use	kt N2O/EJ	14.4759	11.2817	10.681
MAgPIE	TAX30_begr_betr_ir	PAS	LCA coefficient|Water|Withdrawal|Irrigation	million m3/EJ	53438.8	8341.96	8223.98
MAgPIE	TAX30_begr_betr_ir	PAS	LCA coefficient|Fertilizer Use|Nitrogen	Tg N/EJ	0.526792	0.411943	0.48912
MAgPIE	TAX30_begr_betr_ir	PAS	LCA coefficient|Fertilizer Use|Phosphorus	Tg P/EJ	0.131871	0.104623	0.101449
MAgPIE	TAX30_begr_betr_ir	PAS	LCA coefficient|Emissions|CO2|Land Use	Mt CO2/EJ	5.93374	5.93374	5.93374
MAgPIE	TAX30_begr_betr_ir	PAS	LCA coefficient|Land Transformation|Deforestation	million ha/EJ	0.00287248	0.00287248	0.00287248
MAgPIE	TAX30_begr_betr_ir	SAS	LCA coefficient|Land Cover|Cropland|Energy Crops	million ha/EJ	2.30939	1.5046	1.1047
MAgPIE	TAX30_begr_betr_ir	SAS	LCA coefficient|Emissions|N2O|Land Use	kt N2O/EJ	13.5108	12.2085	10.5288
MAgPIE	TAX30_begr_betr_ir	SAS	LCA coefficient|Water|Withdrawal|Irrigation	million m3/EJ	13501.9	9148.81	7282.14
MAgPIE	TAX30_begr_betr_ir	SAS	LCA coefficient|Fertilizer Use|Nitrogen	Tg N/EJ	0.458249	0.396271	0.445775
MAgPIE	TAX30_begr_betr_ir	SAS	LCA coefficient|Fertilizer Use|Phosphorus	Tg P/EJ	0.128919	0.113997	0.11657
MAgPIE	TAX30_begr_betr_ir	SAS	LCA coefficient|Emissions|CO2|Land Use	Mt CO2/EJ	5.93374	5.93374	5.93374
MAgPIE	TAX30_begr_betr_ir	SAS	LCA coefficient|Land Transformation|Deforestation	million ha/EJ	0.00287248	0.00287248	0.00287248
MAgPIE	TAX30_begr_betr_ir	World	LCA coefficient|Land Cover|Cropland|Energy Crops	million ha/EJ	3.25336	1.95938	1.43703
MAgPIE	TAX30_begr_betr_ir	World	LCA coefficient|Emissions|N2O|Land Use	kt N2O/EJ	13.0174	13.0225	10.1998
MAgPIE	TAX30_begr_betr_ir	World	LCA coefficient|Water|Withdrawal|Irrigation	million m3/EJ	19011	13616.5	13492.7
MAgPIE	TAX30_begr_betr_ir	World	LCA coefficient|Fertilizer Use|Nitrogen	Tg N/EJ	0.455015	0.390048	0.420508
MAgPIE	TAX30_begr_betr_ir	World	LCA coefficient|Fertilizer Use|Phosphorus	Tg P/EJ	0.13047	0.117893	0.118895
MAgPIE	TAX30_begr_betr_ir	World	LCA coefficient|Emissions|CO2|Land Use	Mt CO2/EJ	5.93374	5.93374	5.93374
MAgPIE	TAX30_begr_betr_ir	World	LCA coefficient|Land Transformation|Deforestation	million ha/EJ	0.00287248	0.00287248	0.00287248
MAgPIE	TAX30_begr_betr_rf	AFR	LCA coefficient|Land Cover|Cropland|Energy Crops	million ha/EJ	4.57251	3.09358	2.43921
MAgPIE	TAX30_begr_betr_rf	AFR	LCA coefficient|Emissions|N2O|Land Use	kt N2O/EJ	12.2719	14.4058	10.9412
MAgPIE	TAX30_begr_betr_rf	AFR	LCA coefficient|Water|Withdrawal|Irrigation	million m3/EJ	7445.14	2900.47	3815.77
MAgPIE	TAX30_begr_betr_rf	AFR	LCA coefficient|Fertilizer Use|Nitrogen	Tg N/EJ	0.404524	0.39436	0.412813
MAgPIE	TAX30_begr_betr_rf	AFR	LCA coefficient|Fertilizer Use|Phosphorus	Tg P/EJ	0.117937	0.110598	0.129425
MAgPIE	TAX30_begr_betr_rf	AFR	LCA coefficient|Emissions|CO2|Land Use	Mt CO2/EJ	11.4855	11.4855	11.4855
MAgPIE	TAX30_begr_betr_rf	AFR	LCA coefficient|Land Transformation|Deforestation	million ha/EJ	0.00319377	0.00319377	0.00319377
MAgPIE	TAX30_begr_betr_rf	CPA	LCA coefficient|Land Cover|Cropland|Energy Crops	million ha/EJ	3.07607	2.26431	2.09259
MAgPIE	TAX30_begr_betr_rf	CPA	LCA coefficient|Emissions|N2O|Land Use	kt N2O/EJ	15.1548	14.3589	9.26644
MAgPIE	TAX30_begr_betr_rf	CPA	LCA coefficient|Water|Withdrawal|Irrigation	million m3/EJ	13635.1	3005.41	2383.57
MAgPIE	TAX30_begr_betr_rf	CPA	LCA coefficient|Fertilizer Use|Nitrogen	Tg N/EJ	0.518977	0.363077	0.362682
MAgPIE	TAX30_begr_betr_rf	CPA	LCA coefficient|Fertilizer Use|Phosphorus	Tg P/EJ	0.138557	0.115732	0.109788
MAgPIE	TAX30_begr_betr_rf	CPA	LCA coefficient|Emissions|CO2|Land Use	Mt CO2/EJ	11.4855	11.4855	11.4855
MAgPIE	TAX30_begr_betr_rf	CPA	LCA coefficient|Land Transformation|Deforestation	million ha/EJ	0.00319377	0.00319377	0.00319377
MAgPIE	TAX30_begr_betr_rf	EUR	LCA coefficient|Land Cover|Cropland|Energy Crops	million ha/EJ	5.46461	4.62322	3.8921
MAgPIE	TAX30_begr_betr_rf	EUR	LCA coefficient|Emissions|N2O|Land Use	kt N2O/EJ	14.4534	14.7755	9.40175
MAgPIE	TAX30_begr_betr_rf	EUR	LCA coefficient|Water|Withdrawal|Irrigation	million m3/EJ	6809.45	1937.68	4904.67
MAgPIE	TAX30_begr_betr_rf	EUR	LCA coefficient|Fertilizer Use|Nitrogen	Tg N/EJ	0.391162	0.489646	0.385188
MAgPIE	TAX30_begr_betr_rf	EUR	LCA coefficient|Fertilizer Use|Phosphorus	Tg P/EJ	0.133498	0.132345	0.110737
MAgPIE	TAX30_begr_betr_rf	EUR	LCA coefficient|Emissions|CO2|Land Use	Mt CO2/EJ	11.4855	11.4855	11.4855
MAgPIE	TAX30_begr_betr_rf	EUR	LCA coefficient|Land Transformation|Deforestation	million ha/EJ	0.00319377	0.00319377	0.00319377
MAgPIE	TAX30_begr_betr_rf	FSU	LCA coefficient|Land Cover|Cropland|Energy Crops	million ha/EJ	9.31186	7.75487	7.05769
MAgPIE	TAX30_begr_betr_rf	FSU	LCA coefficient|Emissions|N2O|Land Use	kt N2O/EJ	12.5815	11.1898	7.62646
MAgPIE	TAX30_begr_betr_rf	FSU	LCA coefficient|Water|Withdrawal|Irrigation	million m3/EJ	15706.5	4028	3283.14
MAgPIE	TAX30_begr_betr_rf	FSU	LCA coefficient|Fertilizer Use|Nitrogen	Tg N/EJ	0.478637	0.351549	0.340406
MAgPIE	TAX30_begr_betr_rf	FSU	LCA coefficient|Fertilizer Use|Phosphorus	Tg P/EJ	0.122398	0.104281	0.0843802
MAgPIE	TAX30_begr_betr_rf	FSU	LCA coefficient|Emissions|CO2|Land Use	Mt CO2/EJ	11.4855	11.4855	11.4855
MAgPIE	TAX30_begr_betr_rf	FSU	LCA coefficient|Land Transformation|Deforestation	million ha/EJ	0.00319377	0.00319377	0.00319377
MAgPIE	TAX30_begr_betr_rf	LAM	LCA coefficient|Land Cover|Cropland|Energy Crops	million ha/EJ	3.5234	2.51375	2.05273
MAgPIE	TAX30_begr_betr_rf	LAM	LCA coefficient|Emissions|N2O|Land Use	kt N2O/EJ	12.5622	17.9115	10.4302
MAgPIE	TAX30_begr_betr_rf	LAM	LCA coefficient|Water|Withdrawal|Irrigation	million m3/EJ	12768.8	3330.84	5132.74
MAgPIE	TAX30_begr_betr_rf	LAM	LCA coefficient|Fertilizer Use|Nitrogen	Tg N/EJ	0.446857	0.341851	0.42603
MAgPIE	TAX30_begr_betr_rf	LAM	LCA coefficient|Fertilizer Use|Phosphorus	Tg P/EJ	0.125594	0.118563	0.11761
MAgPIE	TAX30_begr_betr_rf	LAM	LCA coefficient|Emissions|CO2|Land Use	Mt CO2/EJ	11.4855	11.4855	11.4855
MAgPIE	TAX30_begr_betr_rf	LAM	LCA coefficient|Land Transformation|Deforestation	million ha/EJ	0.00319377	0.00319377	0.00319377
MAgPIE	TAX30_begr_betr_rf	MEA	LCA coefficient|Land Cover|Cropland|Energy Crops	million ha/EJ	12.1955	8.27713	6.02222
MAgPIE	TAX30_begr_betr_rf	MEA	LCA coefficient|Emissions|N2O|Land Use	kt N2O/EJ	8.87989	9.38069	9.9203
MAgPIE	TAX30_begr_betr_rf	MEA	LCA coefficient|Water|Withdrawal|Irrigation	million m3/EJ	6465.7	1948.68	1327.15
MAgPIE	TAX30_begr_betr_rf	MEA	LCA coefficient|Fertilizer Use|Nitrogen	Tg N/EJ	0.319662	0.314802	0.386416
MAgPIE	TAX30_begr_betr_rf	MEA	LCA coefficient|Fertilizer Use|Phosphorus	Tg P/EJ	0.0782977	0.0619501	0.108136
MAgPIE	TAX30_begr_betr_rf	MEA	LCA coefficient|Emissions|CO2|Land Use	Mt CO2/EJ	11.4855	11.4855	11.4855
MAgPIE	TAX30_begr_betr_rf	MEA	LCA coefficient|Land Transformation|Deforestation	million ha/EJ	0.00319377	0.00319377	0.00319377
MAgPIE	TAX30_begr_betr_rf	NAM	LCA coefficient|Land Cover|Cropland|Energy Crops	million ha/EJ	3.38625	2.40867	1.92441
MAgPIE	TAX30_begr_betr_rf	NAM	LCA coefficient|Emissions|N2O|Land Use	kt N2O/EJ	13.9261	13.7906	10.3314
MAgPIE	TAX30_begr_betr_rf	NAM	LCA coefficient|Water|Withdrawal|Irrigation	million m3/EJ	9981.81	5356.83	-1090.1
MAgPIE	TAX30_begr_betr_rf	NAM	LCA coefficient|Fertilizer Use|Nitrogen	Tg N/EJ	0.443335	0.378912	0.382824
MAgPIE	TAX30_begr_betr_rf	NAM	LCA coefficient|Fertilizer Use|Phosphorus	Tg P/EJ	0.135734	0.116529	0.111376
MAgPIE	TAX30_begr_betr_rf	NAM	LCA coefficient|Emissions|CO2|Land Use	Mt CO2/EJ	11.4855	11.4855	11.4855
MAgPIE	TAX30_begr_betr_rf	NAM	LCA coefficient|Land Transformation|Deforestation	million ha/EJ	0.00319377	0.00319377	0.00319377
MAgPIE	TAX30_begr_betr_rf	PAO	LCA coefficient|Land Cover|Cropland|Energy Crops	million ha/EJ	6.56194	5.0714	4.2206
MAgPIE	TAX30_begr_betr_rf	PAO	LCA coefficient|Emissions|N2O|Land Use	kt N2O/EJ	14.2272	18.6939	18.2466
MAgPIE	TAX30_begr_betr_rf	PAO	LCA coefficient|Water|Withdrawal|Irrigation	million m3/EJ	38461.2	28525.4	28870.4
MAgPIE	TAX30_begr_betr_rf	PAO	LCA coefficient|Fertilizer Use|Nitrogen	Tg N/EJ	0.386687	0.648127	0.808066
MAgPIE	TAX30_begr_betr_rf	PAO	LCA coefficient|Fertilizer Use|Phosphorus	Tg P/EJ	0.125998	0.1842	0.246136
MAgPIE	TAX30_begr_betr_rf	PAO	LCA coefficient|Emissions|CO2|Land Use	Mt CO2/EJ	11.4855	11.4855	11.4855
MAgPIE	TAX30_begr_betr_rf	PAO	LCA coefficient|Land Transformation|Deforestation	million ha/EJ	0.00319377	0.00319377	0.00319377
MAgPIE	TAX30_begr_betr_rf	PAS	LCA coefficient|Land Cover|Cropland|Energy Crops	million ha/EJ	4.29031	3.05073	1.74306
MAgPIE	TAX30_begr_betr_rf	PAS	LCA coefficient|Emissions|N2O|Land Use	kt N2O/EJ	13.6092	12.158	10.6302
MAgPIE	TAX30_begr_betr_rf	PAS	LCA coefficient|Water|Withdrawal|Irrigation	million m3/EJ	59887.7	4310.93	2556.75
MAgPIE	TAX30_begr_betr_rf	PAS	LCA coefficient|Fertilizer Use|Nitrogen	Tg N/EJ	0.459987	0.387777	0.476417
MAgPIE	TAX30_begr_betr_rf	PAS	LCA coefficient|Fertilizer Use|Phosphorus	Tg P/EJ	0.121573	0.0948251	0.118092
MAgPIE	TAX30_begr_betr_rf	PAS	LCA coefficient|Emissions|CO2|Land Use	Mt CO2/EJ	11.4855	11.4855	11.4855
MAgPIE	TAX30_begr_betr_rf	PAS	LCA coefficient|Land Transformation|Deforestation	million ha/EJ	0.00319377	0.00319377	0.00319377
MAgPIE	TAX30_begr_betr_rf	SAS	LCA coefficient|Land Cover|Cropland|Energy Crops	million ha/EJ	5.90904	3.79368	2.04015
MAgPIE	TAX30_begr_betr_rf	SAS	LCA coefficient|Emissions|N2O|Land Use	kt N2O/EJ	23.2628	10.7985	33.6401
MAgPIE	TAX30_begr_betr_rf	SAS	LCA coefficient|Water|Withdrawal|Irrigation	million m3/EJ	40882.7	-3787.57	-13461.1
MAgPIE	TAX30_begr_betr_rf	SAS	LCA coefficient|Fertilizer Use|Nitrogen	Tg N/EJ	0.357637	0.595002	1.37624
MAgPIE	TAX30_begr_betr_rf	SAS	LCA coefficient|Fertilizer Use|Phosphorus	Tg P/EJ	0.162523	0.211825	0.330736
MAgPIE	TAX30_begr_betr_rf	SAS	LCA coefficient|Emissions|CO2|Land Use	Mt CO2/EJ	11.4855	11.4855	11.4855
MAgPIE	TAX30_begr_betr_rf	SAS	LCA coefficient|Land Transformation|Deforestation	million ha/EJ	0.00319377	0.00319377	0.00319377
MAgPIE	TAX30_begr_betr_rf	World	LCA coefficient|Land Cover|Cropland|Energy Crops	million ha/EJ	4.27018	2.70211	2.18264
MAgPIE	TAX30_begr_betr_rf	World	LCA coefficient|Emissions|N2O|Land Use	kt N2O/EJ	13.3728	15.2855	10.2305
MAgPIE	TAX30_begr_betr_rf	World	LCA coefficient|Water|Withdrawal|Irrigation	million m3/EJ	13618.9	3875.36	2474.8
MAgPIE	TAX30_begr_betr_rf	World	LCA coefficient|Fertilizer Use|Nitrogen	Tg N/EJ	0.442275	0.370154	0.401832
MAgPIE	TAX30_begr_betr_rf	World	LCA coefficient|Fertilizer Use|Phosphorus	Tg P/EJ	0.127745	0.11705	0.116923
MAgPIE	TAX30_begr_betr_rf	World	LCA coefficient|Emissions|CO2|Land Use	Mt CO2/EJ	11.4855	11.4855	11.4855
MAgPIE	TAX30_begr_betr_rf	World	LCA coefficient|Land Transformation|Deforestation	million ha/EJ	0.00319377	0.00319377	0.00319377
MAgPIE	TAX30_betr_rf	AFR	LCA coefficient|Land Cover|Cropland|Energy Crops	million ha/EJ	11.4442	7.56909	5.82159
MAgPIE	TAX30_betr_rf	AFR	LCA coefficient|Emissions|N2O|Land Use	kt N2O/EJ	30.2651	38.9883	29.3196
MAgPIE	TAX30_betr_rf	AFR	LCA coefficient|Water|Withdrawal|Irrigation	million m3/EJ	14094.4	3354.63	3005.53
MAgPIE	TAX30_betr_rf	AFR	LCA coefficient|Fertilizer Use|Nitrogen	Tg N/EJ	1.14491	0.909896	1.09028
MAgPIE	TAX30_betr_rf	AFR	LCA coefficient|Fertilizer Use|Phosphorus	Tg P/EJ	0.190504	0.148588	0.165811
MAgPIE	TAX30_betr_rf	AFR	LCA coefficient|Emissions|CO2|Land Use	Mt CO2/EJ	56.7063	56.7063	56.7063
MAgPIE	TAX30_betr_rf	AFR	LCA coefficient|Land Transformation|Deforestation	million ha/EJ	0.0155259	0.0155259	0.0155259
MAgPIE	TAX30_betr_rf	CPA	LCA coefficient|Land Cover|Cropland|Energy Crops	million ha/EJ	7.76464	5.91727	5.89646
MAgPIE	TAX30_betr_rf	CPA	LCA coefficient|Emissions|N2O|Land Use	kt N2O/EJ	35.7209	34.6906	26.3396
MAgPIE	TAX30_betr_rf	CPA	LCA coefficient|Water|Withdrawal|Irrigation	million m3/EJ	21701.6	6201.23	5403.26
MAgPIE	TAX30_betr_rf	CPA	LCA coefficient|Fertilizer Use|Nitrogen	Tg N/EJ	1.28507	0.998111	0.983052
MAgPIE	TAX30_betr_rf	CPA	LCA coefficient|Fertilizer Use|Phosphorus	Tg P/EJ	0.194641	0.152601	0.143837
MAgPIE	TAX30_betr_rf	CPA	LCA coefficient|Emissions|CO2|Land Use	Mt CO2/EJ	56.7063	56.7063	56.7063
MAgPIE	TAX30_betr_rf	CPA	LCA coefficient|Land Transformation|Deforestation	million ha/EJ	0.0155259	0.0155259	0.0155259
MAgPIE	TAX30_betr_rf	EUR	LCA coefficient|Land Cover|Cropland|Energy Crops	million ha/EJ	9.7185	8.06286	6.92635
MAgPIE	TAX30_betr_rf	EUR	LCA coefficient|Emissions|N2O|Land Use	kt N2O/EJ	30.8832	35.9409	27.0856
MAgPIE	TAX30_betr_rf	EUR	LCA coefficient|Water|Withdrawal|Irrigation	million m3/EJ	9389.26	3012.13	7305.85
MAgPIE	TAX30_betr_rf	EUR	LCA coefficient|Fertilizer Use|Nitrogen	Tg N/EJ	1.11784	0.992867	1.18867
MAgPIE	TAX30_betr_rf	EUR	LCA coefficient|Fertilizer Use|Phosphorus	Tg P/EJ	0.189971	0.171993	0.165303
MAgPIE	TAX30_betr_rf	EUR	LCA coefficient|Emissions|CO2|Land Use	Mt CO2/EJ	56.7063	56.7063	56.7063
MAgPIE	TAX30_betr_rf	EUR	LCA coefficient|Land Transformation|Deforestation	million ha/EJ	0.0155259	0.0155259	0.0155259
MAgPIE	TAX30_betr_rf	FSU	LCA coefficient|Land Cover|Cropland|Energy Crops	million ha/EJ	16.2339	13.5864	12.4371
MAgPIE	TAX30_betr_rf	FSU	LCA coefficient|Emissions|N2O|Land Use	kt N2O/EJ	38.2295	24.1088	19.6683
MAgPIE	TAX30_betr_rf	FSU	LCA coefficient|Water|Withdrawal|Irrigation	million m3/EJ	18006.4	4818.5	5205.55
MAgPIE	TAX30_betr_rf	FSU	LCA coefficient|Fertilizer Use|Nitrogen	Tg N/EJ	1.26211	0.875621	0.876935
MAgPIE	TAX30_betr_rf	FSU	LCA coefficient|Fertilizer Use|Phosphorus	Tg P/EJ	0.188293	0.103843	0.0877467
MAgPIE	TAX30_betr_rf	FSU	LCA coefficient|Emissions|CO2|Land Use	Mt CO2/EJ	56.7063	56.7063	56.7063
MAgPIE	TAX30_betr_rf	FSU	LCA coefficient|Land Transformation|Deforestation	million ha/EJ	0.0155259	0.0155259	0.0155259
MAgPIE	TAX30_betr_rf	LAM	LCA coefficient|Land Cover|Cropland|Energy Crops	million ha/EJ	8.24521	6.11742	5.09251
MAgPIE	TAX30_betr_rf	LAM	LCA coefficient|Emissions|N2O|Land Use	kt N2O/EJ	33.4884	44.5513	30.6268
MAgPIE	TAX30_betr_rf	LAM	LCA coefficient|Water|Withdrawal|Irrigation	million m3/EJ	13067	5815.94	3931.37
MAgPIE	TAX30_betr_rf	LAM	LCA coefficient|Fertilizer Use|Nitrogen	Tg N/EJ	1.14812	1.00901	1.13973
MAgPIE	TAX30_betr_rf	LAM	LCA coefficient|Fertilizer Use|Phosphorus	Tg P/EJ	0.189295	0.166629	0.166541
MAgPIE	TAX30_betr_rf	LAM	LCA coefficient|Emissions|CO2|Land Use	Mt CO2/EJ	56.7063	56.7063	56.7063
MAgPIE	TAX30_betr_rf	LAM	LCA coefficient|Land Transformation|Deforestation	million ha/EJ	0.0155259	0.0155259	0.0155259
MAgPIE	TAX30_betr_rf	MEA	LCA coefficient|Land Cover|Cropland|Energy Crops	million ha/EJ	51.7664	35.0738	26.9957
MAgPIE	TAX30_betr_rf	MEA	LCA coefficient|Emissions|N2O|Land Use	kt N2O/EJ	24.5738	32.3083	22.5173
MAgPIE	TAX30_betr_rf	MEA	LCA coefficient|Water|Withdrawal|Irrigation	million m3/EJ	10172.3	2987.05	1945.74
MAgPIE	TAX30_betr_rf	MEA	LCA coefficient|Fertilizer Use|Nitrogen	Tg N/EJ	0.253198	1.09278	1.38071
MAgPIE	TAX30_betr_rf	MEA	LCA coefficient|Fertilizer Use|Phosphorus	Tg P/EJ	0.105839	0.0983247	0.0741916
MAgPIE	TAX30_betr_rf	MEA	LCA coefficient|Emissions|CO2|Land Use	Mt CO2/EJ	56.7063	56.7063	56.7063
MAgPIE	TAX30_betr_rf	MEA	LCA coefficient|Land Transformation|Deforestation	million ha/EJ	0.0155259	0.0155259	0.0155259
MAgPIE	TAX30_betr_rf	NAM	LCA coefficient|Land Cover|Cropland|Energy Crops	million ha/EJ	9.16018	6.90716	5.65419
MAgPIE	TAX30_betr_rf	NAM	LCA coefficient|Emissions|N2O|Land Use	kt N2O/EJ	34.2703	36.1801	26.4814
MAgPIE	TAX30_betr_rf	NAM	LCA coefficient|Water|Withdrawal|Irrigation	million m3/EJ	29884.7	8140.76	-481.276
MAgPIE	TAX30_betr_rf	NAM	LCA coefficient|Fertilizer Use|Nitrogen	Tg N/EJ	1.21089	0.954916	1.16443
MAgPIE	TAX30_betr_rf	NAM	LCA coefficient|Fertilizer Use|Phosphorus	Tg P/EJ	0.215041	0.155293	0.146651
MAgPIE	TAX30_betr_rf	NAM	LCA coefficient|Emissions|CO2|Land Use	Mt CO2/EJ	56.7063	56.7063	56.7063
MAgPIE	TAX30_betr_rf	NAM	LCA coefficient|Land Transformation|Deforestation	million ha/EJ	0.0155259	0.0155259	0.0155259
MAgPIE	TAX30_betr_rf	PAO	LCA coefficient|Land Cover|Cropland|Energy Crops	million ha/EJ	14.3348	11.2273	9.32115
MAgPIE	TAX30_betr_rf	PAO	LCA coefficient|Emissions|N2O|Land Use	kt N2O/EJ	32.9419	38.4991	28.0873
MAgPIE	TAX30_betr_rf	PAO	LCA coefficient|Water|Withdrawal|Irrigation	million m3/EJ	65714.3	52499.4	40968.6
MAgPIE	TAX30_betr_rf	PAO	LCA coefficient|Fertilizer Use|Nitrogen	Tg N/EJ	1.05227	1.33318	1.26005
MAgPIE	TAX30_betr_rf	PAO	LCA coefficient|Fertilizer Use|Phosphorus	Tg P/EJ	0.195239	0.245717	0.217916
MAgPIE	TAX30_betr_rf	PAO	LCA coefficient|Emissions|CO2|Land Use	Mt CO2/EJ	56.7063	56.7063	56.7063
MAgPIE	TAX30_betr_rf	PAO	LCA coefficient|Land Transformation|Deforestation	million ha/EJ	0.0155259	0.0155259	0.0155259
MAgPIE	TAX30_betr_rf	PAS	LCA coefficient|Land Cover|Cropland|Energy Crops	million ha/EJ	7.76571	5.59462	4.50589
MAgPIE	TAX30_betr_rf	PAS	LCA coefficient|Emissions|N2O|Land Use	kt N2O/EJ	35.8111	38.2262	24.7062
MAgPIE	TAX30_betr_rf	PAS	LCA coefficient|Water|Withdrawal|Irrigation	million m3/EJ	31345.4	4079.07	2199.58
MAgPIE	TAX30_betr_rf	PAS	LCA coefficient|Fertilizer Use|Nitrogen	Tg N/EJ	1.29307	1.15335	1.16499
MAgPIE	TAX30_betr_rf	PAS	LCA coefficient|Fertilizer Use|Phosphorus	Tg P/EJ	0.185323	0.160381	0.153956
MAgPIE	TAX30_betr_rf	PAS	LCA coefficient|Emissions|CO2|Land Use	Mt CO2/EJ	56.7063	56.7063	56.7063
MAgPIE	TAX30_betr_rf	PAS	LCA coefficient|Land Transformation|Deforestation	million ha/EJ	0.0155259	0.0155259	0.0155259
MAgPIE	TAX30_betr_rf	SAS	LCA coefficient|Land Cover|Cropland|Energy Crops	million ha/EJ	9.01536	6.35907	4.91107
MAgPIE	TAX30_betr_rf	SAS	LCA coefficient|Emissions|N2O|Land Use	kt N2O/EJ	34.2838	49.7541	55.499
MAgPIE	TAX30_betr_rf	SAS	LCA coefficient|Water|Withdrawal|Irrigation	million m3/EJ	12068.3	-1297.45	-7163.29
MAgPIE	TAX30_betr_rf	SAS	LCA coefficient|Fertilizer Use|Nitrogen	Tg N/EJ	0.871023	1.29061	2.29259
MAgPIE	TAX30_betr_rf	SAS	LCA coefficient|Fertilizer Use|Phosphorus	Tg P/EJ	0.180114	0.27505	0.211649
MAgPIE	TAX30_betr_rf	SAS	LCA coefficient|Emissions|CO2|Land Use	Mt CO2/EJ	56.7063	56.7063	56.7063
MAgPIE	TAX30_betr_rf	SAS	LCA coefficient|Land Transformation|Deforestation	million ha/EJ	0.0155259	0.0155259	0.0155259
MAgPIE	TAX30_betr_rf	World	LCA coefficient|Land Cover|Cropland|Energy Crops	million ha/EJ	10.3405	7.05744	5.70273
MAgPIE	TAX30_betr_rf	World	LCA coefficient|Emissions|N2O|Land Use	kt N2O/EJ	32.7552	39.7458	28.7134
MAgPIE	TAX30_betr_rf	World	LCA coefficient|Water|Withdrawal|Irrigation	million m3/EJ	18778.5	5988.1	3410.47
MAgPIE	TAX30_betr_rf	World	LCA coefficient|Fertilizer Use|Nitrogen	Tg N/EJ	1.16235	0.992415	1.12502
MAgPIE	TAX30_betr_rf	World	LCA coefficient|Fertilizer Use|Phosphorus	Tg P/EJ	0.191128	0.159599	0.159033
MAgPIE	TAX30_betr_rf	World	LCA coefficient|Emissions|CO2|Land Use	Mt CO2/EJ	56.7063	56.7063	56.7063
MAgPIE	TAX30_betr_rf	World	LCA coefficient|Land Transformation|Deforestation	million ha/EJ	0.0155259	0.0155259	0.0155259
MAgPIE	TAX5_begr_betr_ir	AFR	LCA coefficient|Land Cover|Cropland|Energy Crops	million ha/EJ	4.22152	2.95091	1.83136
MAgPIE	TAX5_begr_betr_ir	AFR	LCA coefficient|Emissions|N2O|Land Use	kt N2O/EJ	14.1178	14.2424	11.1191
MAgPIE	TAX5_begr_betr_ir	AFR	LCA coefficient|Water|Withdrawal|Irrigation	million m3/EJ	8372.57	8787.33	20981.2
MAgPIE	TAX5_begr_betr_ir	AFR	LCA coefficient|Fertilizer Use|Nitrogen	Tg N/EJ	0.330712	0.362653	0.4113
MAgPIE	TAX5_begr_betr_ir	AFR	LCA coefficient|Fertilizer Use|Phosphorus	Tg P/EJ	0.125457	0.121149	0.127928
MAgPIE	TAX5_begr_betr_ir	AFR	LCA coefficient|Emissions|CO2|Land Use	Mt CO2/EJ	26.7179	26.7179	26.7179
MAgPIE	TAX5_begr_betr_ir	AFR	LCA coefficient|Land Transformation|Deforestation	million ha/EJ	0.0315226	0.0315226	0.0315226
MAgPIE	TAX5_begr_betr_ir	CPA	LCA coefficient|Land Cover|Cropland|Energy Crops	million ha/EJ	2.70972	2.03584	1.91634
MAgPIE	TAX5_begr_betr_ir	CPA	LCA coefficient|Emissions|N2O|Land Use	kt N2O/EJ	13.9599	15.5568	8.9686
MAgPIE	TAX5_begr_betr_ir	CPA	LCA coefficient|Water|Withdrawal|Irrigation	million m3/EJ	11429.5	5235.96	6423.49
MAgPIE	TAX5_begr_betr_ir	CPA	LCA coefficient|Fertilizer Use|Nitrogen	Tg N/EJ	0.440067	0.376808	0.337937
MAgPIE	TAX5_begr_betr_ir	CPA	LCA coefficient|Fertilizer Use|Phosphorus	Tg P/EJ	0.120118	0.118884	0.104572
MAgPIE	TAX5_begr_betr_ir	CPA	LCA coefficient|Emissions|CO2|Land Use	Mt CO2/EJ	26.7179	26.7179	26.7179
MAgPIE	TAX5_begr_betr_ir	CPA	LCA coefficient|Land Transformation|Deforestation	million ha/EJ	0.0315226	0.0315226	0.0315226
MAgPIE	TAX5_begr_betr_ir	EUR	LCA coefficient|Land Cover|Cropland|Energy Crops	million ha/EJ	5.32685	4.40252	3.94991
MAgPIE	TAX5_begr_betr_ir	EUR	LCA coefficient|Emissions|N2O|Land Use	kt N2O/EJ	16.5008	14.0109	10.9856
MAgPIE	TAX5_begr_betr_ir	EUR	LCA coefficient|Water|Withdrawal|Irrigation	million m3/EJ	6382.35	2980.12	5887.65
MAgPIE	TAX5_begr_betr_ir	EUR	LCA coefficient|Fertilizer Use|Nitrogen	Tg N/EJ	0.369548	0.383138	0.442712
MAgPIE	TAX5_begr_betr_ir	EUR	LCA coefficient|Fertilizer Use|Phosphorus	Tg P/EJ	0.124844	0.12179	0.116736
MAgPIE	TAX5_begr_betr_ir	EUR	LCA coefficient|Emissions|CO2|Land Use	Mt CO2/EJ	26.7179	26.7179	26.7179
MAgPIE	TAX5_begr_betr_ir	EUR	LCA coefficient|Land Transformation|Deforestation	million ha/EJ	0.0315226	0.0315226	0.0315226
MAgPIE	TAX5_begr_betr_ir	FSU	LCA coefficient|Land Cover|Cropland|Energy Crops	million ha/EJ	8.88725	7.79315	7.31104
MAgPIE	TAX5_begr_betr_ir	FSU	LCA coefficient|Emissions|N2O|Land Use	kt N2O/EJ	12.9096	17.0824	9.73571
MAgPIE	TAX5_begr_betr_ir	FSU	LCA coefficient|Water|Withdrawal|Irrigation	million m3/EJ	6953.6	12004.4	9428.15
MAgPIE	TAX5_begr_betr_ir	FSU	LCA coefficient|Fertilizer Use|Nitrogen	Tg N/EJ	0.274323	0.281388	0.391687
MAgPIE	TAX5_begr_betr_ir	FSU	LCA coefficient|Fertilizer Use|Phosphorus	Tg P/EJ	0.110869	0.0796654	0.106686
MAgPIE	TAX5_begr_betr_ir	FSU	LCA coefficient|Emissions|CO2|Land Use	Mt CO2/EJ	26.7179	26.7179	26.7179
MAgPIE	TAX5_begr_betr_ir	FSU	LCA coefficient|Land Transformation|Deforestation	million ha/EJ	0.0315226	0.0315226	0.0315226
MAgPIE	TAX5_begr_betr_ir	LAM	LCA coefficient|Land Cover|Cropland|Energy Crops	million ha/EJ	3.06424	2.33775	1.81501
MAgPIE	TAX5_begr_betr_ir	LAM	LCA coefficient|Emissions|N2O|Land Use	kt N2O/EJ	15.3737	15.6699	11.8634
MAgPIE	TAX5_begr_betr_ir	LAM	LCA coefficient|Water|Withdrawal|Irrigation	million m3/EJ	6487.11	5362.18	12568.5
MAgPIE	TAX5_begr_betr_ir	LAM	LCA coefficient|Fertilizer Use|Nitrogen	Tg N/EJ	0.417626	0.37716	0.418769
MAgPIE	TAX5_begr_betr_ir	LAM	LCA coefficient|Fertilizer Use|Phosphorus	Tg P/EJ	0.127529	0.115969	0.121222
MAgPIE	TAX5_begr_betr_ir	LAM	LCA coefficient|Emissions|CO2|Land Use	Mt CO2/EJ	26.7179	26.7179	26.7179
MAgPIE	TAX5_begr_betr_ir	LAM	LCA coefficient|Land Transformation|Deforestation	million ha/EJ	0.0315226	0.0315226	0.0315226
MAgPIE	TAX5_begr_betr_ir	MEA	LCA coefficient|Land Cover|Cropland|Energy Crops	million ha/EJ	11.9604	8.04445	6.26451
MAgPIE	TAX5_begr_betr_ir	MEA	LCA coefficient|Emissions|N2O|Land Use	kt N2O/EJ	9.28999	9.33606	10.7577
MAgPIE	TAX5_begr_betr_ir	MEA	LCA coefficient|Water|Withdrawal|Irrigation	million m3/EJ	4399.6	2805.62	5888.65
MAgPIE	TAX5_begr_betr_ir	MEA	LCA coefficient|Fertilizer Use|Nitrogen	Tg N/EJ	0.290373	0.287188	0.345987
MAgPIE	TAX5_begr_betr_ir	MEA	LCA coefficient|Fertilizer Use|Phosphorus	Tg P/EJ	0.0716939	0.0588654	0.107261
MAgPIE	TAX5_begr_betr_ir	MEA	LCA coefficient|Emissions|CO2|Land Use	Mt CO2/EJ	26.7179	26.7179	26.7179
MAgPIE	TAX5_begr_betr_ir	MEA	LCA coefficient|Land Transformation|Deforestation	million ha/EJ	0.0315226	0.0315226	0.0315226
MAgPIE	TAX5_begr_betr_ir	NAM	LCA coefficient|Land Cover|Cropland|Energy Crops	million ha/EJ	2.64624	1.96667	1.58784
MAgPIE	TAX5_begr_betr_ir	NAM	LCA coefficient|Emissions|N2O|Land Use	kt N2O/EJ	25.0327	15.674	10.4162
MAgPIE	TAX5_begr_betr_ir	NAM	LCA coefficient|Water|Withdrawal|Irrigation	million m3/EJ	20340	5461.28	9265.97
MAgPIE	TAX5_begr_betr_ir	NAM	LCA coefficient|Fertilizer Use|Nitrogen	Tg N/EJ	0.627526	0.349668	0.42721
MAgPIE	TAX5_begr_betr_ir	NAM	LCA coefficient|Fertilizer Use|Phosphorus	Tg P/EJ	0.202466	0.121019	0.11768
MAgPIE	TAX5_begr_betr_ir	NAM	LCA coefficient|Emissions|CO2|Land Use	Mt CO2/EJ	26.7179	26.7179	26.7179
MAgPIE	TAX5_begr_betr_ir	NAM	LCA coefficient|Land Transformation|Deforestation	million ha/EJ	0.0315226	0.0315226	0.0315226
MAgPIE	TAX5_begr_betr_ir	PAO	LCA coefficient|Land Cover|Cropland|Energy Crops	million ha/EJ	3.2083	2.4461	2.05406
MAgPIE	TAX5_begr_betr_ir	PAO	LCA coefficient|Emissions|N2O|Land Use	kt N2O/EJ	16.7595	14.8395	11.2656
MAgPIE	TAX5_begr_betr_ir	PAO	LCA coefficient|Water|Withdrawal|Irrigation	million m3/EJ	26408.4	21122.4	19955.1
MAgPIE	TAX5_begr_betr_ir	PAO	LCA coefficient|Fertilizer Use|Nitrogen	Tg N/EJ	0.372398	0.450563	0.467787
MAgPIE	TAX5_begr_betr_ir	PAO	LCA coefficient|Fertilizer Use|Phosphorus	Tg P/EJ	0.128669	0.135665	0.137336
MAgPIE	TAX5_begr_betr_ir	PAO	LCA coefficient|Emissions|CO2|Land Use	Mt CO2/EJ	26.7179	26.7179	26.7179
MAgPIE	TAX5_begr_betr_ir	PAO	LCA coefficient|Land Transformation|Deforestation	million ha/EJ	0.0315226	0.0315226	0.0315226
MAgPIE	TAX5_begr_betr_ir	PAS	LCA coefficient|Land Cover|Cropland|Energy Crops	million ha/EJ	2.65095	1.87287	1.48519
MAgPIE	TAX5_begr_betr_ir	PAS	LCA coefficient|Emissions|N2O|Land Use	kt N2O/EJ	16.183	18.4693	10.2529
MAgPIE	TAX5_begr_betr_ir	PAS	LCA coefficient|Water|Withdrawal|Irrigation	million m3/EJ	40912.1	4056.62	5979.4
MAgPIE	TAX5_begr_betr_ir	PAS	LCA coefficient|Fertilizer Use|Nitrogen	Tg N/EJ	0.504973	0.380263	0.415912
MAgPIE	TAX5_begr_betr_ir	PAS	LCA coefficient|Fertilizer Use|Phosphorus	Tg P/EJ	0.127119	0.11894	0.133961
MAgPIE	TAX5_begr_betr_ir	PAS	LCA coefficient|Emissions|CO2|Land Use	Mt CO2/EJ	26.7179	26.7179	26.7179
MAgPIE	TAX5_begr_betr_ir	PAS	LCA coefficient|Land Transformation|Deforestation	million ha/EJ	0.0315226	0.0315226	0.0315226
MAgPIE	TAX5_begr_betr_ir	SAS	LCA coefficient|Land Cover|Cropland|Energy Crops	million ha/EJ	2.43043	1.66005	1.32831
MAgPIE	TAX5_begr_betr_ir	SAS	LCA coefficient|Emissions|N2O|Land Use	kt N2O/EJ	14.4085	13.6655	10.2483
MAgPIE	TAX5_begr_betr_ir	SAS	LCA coefficient|Water|Withdrawal|Irrigation	million m3/EJ	3710.53	2282.37	7996.57
MAgPIE	TAX5_begr_betr_ir	SAS	LCA coefficient|Fertilizer Use|Nitrogen	Tg N/EJ	0.282427	0.886188	0.417442
MAgPIE	TAX5_begr_betr_ir	SAS	LCA coefficient|Fertilizer Use|Phosphorus	Tg P/EJ	0.121128	0.10939	0.109067
MAgPIE	TAX5_begr_betr_ir	SAS	LCA coefficient|Emissions|CO2|Land Use	Mt CO2/EJ	26.7179	26.7179	26.7179
MAgPIE	TAX5_begr_betr_ir	SAS	LCA coefficient|Land Transformation|Deforestation	million ha/EJ	0.0315226	0.0315226	0.0315226
MAgPIE	TAX5_begr_betr_ir	World	LCA coefficient|Land Cover|Cropland|Energy Crops	million ha/EJ	3.54165	2.34014	1.83063
MAgPIE	TAX5_begr_betr_ir	World	LCA coefficient|Emissions|N2O|Land Use	kt N2O/EJ	15.2617	15.5241	10.8015
MAgPIE	TAX5_begr_betr_ir	World	LCA coefficient|Water|Withdrawal|Irrigation	million m3/EJ	8760.71	5664.74	11775.3
MAgPIE	TAX5_begr_betr_ir	World	LCA coefficient|Fertilizer Use|Nitrogen	Tg N/EJ	0.414097	0.372525	0.402723
MAgPIE	TAX5_begr_betr_ir	World	LCA coefficient|Fertilizer Use|Phosphorus	Tg P/EJ	0.127838	0.117381	0.118022
MAgPIE	TAX5_begr_betr_ir	World	LCA coefficient|Emissions|CO2|Land Use	Mt CO2/EJ	26.7179	26.7179	26.7179
MAgPIE	TAX5_begr_betr_ir	World	LCA coefficient|Land Transformation|Deforestation	million ha/EJ	0.0315226	0.0315226	0.0315226
MAgPIE	TAX5_begr_betr_rf	AFR	LCA coefficient|Land Cover|Cropland|Energy Crops	million ha/EJ	4.72192	3.48327	2.64868
MAgPIE	TAX5_begr_betr_rf	AFR	LCA coefficient|Emissions|N2O|Land Use	kt N2O/EJ	14.6975	14.6518	12.5139
MAgPIE	TAX5_begr_betr_rf	AFR	LCA coefficient|Water|Withdrawal|Irrigation	million m3/EJ	1550.11	1253.77	-471.752
MAgPIE	TAX5_begr_betr_rf	AFR	LCA coefficient|Fertilizer Use|Nitrogen	Tg N/EJ	0.341237	0.340451	0.335897
MAgPIE	TAX5_begr_betr_rf	AFR	LCA coefficient|Fertilizer Use|Phosphorus	Tg P/EJ	0.126986	0.117559	0.125919
MAgPIE	TAX5_begr_betr_rf	AFR	LCA coefficient|Emissions|CO2|Land Use	Mt CO2/EJ	36.3141	36.3141	36.3141
MAgPIE	TAX5_begr_betr_rf	AFR	LCA coefficient|Land Transformation|Deforestation	million ha/EJ	0.0379568	0.0379568	0.0379568
MAgPIE	TAX5_begr_betr_rf	CPA	LCA coefficient|Land Cover|Cropland|Energy Crops	million ha/EJ	2.95472	2.3283	2.19138
MAgPIE	TAX5_begr_betr_rf	CPA	LCA coefficient|Emissions|N2O|Land Use	kt N2O/EJ	17.6109	16.1931	8.92728
MAgPIE	TAX5_begr_betr_rf	CPA	LCA coefficient|Water|Withdrawal|Irrigation	million m3/EJ	23054.6	2930.5	460.211
MAgPIE	TAX5_begr_betr_rf	CPA	LCA coefficient|Fertilizer Use|Nitrogen	Tg N/EJ	0.536318	0.365331	0.310827
MAgPIE	TAX5_begr_betr_rf	CPA	LCA coefficient|Fertilizer Use|Phosphorus	Tg P/EJ	0.144328	0.117662	0.100155
MAgPIE	TAX5_begr_betr_rf	CPA	LCA coefficient|Emissions|CO2|Land Use	Mt CO2/EJ	36.3141	36.3141	36.3141
MAgPIE	TAX5_begr_betr_rf	CPA	LCA coefficient|Land Transformation|Deforestation	million ha/EJ	0.0379568	0.0379568	0.0379568
MAgPIE	TAX5_begr_betr_rf	EUR	LCA coefficient|Land Cover|Cropland|Energy Crops	million ha/EJ	5.59838	4.69259	4.14637
MAgPIE	TAX5_begr_betr_rf	EUR	LCA coefficient|Emissions|N2O|Land Use	kt N2O/EJ	17.4981	16.4513	14.1212
MAgPIE	TAX5_begr_betr_rf	EUR	LCA coefficient|Water|Withdrawal|Irrigation	million m3/EJ	2837.17	479.794	-38.8563
MAgPIE	TAX5_begr_betr_rf	EUR	LCA coefficient|Fertilizer Use|Nitrogen	Tg N/EJ	0.360497	0.382294	0.482114
MAgPIE	TAX5_begr_betr_rf	EUR	LCA coefficient|Fertilizer Use|Phosphorus	Tg P/EJ	0.124752	0.124631	0.128099
MAgPIE	TAX5_begr_betr_rf	EUR	LCA coefficient|Emissions|CO2|Land Use	Mt CO2/EJ	36.3141	36.3141	36.3141
MAgPIE	TAX5_begr_betr_rf	EUR	LCA coefficient|Land Transformation|Deforestation	million ha/EJ	0.0379568	0.0379568	0.0379568
MAgPIE	TAX5_begr_betr_rf	FSU	LCA coefficient|Land Cover|Cropland|Energy Crops	million ha/EJ	9.1803	8.24394	7.66897
MAgPIE	TAX5_begr_betr_rf	FSU	LCA coefficient|Emissions|N2O|Land Use	kt N2O/EJ	10.1278	23.7752	17.0899
MAgPIE	TAX5_begr_betr_rf	FSU	LCA coefficient|Water|Withdrawal|Irrigation	million m3/EJ	5374.67	9296.04	8184.71
MAgPIE	TAX5_begr_betr_rf	FSU	LCA coefficient|Fertilizer Use|Nitrogen	Tg N/EJ	0.220822	0.142469	0.42135
MAgPIE	TAX5_begr_betr_rf	FSU	LCA coefficient|Fertilizer Use|Phosphorus	Tg P/EJ	0.0777021	0.0677059	0.116059
MAgPIE	TAX5_begr_betr_rf	FSU	LCA coefficient|Emissions|CO2|Land Use	Mt CO2/EJ	36.3141	36.3141	36.3141
MAgPIE	TAX5_begr_betr_rf	FSU	LCA coefficient|Land Transformation|Deforestation	million ha/EJ	0.0379568	0.0379568	0.0379568
MAgPIE	TAX5_begr_betr_rf	LAM	LCA coefficient|Land Cover|Cropland|Energy Crops	million ha/EJ	3.34588	2.76827	2.3069
MAgPIE	TAX5_begr_betr_rf	LAM	LCA coefficient|Emissions|N2O|Land Use	kt N2O/EJ	17.3533	17.7998	11.0876
MAgPIE	TAX5_begr_betr_rf	LAM	LCA coefficient|Water|Withdrawal|Irrigation	million m3/EJ	1481.19	522.022	58.27
MAgPIE	TAX5_begr_betr_rf	LAM	LCA coefficient|Fertilizer Use|Nitrogen	Tg N/EJ	0.402755	0.34966	0.413453
MAgPIE	TAX5_begr_betr_rf	LAM	LCA coefficient|Fertilizer Use|Phosphorus	Tg P/EJ	0.126968	0.115098	0.117321
MAgPIE	TAX5_begr_betr_rf	LAM	LCA coefficient|Emissions|CO2|Land Use	Mt CO2/EJ	36.3141	36.3141	36.3141
MAgPIE	TAX5_begr_betr_rf	LAM	LCA coefficient|Land Transformation|Deforestation	million ha/EJ	0.0379568	0.0379568	0.0379568
MAgPIE	TAX5_begr_betr_rf	MEA	LCA coefficient|Land Cover|Cropland|Energy Crops	million ha/EJ	12.2055	8.18544	6.52453
MAgPIE	TAX5_begr_betr_rf	MEA	LCA coefficient|Emissions|N2O|Land Use	kt N2O/EJ	10.2254	10.8046	10.7405
MAgPIE	TAX5_begr_betr_rf	MEA	LCA coefficient|Water|Withdrawal|Irrigation	million m3/EJ	1336.92	433.294	-34.6063
MAgPIE	TAX5_begr_betr_rf	MEA	LCA coefficient|Fertilizer Use|Nitrogen	Tg N/EJ	0.284022	0.264519	0.380748
MAgPIE	TAX5_begr_betr_rf	MEA	LCA coefficient|Fertilizer Use|Phosphorus	Tg P/EJ	0.0719521	0.0648559	0.110258
MAgPIE	TAX5_begr_betr_rf	MEA	LCA coefficient|Emissions|CO2|Land Use	Mt CO2/EJ	36.3141	36.3141	36.3141
MAgPIE	TAX5_begr_betr_rf	MEA	LCA coefficient|Land Transformation|Deforestation	million ha/EJ	0.0379568	0.0379568	0.0379568
MAgPIE	TAX5_begr_betr_rf	NAM	LCA coefficient|Land Cover|Cropland|Energy Crops	million ha/EJ	3.11028	2.46735	2.08155
MAgPIE	TAX5_begr_betr_rf	NAM	LCA coefficient|Emissions|N2O|Land Use	kt N2O/EJ	25.7766	17.5957	11.1089
MAgPIE	TAX5_begr_betr_rf	NAM	LCA coefficient|Water|Withdrawal|Irrigation	million m3/EJ	8273.78	-302.305	-1086.88
MAgPIE	TAX5_begr_betr_rf	NAM	LCA coefficient|Fertilizer Use|Nitrogen	Tg N/EJ	0.617339	0.350849	0.38347
MAgPIE	TAX5_begr_betr_rf	NAM	LCA coefficient|Fertilizer Use|Phosphorus	Tg P/EJ	0.202317	0.120739	0.116717
MAgPIE	TAX5_begr_betr_rf	NAM	LCA coefficient|Emissions|CO2|Land Use	Mt CO2/EJ	36.3141	36.3141	36.3141
MAgPIE	TAX5_begr_betr_rf	NAM	LCA coefficient|Land Transformation|Deforestation	million ha/EJ	0.0379568	0.0379568	0.0379568
MAgPIE	TAX5_begr_betr_rf	PAO	LCA coefficient|Land Cover|Cropland|Energy Crops	million ha/EJ	6.46018	5.52759	4.54573
MAgPIE	TAX5_begr_betr_rf	PAO	LCA coefficient|Emissions|N2O|Land Use	kt N2O/EJ	20.2628	14.0002	11.0407
MAgPIE	TAX5_begr_betr_rf	PAO	LCA coefficient|Water|Withdrawal|Irrigation	million m3/EJ	12069.7	8420.04	6914.39
MAgPIE	TAX5_begr_betr_rf	PAO	LCA coefficient|Fertilizer Use|Nitrogen	Tg N/EJ	0.309797	0.446369	0.451448
MAgPIE	TAX5_begr_betr_rf	PAO	LCA coefficient|Fertilizer Use|Phosphorus	Tg P/EJ	0.131477	0.127281	0.136083
MAgPIE	TAX5_begr_betr_rf	PAO	LCA coefficient|Emissions|CO2|Land Use	Mt CO2/EJ	36.3141	36.3141	36.3141
MAgPIE	TAX5_begr_betr_rf	PAO	LCA coefficient|Land Transformation|Deforestation	million ha/EJ	0.0379568	0.0379568	0.0379568
MAgPIE	TAX5_begr_betr_rf	PAS	LCA coefficient|Land Cover|Cropland|Energy Crops	million ha/EJ	4.22308	3.21074	2.5822
MAgPIE	TAX5_begr_betr_rf	PAS	LCA coefficient|Emissions|N2O|Land Use	kt N2O/EJ	26.744	16.4979	11.207
MAgPIE	TAX5_begr_betr_rf	PAS	LCA coefficient|Water|Withdrawal|Irrigation	million m3/EJ	15243.7	257.294	-346.606
MAgPIE	TAX5_begr_betr_rf	PAS	LCA coefficient|Fertilizer Use|Nitrogen	Tg N/EJ	0.430422	0.392269	0.464373
MAgPIE	TAX5_begr_betr_rf	PAS	LCA coefficient|Fertilizer Use|Phosphorus	Tg P/EJ	0.123277	0.113481	0.120808
MAgPIE	TAX5_begr_betr_rf	PAS	LCA coefficient|Emissions|CO2|Land Use	Mt CO2/EJ	36.3141	36.3141	36.3141
MAgPIE	TAX5_begr_betr_rf	PAS	LCA coefficient|Land Transformation|Deforestation	million ha/EJ	0.0379568	0.0379568	0.0379568
MAgPIE	TAX5_begr_betr_rf	SAS	LCA coefficient|Land Cover|Cropland|Energy Crops	million ha/EJ	4.34388	4.33799	2.23358
MAgPIE	TAX5_begr_betr_rf	SAS	LCA coefficient|Emissions|N2O|Land Use	kt N2O/EJ	14.4761	16.1714	8.00219
MAgPIE	TAX5_begr_betr_rf	SAS	LCA coefficient|Water|Withdrawal|Irrigation	million m3/EJ	-27495.6	432.544	421.894
MAgPIE	TAX5_begr_betr_rf	SAS	LCA coefficient|Fertilizer Use|Nitrogen	Tg N/EJ	0.113647	0.776169	0.507223
MAgPIE	TAX5_begr_betr_rf	SAS	LCA coefficient|Fertilizer Use|Phosphorus	Tg P/EJ	0.114477	0.0996059	0.0843585
MAgPIE	TAX5_begr_betr_rf	SAS	LCA coefficient|Emissions|CO2|Land Use	Mt CO2/EJ	36.3141	36.3141	36.3141
MAgPIE	TAX5_begr_betr_rf	SAS	LCA coefficient|Land Transformation|Deforestation	million ha/EJ	0.0379568	0.0379568	0.0379568
MAgPIE	TAX5_begr_betr_rf	World	LCA coefficient|Land Cover|Cropland|Energy Crops	million ha/EJ	4.03175	2.91129	2.3508
MAgPIE	TAX5_begr_betr_rf	World	LCA coefficient|Emissions|N2O|Land Use	kt N2O/EJ	17.0719	17.1477	10.7947
MAgPIE	TAX5_begr_betr_rf	World	LCA coefficient|Water|Withdrawal|Irrigation	million m3/EJ	2636.83	923.088	-71.7125
MAgPIE	TAX5_begr_betr_rf	World	LCA coefficient|Fertilizer Use|Nitrogen	Tg N/EJ	0.399494	0.355088	0.374995
MAgPIE	TAX5_begr_betr_rf	World	LCA coefficient|Fertilizer Use|Phosphorus	Tg P/EJ	0.127554	0.115512	0.114167
MAgPIE	TAX5_begr_betr_rf	World	LCA coefficient|Emissions|CO2|Land Use	Mt CO2/EJ	36.3141	36.3141	36.3141
MAgPIE	TAX5_begr_betr_rf	World	LCA coefficient|Land Transformation|Deforestation	million ha/EJ	0.0379568	0.0379568	0.0379568
MAgPIE	TAX5_betr_rf	AFR	LCA coefficient|Land Cover|Cropland|Energy Crops	million ha/EJ	10.1753	7.20321	6.05903
MAgPIE	TAX5_betr_rf	AFR	LCA coefficient|Emissions|N2O|Land Use	kt N2O/EJ	37.1315	53.061	29.7949
MAgPIE	TAX5_betr_rf	AFR	LCA coefficient|Water|Withdrawal|Irrigation	million m3/EJ	4079.97	1983.32	3391
MAgPIE	TAX5_betr_rf	AFR	LCA coefficient|Fertilizer Use|Nitrogen	Tg N/EJ	1.13061	0.834454	1.03155
MAgPIE	TAX5_betr_rf	AFR	LCA coefficient|Fertilizer Use|Phosphorus	Tg P/EJ	0.189528	0.15315	0.154763
MAgPIE	TAX5_betr_rf	AFR	LCA coefficient|Emissions|CO2|Land Use	Mt CO2/EJ	149.61	149.61	149.61
MAgPIE	TAX5_betr_rf	AFR	LCA coefficient|Land Transformation|Deforestation	million ha/EJ	0.153674	0.153674	0.153674
MAgPIE	TAX5_betr_rf	CPA	LCA coefficient|Land Cover|Cropland|Energy Crops	million ha/EJ	7.47566	6.02048	6.11323
MAgPIE	TAX5_betr_rf	CPA	LCA coefficient|Emissions|N2O|Land Use	kt N2O/EJ	45.7977	38.0291	26.1166
MAgPIE	TAX5_betr_rf	CPA	LCA coefficient|Water|Withdrawal|Irrigation	million m3/EJ	30770.8	6070.7	4295.82
MAgPIE	TAX5_betr_rf	CPA	LCA coefficient|Fertilizer Use|Nitrogen	Tg N/EJ	1.47286	0.891551	0.903271
MAgPIE	TAX5_betr_rf	CPA	LCA coefficient|Fertilizer Use|Phosphorus	Tg P/EJ	0.244075	0.140304	0.128293
MAgPIE	TAX5_betr_rf	CPA	LCA coefficient|Emissions|CO2|Land Use	Mt CO2/EJ	149.61	149.61	149.61
MAgPIE	TAX5_betr_rf	CPA	LCA coefficient|Land Transformation|Deforestation	million ha/EJ	0.153674	0.153674	0.153674
MAgPIE	TAX5_betr_rf	EUR	LCA coefficient|Land Cover|Cropland|Energy Crops	million ha/EJ	9.47253	8.05718	7.50335
MAgPIE	TAX5_betr_rf	EUR	LCA coefficient|Emissions|N2O|Land Use	kt N2O/EJ	41.6974	36.7986	30.2716
MAgPIE	TAX5_betr_rf	EUR	LCA coefficient|Water|Withdrawal|Irrigation	million m3/EJ	5869.81	1535.52	1374.16
MAgPIE	TAX5_betr_rf	EUR	LCA coefficient|Fertilizer Use|Nitrogen	Tg N/EJ	1.0866	1.01934	1.15929
MAgPIE	TAX5_betr_rf	EUR	LCA coefficient|Fertilizer Use|Phosphorus	Tg P/EJ	0.190457	0.162554	0.167786
MAgPIE	TAX5_betr_rf	EUR	LCA coefficient|Emissions|CO2|Land Use	Mt CO2/EJ	149.61	149.61	149.61
MAgPIE	TAX5_betr_rf	EUR	LCA coefficient|Land Transformation|Deforestation	million ha/EJ	0.153674	0.153674	0.153674
MAgPIE	TAX5_betr_rf	FSU	LCA coefficient|Land Cover|Cropland|Energy Crops	million ha/EJ	16.0967	14.0054	13.1619
MAgPIE	TAX5_betr_rf	FSU	LCA coefficient|Emissions|N2O|Land Use	kt N2O/EJ	46.1833	59.1173	31.6339
MAgPIE	TAX5_betr_rf	FSU	LCA coefficient|Water|Withdrawal|Irrigation	million m3/EJ	15440.1	10341.5	7213.92
MAgPIE	TAX5_betr_rf	FSU	LCA coefficient|Fertilizer Use|Nitrogen	Tg N/EJ	1.0507	0.589515	1.09991
MAgPIE	TAX5_betr_rf	FSU	LCA coefficient|Fertilizer Use|Phosphorus	Tg P/EJ	0.147732	0.0849168	0.144441
MAgPIE	TAX5_betr_rf	FSU	LCA coefficient|Emissions|CO2|Land Use	Mt CO2/EJ	149.61	149.61	149.61
MAgPIE	TAX5_betr_rf	FSU	LCA coefficient|Land Transformation|Deforestation	million ha/EJ	0.153674	0.153674	0.153674
MAgPIE	TAX5_betr_rf	LAM	LCA coefficient|Land Cover|Cropland|Energy Crops	million ha/EJ	8.13079	6.87911	5.81636
MAgPIE	TAX5_betr_rf	LAM	LCA coefficient|Emissions|N2O|Land Use	kt N2O/EJ	44.5415	45.1353	30.5825
MAgPIE	TAX5_betr_rf	LAM	LCA coefficient|Water|Withdrawal|Irrigation	million m3/EJ	5664.81	2697.38	2130.28
MAgPIE	TAX5_betr_rf	LAM	LCA coefficient|Fertilizer Use|Nitrogen	Tg N/EJ	1.12101	1.00063	1.13709
MAgPIE	TAX5_betr_rf	LAM	LCA coefficient|Fertilizer Use|Phosphorus	Tg P/EJ	0.187279	0.157667	0.164672
MAgPIE	TAX5_betr_rf	LAM	LCA coefficient|Emissions|CO2|Land Use	Mt CO2/EJ	149.61	149.61	149.61
MAgPIE	TAX5_betr_rf	LAM	LCA coefficient|Land Transformation|Deforestation	million ha/EJ	0.153674	0.153674	0.153674
MAgPIE	TAX5_betr_rf	MEA	LCA coefficient|Land Cover|Cropland|Energy Crops	million ha/EJ	51.4932	35.2652	32.6702
MAgPIE	TAX5_betr_rf	MEA	LCA coefficient|Emissions|N2O|Land Use	kt N2O/EJ	28.3031	34.1686	23.1638
MAgPIE	TAX5_betr_rf	MEA	LCA coefficient|Water|Withdrawal|Irrigation	million m3/EJ	4954.56	1568.7	1642.41
MAgPIE	TAX5_betr_rf	MEA	LCA coefficient|Fertilizer Use|Nitrogen	Tg N/EJ	0.166301	1.04841	1.3494
MAgPIE	TAX5_betr_rf	MEA	LCA coefficient|Fertilizer Use|Phosphorus	Tg P/EJ	0.085907	0.0814918	0.0659339
MAgPIE	TAX5_betr_rf	MEA	LCA coefficient|Emissions|CO2|Land Use	Mt CO2/EJ	149.61	149.61	149.61
MAgPIE	TAX5_betr_rf	MEA	LCA coefficient|Land Transformation|Deforestation	million ha/EJ	0.153674	0.153674	0.153674
MAgPIE	TAX5_betr_rf	NAM	LCA coefficient|Land Cover|Cropland|Energy Crops	million ha/EJ	8.99189	7.1875	6.05174
MAgPIE	TAX5_betr_rf	NAM	LCA coefficient|Emissions|N2O|Land Use	kt N2O/EJ	45.9885	42.7008	29.7277
MAgPIE	TAX5_betr_rf	NAM	LCA coefficient|Water|Withdrawal|Irrigation	million m3/EJ	24556.7	4361.44	1638.93
MAgPIE	TAX5_betr_rf	NAM	LCA coefficient|Fertilizer Use|Nitrogen	Tg N/EJ	1.16754	0.871775	1.10662
MAgPIE	TAX5_betr_rf	NAM	LCA coefficient|Fertilizer Use|Phosphorus	Tg P/EJ	0.233775	0.163813	0.155851
MAgPIE	TAX5_betr_rf	NAM	LCA coefficient|Emissions|CO2|Land Use	Mt CO2/EJ	149.61	149.61	149.61
MAgPIE	TAX5_betr_rf	NAM	LCA coefficient|Land Transformation|Deforestation	million ha/EJ	0.153674	0.153674	0.153674
MAgPIE	TAX5_betr_rf	PAO	LCA coefficient|Land Cover|Cropland|Energy Crops	million ha/EJ	14.1857	11.6478	9.85685
MAgPIE	TAX5_betr_rf	PAO	LCA coefficient|Emissions|N2O|Land Use	kt N2O/EJ	46.8285	39.6082	31.967
MAgPIE	TAX5_betr_rf	PAO	LCA coefficient|Water|Withdrawal|Irrigation	million m3/EJ	31433.6	20165.2	17285.9
MAgPIE	TAX5_betr_rf	PAO	LCA coefficient|Fertilizer Use|Nitrogen	Tg N/EJ	0.970676	1.24626	1.39615
MAgPIE	TAX5_betr_rf	PAO	LCA coefficient|Fertilizer Use|Phosphorus	Tg P/EJ	0.203982	0.210867	0.249559
MAgPIE	TAX5_betr_rf	PAO	LCA coefficient|Emissions|CO2|Land Use	Mt CO2/EJ	149.61	149.61	149.61
MAgPIE	TAX5_betr_rf	PAO	LCA coefficient|Land Transformation|Deforestation	million ha/EJ	0.153674	0.153674	0.153674
MAgPIE	TAX5_betr_rf	PAS	LCA coefficient|Land Cover|Cropland|Energy Crops	million ha/EJ	7.63766	5.7876	4.78553
MAgPIE	TAX5_betr_rf	PAS	LCA coefficient|Emissions|N2O|Land Use	kt N2O/EJ	63.0546	45.3022	35.5066
MAgPIE	TAX5_betr_rf	PAS	LCA coefficient|Water|Withdrawal|Irrigation	million m3/EJ	17039.8	931.175	1797.17
MAgPIE	TAX5_betr_rf	PAS	LCA coefficient|Fertilizer Use|Nitrogen	Tg N/EJ	1.2504	1.09615	1.13827
MAgPIE	TAX5_betr_rf	PAS	LCA coefficient|Fertilizer Use|Phosphorus	Tg P/EJ	0.188057	0.165253	0.165972
MAgPIE	TAX5_betr_rf	PAS	LCA coefficient|Emissions|CO2|Land Use	Mt CO2/EJ	149.61	149.61	149.61
MAgPIE	TAX5_betr_rf	PAS	LCA coefficient|Land Transformation|Deforestation	million ha/EJ	0.153674	0.153674	0.153674
MAgPIE	TAX5_betr_rf	SAS	LCA coefficient|Land Cover|Cropland|Energy Crops	million ha/EJ	8.93298	6.60183	5.2202
MAgPIE	TAX5_betr_rf	SAS	LCA coefficient|Emissions|N2O|Land Use	kt N2O/EJ	36.9287	45.7121	32.0877
MAgPIE	TAX5_betr_rf	SAS	LCA coefficient|Water|Withdrawal|Irrigation	million m3/EJ	-312.693	-3163.3	969.157
MAgPIE	TAX5_betr_rf	SAS	LCA coefficient|Fertilizer Use|Nitrogen	Tg N/EJ	0.755626	1.39019	1.3515
MAgPIE	TAX5_betr_rf	SAS	LCA coefficient|Fertilizer Use|Phosphorus	Tg P/EJ	0.170257	0.0848418	0.139134
MAgPIE	TAX5_betr_rf	SAS	LCA coefficient|Emissions|CO2|Land Use	Mt CO2/EJ	149.61	149.61	149.61
MAgPIE	TAX5_betr_rf	SAS	LCA coefficient|Land Transformation|Deforestation	million ha/EJ	0.153674	0.153674	0.153674
MAgPIE	TAX5_betr_rf	World	LCA coefficient|Land Cover|Cropland|Energy Crops	million ha/EJ	9.95937	7.33041	6.12915
MAgPIE	TAX5_betr_rf	World	LCA coefficient|Emissions|N2O|Land Use	kt N2O/EJ	43.5043	46.434	30.1223
MAgPIE	TAX5_betr_rf	World	LCA coefficient|Water|Withdrawal|Irrigation	million m3/EJ	8832.61	3073.4	2748.31
MAgPIE	TAX5_betr_rf	World	LCA coefficient|Fertilizer Use|Nitrogen	Tg N/EJ	1.12245	0.93028	1.07719
MAgPIE	TAX5_betr_rf	World	LCA coefficient|Fertilizer Use|Phosphorus	Tg P/EJ	0.189814	0.154784	0.156018
MAgPIE	TAX5_betr_rf	World	LCA coefficient|Emissions|CO2|Land Use	Mt CO2/EJ	149.61	149.61	149.61
MAgPIE	TAX5_betr_rf	World	LCA coefficient|Land Transformation|Deforestation	million ha/EJ	0.153674	0.153674	0.153674
