# Supplementary material for: Environmental co-benefits and adverse side-effects of alternative power sector decarbonization strategies
Source: Nat Commun. 2019 Nov 19;10:5229. doi: 10.1038/s41467-019-13067-8 (PMC6864079; doi:10.1038/s41467-019-13067-8)
Supplement: Supplementary file 7 — Supplementary Data 4 [file 41467_2019_13067_MOESM7_ESM.xlsx]

## Sheet: mean impacts
model	scenario	region	technology	phase	impact	unit	2010	2020	2030	2040	2050
GCAM	Base	World	Biomass|w/o CCS	Construction	Aluminium	t Al	12083	13497.8	16480.5	21320.3	20218.2
GCAM	Base	World	Biomass|w/o CCS	Construction	Cement	t cement	562831	627957	766249	991590	940443
GCAM	Base	World	Biomass|w/o CCS	Construction	Copper	t Cu	18788	20965.1	25582.8	33103.8	31394.8
GCAM	Base	World	Biomass|w/o CCS	Construction	Deforestation	m2	2.03286e+06	2.25698e+06	2.72808e+06	3.49963e+06	3.28665e+06
GCAM	Base	World	Biomass|w/o CCS	Construction	Ecosystem_|Terrestrial acidification	species.yr	0.0953257	0.100849	0.114983	0.141029	0.124962
GCAM	Base	World	Biomass|w/o CCS	Construction	Ecosystem|Agricultural and urban land occupation	species.yr	4.22665	4.72563	5.75202	7.36865	6.91152
GCAM	Base	World	Biomass|w/o CCS	Construction	Ecosystem|Freshwater ecotoxicity	species.yr	0.0662518	0.0706713	0.0827675	0.105091	0.0968526
GCAM	Base	World	Biomass|w/o CCS	Construction	Ecosystem|Freshwater eutrophication	species.yr	0.0986903	0.102177	0.11737	0.147105	0.132004
GCAM	Base	World	Biomass|w/o CCS	Construction	Ecosystem|Marine ecotoxicity	species.yr	0.0142459	0.0151224	0.0176211	0.0222479	0.0203904
GCAM	Base	World	Biomass|w/o CCS	Construction	Ecosystem|Natural land transformation	species.yr	3.90309	4.3334	5.23792	6.71928	6.31037
GCAM	Base	World	Biomass|w/o CCS	Construction	Ecosystem|Terrestrial acidification	species.yr	0.0143773	0.0127007	0.0147586	0.0188435	0.0181746
GCAM	Base	World	Biomass|w/o CCS	Construction	Ecosystem|Terrestrial acidification|indirect	species.yr	0.0143773	0.0127007	0.0147586	0.0188435	0.0181746
GCAM	Base	World	Biomass|w/o CCS	Construction	Ecosystem|Terrestrial ecotoxicity	species.yr	0.104504	0.117467	0.142949	0.179445	0.16479
GCAM	Base	World	Biomass|w/o CCS	Construction	Ecotoxicity	species.yr	0.185001	0.203261	0.243338	0.306784	0.282033
GCAM	Base	World	Biomass|w/o CCS	Construction	Fossil depletion	kg oil eq	4.97762e+08	5.59765e+08	6.82145e+08	8.81905e+08	8.34427e+08
GCAM	Base	World	Biomass|w/o CCS	Construction	Fossil depletion|Gases	kg oil eq	9.43343e+07	1.07393e+08	1.30056e+08	1.68982e+08	1.60943e+08
GCAM	Base	World	Biomass|w/o CCS	Construction	Fossil depletion|Liquids	kg oil eq	2.17154e+07	2.41498e+07	2.93987e+07	3.80355e+07	3.6044e+07
GCAM	Base	World	Biomass|w/o CCS	Construction	Fossil depletion|Solids	kg oil eq	3.81713e+08	4.28222e+08	5.22691e+08	6.74887e+08	6.3744e+08
GCAM	Base	World	Biomass|w/o CCS	Construction	Freshwater ecotoxicity	kg 1,4-DCB-Eq	7.69612e+07	8.20951e+07	9.61466e+07	1.22078e+08	1.12508e+08
GCAM	Base	World	Biomass|w/o CCS	Construction	Freshwater eutrophication	kg P-Eq	2.22276e+06	2.30129e+06	2.64347e+06	3.31318e+06	2.97306e+06
GCAM	Base	World	Biomass|w/o CCS	Construction	Human toxicity	kg 1,4-DCB-Eq	3.73828e+09	3.90376e+09	4.46457e+09	5.54691e+09	4.99564e+09
GCAM	Base	World	Biomass|w/o CCS	Construction	HumanHealth|Human toxicity	DALY	2616.79	2732.63	3125.2	3882.84	3496.95
GCAM	Base	World	Biomass|w/o CCS	Construction	HumanHealth|Ionising radiation	DALY	4.09252	4.09714	5.96012	8.77231	8.43768
GCAM	Base	World	Biomass|w/o CCS	Construction	HumanHealth|Oxidant formation	DALY	0.121198	0.125379	0.143293	0.174685	0.161365
GCAM	Base	World	Biomass|w/o CCS	Construction	HumanHealth|Particulate matter	DALY	194.536	180.707	208.405	264.329	254.501
GCAM	Base	World	Biomass|w/o CCS	Construction	Ionising radiation	kg U235-Eq	2.49544e+08	2.49825e+08	3.63422e+08	5.34897e+08	5.14492e+08
GCAM	Base	World	Biomass|w/o CCS	Construction	Iron	t Fe	1.72171e+06	1.92086e+06	2.34361e+06	3.0326e+06	2.876e+06
GCAM	Base	World	Biomass|w/o CCS	Construction	Land occupation	m2a	2.27947e+08	2.5517e+08	3.11089e+08	3.97989e+08	3.72484e+08
GCAM	Base	World	Biomass|w/o CCS	Construction	Marine ecotoxicity	kg 1,4-DCB-Eq	8.08939e+07	8.58707e+07	1.00059e+08	1.26332e+08	1.15785e+08
GCAM	Base	World	Biomass|w/o CCS	Construction	Marine eutrophication	kg N-Eq	837467	893362	1.04145e+06	1.30264e+06	1.17473e+06
GCAM	Base	World	Biomass|w/o CCS	Construction	Metal depletion	kg Fe-eq	2.23889e+09	2.47788e+09	2.99885e+09	3.87417e+09	3.66787e+09
GCAM	Base	World	Biomass|w/o CCS	Construction	Natural land transformation	m2	2.24698e+06	2.49007e+06	3.0085e+06	3.8597e+06	3.62221e+06
GCAM	Base	World	Biomass|w/o CCS	Construction	Oxidant formation	kg NMVOC-eq	3.10764e+06	3.21485e+06	3.67419e+06	4.47911e+06	4.13757e+06
GCAM	Base	World	Biomass|w/o CCS	Construction	Ozone depletion	kg CFC-11 eq	271.61	297.726	359.068	461.452	429.803
GCAM	Base	World	Biomass|w/o CCS	Construction	Particulate matter	kg PM10 eq	748217	695027	801559	1.01665e+06	978850
GCAM	Base	World	Biomass|w/o CCS	Construction	Resource|Fossil depletion	$	8.21308e+07	9.23611e+07	1.12554e+08	1.45514e+08	1.37681e+08
GCAM	Base	World	Biomass|w/o CCS	Construction	Resource|Metal depletion	$	1.60081e+08	1.77169e+08	2.14418e+08	2.77003e+08	2.62253e+08
GCAM	Base	World	Biomass|w/o CCS	Construction	Terrestrial acidification	kg SO2eq	2.47885e+06	2.18978e+06	2.54459e+06	3.24888e+06	3.13355e+06
GCAM	Base	World	Biomass|w/o CCS	Construction	Terrestrial ecotoxicity	kg 1,4-DCB-Eq	693976	780062	949280	1.19164e+06	1.09432e+06
GCAM	Base	World	Biomass|w/o CCS	Construction	Ecosystem	species.yr	8.42781	9.37717	11.3654	14.5607	13.6541
GCAM	Base	World	Biomass|w/o CCS	Construction	HumanHealth	DALY	2815.54	2917.56	3339.7	4156.11	3760.05
GCAM	Base	World	Biomass|w/o CCS	Construction	Resource	$	2.42211e+08	2.6953e+08	3.26972e+08	4.22518e+08	3.99934e+08
GCAM	Base	World	Biomass|w/o CCS	Operation	Aluminium	t Al	8297.43	9679.69	13150.2	18050.6	21652.5
GCAM	Base	World	Biomass|w/o CCS	Operation	Cement	t cement	93417	109129	148097	201973	241146
GCAM	Base	World	Biomass|w/o CCS	Operation	Copper	t Cu	6414.61	7433.55	10056.7	13849.1	16648.6
GCAM	Base	World	Biomass|w/o CCS	Operation	Deforestation	m2	5.50947e+08	6.67907e+08	9.32146e+08	1.26664e+09	1.51428e+09
GCAM	Base	World	Biomass|w/o CCS	Operation	Ecosystem_|Terrestrial acidification	species.yr	0.963431	1.11685	1.54753	2.1419	2.55447
GCAM	Base	World	Biomass|w/o CCS	Operation	Ecosystem|Agricultural and urban land occupation	species.yr	1718.45	1410.44	1742.85	2109.45	2361.01
GCAM	Base	World	Biomass|w/o CCS	Operation	Ecosystem|Freshwater ecotoxicity	species.yr	0.368983	0.420649	0.557786	0.732717	0.842789
GCAM	Base	World	Biomass|w/o CCS	Operation	Ecosystem|Freshwater eutrophication	species.yr	0.507608	0.555962	0.706531	0.935037	1.0878
GCAM	Base	World	Biomass|w/o CCS	Operation	Ecosystem|Marine ecotoxicity	species.yr	0.0442865	0.0515754	0.0698836	0.0940068	0.110905
GCAM	Base	World	Biomass|w/o CCS	Operation	Ecosystem|Natural land transformation	species.yr	1057.82	1282.38	1789.72	2431.96	2907.42
GCAM	Base	World	Biomass|w/o CCS	Operation	Ecosystem|Terrestrial acidification	species.yr	0.00163886	0.00175714	0.0365971	0.0928837	0.159897
GCAM	Base	World	Biomass|w/o CCS	Operation	Ecosystem|Terrestrial acidification|direct	species.yr	0	0	0.0341446	0.0894355	0.155721
GCAM	Base	World	Biomass|w/o CCS	Operation	Ecosystem|Terrestrial acidification|indirect	species.yr	0.00163886	0.00175714	0.00245252	0.00344821	0.00417624
GCAM	Base	World	Biomass|w/o CCS	Operation	Ecosystem|Terrestrial ecotoxicity	species.yr	6.85328	8.24691	11.4515	15.4912	18.4281
GCAM	Base	World	Biomass|w/o CCS	Operation	Ecotoxicity	species.yr	7.26655	8.71913	12.0792	16.3179	19.3818
GCAM	Base	World	Biomass|w/o CCS	Operation	Fossil depletion	kg oil eq	7.13914e+07	8.34388e+07	1.12459e+08	1.51588e+08	1.78947e+08
GCAM	Base	World	Biomass|w/o CCS	Operation	Fossil depletion|Gases	kg oil eq	1.34739e+07	1.59858e+07	2.14456e+07	2.88716e+07	3.40597e+07
GCAM	Base	World	Biomass|w/o CCS	Operation	Fossil depletion|Liquids	kg oil eq	3.52844e+06	4.11099e+06	5.56226e+06	7.56699e+06	9.01677e+06
GCAM	Base	World	Biomass|w/o CCS	Operation	Fossil depletion|Solids	kg oil eq	5.43891e+07	6.3342e+07	8.54509e+07	1.15149e+08	1.35871e+08
GCAM	Base	World	Biomass|w/o CCS	Operation	Freshwater ecotoxicity	kg 1,4-DCB-Eq	4.28628e+08	4.88646e+08	6.4795e+08	8.51158e+08	9.79023e+08
GCAM	Base	World	Biomass|w/o CCS	Operation	Freshwater eutrophication	kg P-Eq	1.14326e+07	1.25217e+07	1.59129e+07	2.10594e+07	2.45e+07
GCAM	Base	World	Biomass|w/o CCS	Operation	Human toxicity	kg 1,4-DCB-Eq	3.70234e+10	4.25646e+10	5.68015e+10	7.48008e+10	8.63547e+10
GCAM	Base	World	Biomass|w/o CCS	Operation	HumanHealth|Human toxicity	DALY	25916.4	29795.3	39761	52360.5	60448.3
GCAM	Base	World	Biomass|w/o CCS	Operation	HumanHealth|Ionising radiation	DALY	10.3129	11.389	15.8892	22.2348	27.3713
GCAM	Base	World	Biomass|w/o CCS	Operation	HumanHealth|Oxidant formation	DALY	0.0137952	0.0160348	0.4733	1.19924	2.07611
GCAM	Base	World	Biomass|w/o CCS	Operation	HumanHealth|Particulate matter	DALY	162159	153757	179581	207271	205529
GCAM	Base	World	Biomass|w/o CCS	Operation	Ionising radiation	kg U235-Eq	6.28834e+08	6.94452e+08	9.68856e+08	1.35578e+09	1.66898e+09
GCAM	Base	World	Biomass|w/o CCS	Operation	Iron	t Fe	243157	283385	382278	515081	608642
GCAM	Base	World	Biomass|w/o CCS	Operation	Land occupation	m2a	8.73632e+10	7.17209e+10	8.86269e+10	1.07282e+11	1.20085e+11
GCAM	Base	World	Biomass|w/o CCS	Operation	Marine ecotoxicity	kg 1,4-DCB-Eq	2.51476e+08	2.92865e+08	3.96827e+08	5.33808e+08	6.29763e+08
GCAM	Base	World	Biomass|w/o CCS	Operation	Marine eutrophication	kg N-Eq	5.75976e+07	6.7653e+07	9.68463e+07	1.37024e+08	1.65287e+08
GCAM	Base	World	Biomass|w/o CCS	Operation	Metal depletion	kg Fe-eq	7.16347e+08	8.23256e+08	1.11573e+09	1.52445e+09	1.8105e+09
GCAM	Base	World	Biomass|w/o CCS	Operation	Natural land transformation	m2	5.4544e+08	6.61272e+08	9.23599e+08	1.25499e+09	1.50038e+09
GCAM	Base	World	Biomass|w/o CCS	Operation	Oxidant formation	kg NMVOC-eq	353722	411148	1.21359e+07	3.07498e+07	5.32335e+07
GCAM	Base	World	Biomass|w/o CCS	Operation	Ozone depletion	kg CFC-11 eq	1440.1	1690.71	2317.93	3143.22	3721.14
GCAM	Base	World	Biomass|w/o CCS	Operation	Particulate matter	kg PM10 eq	6.23687e+08	5.91371e+08	6.90698e+08	7.97198e+08	7.90498e+08
GCAM	Base	World	Biomass|w/o CCS	Operation	Resource|Fossil depletion	$	1.17796e+07	1.37674e+07	1.85557e+07	2.5012e+07	2.95263e+07
GCAM	Base	World	Biomass|w/o CCS	Operation	Resource|Metal depletion	$	5.12188e+07	5.88628e+07	7.97744e+07	1.08998e+08	1.29451e+08
GCAM	Base	World	Biomass|w/o CCS	Operation	Terrestrial acidification	kg SO2eq	282563	302956	6.30985e+06	1.60144e+07	2.75685e+07
GCAM	Base	World	Biomass|w/o CCS	Operation	Terrestrial ecotoxicity	kg 1,4-DCB-Eq	4.55105e+07	5.47651e+07	7.6046e+07	1.02872e+08	1.22375e+08
GCAM	Base	World	Biomass|w/o CCS	Operation	Water Consumption	km3/yr	0.301306	0.39975	0.561276	0.753995	0.887698
GCAM	Base	World	Biomass|w/o CCS	Operation	Water Withdrawal	km3/yr	6.49009	6.14363	7.70431	9.65202	10.9336
GCAM	Base	World	Biomass|w/o CCS	Operation	Ecosystem	species.yr	2784.05	2702.09	3545.39	4558.76	5289.06
GCAM	Base	World	Biomass|w/o CCS	Operation	HumanHealth	DALY	188085	183563	219359	259655	266007
GCAM	Base	World	Biomass|w/o CCS	Operation	Resource	$	6.29984e+07	7.26302e+07	9.83301e+07	1.3401e+08	1.58977e+08
GCAM	Base	World	Coal|w/o CCS	Construction	Aluminium	t Al	536923	677873	654697	650223	521451
GCAM	Base	World	Coal|w/o CCS	Construction	Cement	t cement	4.28012e+06	5.42541e+06	5.2388e+06	5.20872e+06	4.17718e+06
GCAM	Base	World	Coal|w/o CCS	Construction	Copper	t Cu	515106	653885	631632	628108	503507
GCAM	Base	World	Coal|w/o CCS	Construction	Deforestation	m2	6.03702e+06	4.9288e+06	3.46369e+06	2.38949e+06	1.28511e+06
GCAM	Base	World	Coal|w/o CCS	Construction	Ecosystem_|Terrestrial acidification	species.yr	64.9606	38.8424	11.3852	6.93162	2.88916
GCAM	Base	World	Coal|w/o CCS	Construction	Ecosystem|Agricultural and urban land occupation	species.yr	45.3841	35.014	23.1202	14.1688	6.12834
GCAM	Base	World	Coal|w/o CCS	Construction	Ecosystem|Freshwater ecotoxicity	species.yr	1.2312	0.960079	0.641668	0.408435	0.191665
GCAM	Base	World	Coal|w/o CCS	Construction	Ecosystem|Freshwater eutrophication	species.yr	70.3429	68.2621	60.565	54.1925	41.7295
GCAM	Base	World	Coal|w/o CCS	Construction	Ecosystem|Marine ecotoxicity	species.yr	0.216418	0.168879	0.113014	0.0716975	0.0333761
GCAM	Base	World	Coal|w/o CCS	Construction	Ecosystem|Natural land transformation	species.yr	11.5911	9.4633	6.65028	4.58782	2.4674
GCAM	Base	World	Coal|w/o CCS	Construction	Ecosystem|Terrestrial acidification	species.yr	0.146615	0.0970422	0.0906956	0.0920881	0.0767825
GCAM	Base	World	Coal|w/o CCS	Construction	Ecosystem|Terrestrial acidification|indirect	species.yr	0.146615	0.0970422	0.0906956	0.0920881	0.0767825
GCAM	Base	World	Coal|w/o CCS	Construction	Ecosystem|Terrestrial ecotoxicity	species.yr	0.61743	0.531415	0.400885	0.307906	0.197482
GCAM	Base	World	Coal|w/o CCS	Construction	Ecotoxicity	species.yr	2.06505	1.66037	1.15557	0.788038	0.422523
GCAM	Base	World	Coal|w/o CCS	Construction	Fossil depletion	kg oil eq	3.00088e+09	3.80213e+09	3.65417e+09	3.62476e+09	2.89815e+09
GCAM	Base	World	Coal|w/o CCS	Construction	Fossil depletion|Gases	kg oil eq	5.03713e+08	6.66957e+08	6.43796e+08	6.4834e+08	5.22288e+08
GCAM	Base	World	Coal|w/o CCS	Construction	Fossil depletion|Liquids	kg oil eq	1.58663e+08	2.01046e+08	1.93725e+08	1.92609e+08	1.54371e+08
GCAM	Base	World	Coal|w/o CCS	Construction	Fossil depletion|Solids	kg oil eq	2.3385e+09	2.93412e+09	2.81665e+09	2.78381e+09	2.22149e+09
GCAM	Base	World	Coal|w/o CCS	Construction	Freshwater ecotoxicity	kg 1,4-DCB-Eq	1.43022e+09	1.11527e+09	7.45392e+08	4.74457e+08	2.22647e+08
GCAM	Base	World	Coal|w/o CCS	Construction	Freshwater eutrophication	kg P-Eq	1.5843e+09	1.53744e+09	1.36408e+09	1.22055e+09	9.39853e+08
GCAM	Base	World	Coal|w/o CCS	Construction	Human toxicity	kg 1,4-DCB-Eq	5.05461e+10	3.96069e+10	2.67166e+10	1.72013e+10	8.28657e+09
GCAM	Base	World	Coal|w/o CCS	Construction	HumanHealth|Human toxicity	DALY	35382.3	27724.8	18701.7	12040.9	5800.6
GCAM	Base	World	Coal|w/o CCS	Construction	HumanHealth|Ionising radiation	DALY	100.507	388.817	610.159	790.594	792.767
GCAM	Base	World	Coal|w/o CCS	Construction	HumanHealth|Oxidant formation	DALY	1.45881	1.19408	0.989262	0.919113	0.716373
GCAM	Base	World	Coal|w/o CCS	Construction	HumanHealth|Particulate matter	DALY	1952.08	1405.87	1279.19	1290.42	1069.08
GCAM	Base	World	Coal|w/o CCS	Construction	Ionising radiation	kg U235-Eq	6.12845e+09	2.37083e+10	3.72048e+10	4.82069e+10	4.83395e+10
GCAM	Base	World	Coal|w/o CCS	Construction	Iron	t Fe	9.98685e+06	1.26776e+07	1.22537e+07	1.2183e+07	9.76762e+06
GCAM	Base	World	Coal|w/o CCS	Construction	Land occupation	m2a	2.94613e+09	2.27339e+09	1.50097e+09	9.1947e+08	3.9688e+08
GCAM	Base	World	Coal|w/o CCS	Construction	Marine ecotoxicity	kg 1,4-DCB-Eq	1.22891e+09	9.58963e+08	6.41736e+08	4.07127e+08	1.89523e+08
GCAM	Base	World	Coal|w/o CCS	Construction	Marine eutrophication	kg N-Eq	1.53423e+09	1.49973e+09	1.34012e+09	1.20689e+09	9.35049e+08
GCAM	Base	World	Coal|w/o CCS	Construction	Metal depletion	kg Fe-eq	2.64708e+10	3.35999e+10	3.2464e+10	3.22796e+10	2.58779e+10
GCAM	Base	World	Coal|w/o CCS	Construction	Natural land transformation	m2	6.69013e+06	5.51205e+06	3.91686e+06	2.77033e+06	1.55403e+06
GCAM	Base	World	Coal|w/o CCS	Construction	Oxidant formation	kg NMVOC-eq	3.74055e+07	3.06175e+07	2.53657e+07	2.3567e+07	1.83685e+07
GCAM	Base	World	Coal|w/o CCS	Construction	Ozone depletion	kg CFC-11 eq	34579	25956.9	14199.7	10245.7	5648.98
GCAM	Base	World	Coal|w/o CCS	Construction	Particulate matter	kg PM10 eq	7.50798e+06	5.4072e+06	4.91997e+06	4.96315e+06	4.11185e+06
GCAM	Base	World	Coal|w/o CCS	Construction	Resource|Fossil depletion	$	9.9029e+08	1.2547e+09	1.20588e+09	1.19617e+09	9.56388e+08
GCAM	Base	World	Coal|w/o CCS	Construction	Resource|Metal depletion	$	1.89267e+09	2.40239e+09	2.32117e+09	2.30799e+09	1.85027e+09
GCAM	Base	World	Coal|w/o CCS	Construction	Terrestrial acidification	kg SO2eq	2.52785e+07	1.67314e+07	1.56372e+07	1.58773e+07	1.32384e+07
GCAM	Base	World	Coal|w/o CCS	Construction	Terrestrial ecotoxicity	kg 1,4-DCB-Eq	4.10016e+06	3.52895e+06	2.66215e+06	2.0447e+06	1.31141e+06
GCAM	Base	World	Coal|w/o CCS	Construction	Ecosystem	species.yr	129.53	114.497	91.5817	73.8293	50.8245
GCAM	Base	World	Coal|w/o CCS	Construction	HumanHealth	DALY	37436.3	29520.7	20592	14122.8	7663.16
GCAM	Base	World	Coal|w/o CCS	Construction	Resource	$	2.88296e+09	3.65709e+09	3.52705e+09	3.50416e+09	2.80666e+09
GCAM	Base	World	Coal|w/o CCS	Operation	Aluminium	t Al	833345	1.13111e+06	1.3367e+06	1.51421e+06	1.64555e+06
GCAM	Base	World	Coal|w/o CCS	Operation	Cement	t cement	2.09664e+06	2.84388e+06	3.35936e+06	3.80286e+06	4.13026e+06
GCAM	Base	World	Coal|w/o CCS	Operation	Copper	t Cu	61977.8	84203.8	99628.5	112724	122372
GCAM	Base	World	Coal|w/o CCS	Operation	Deforestation	m2	3.15817e+08	4.28589e+08	5.05762e+08	5.71765e+08	6.19486e+08
GCAM	Base	World	Coal|w/o CCS	Operation	Ecosystem_|Terrestrial acidification	species.yr	48.3967	65.3721	76.8311	86.8654	94.0657
GCAM	Base	World	Coal|w/o CCS	Operation	Ecosystem|Agricultural and urban land occupation	species.yr	2674.67	3629.82	4288.38	4851.47	5264.83
GCAM	Base	World	Coal|w/o CCS	Operation	Ecosystem|Freshwater ecotoxicity	species.yr	72.1215	97.6353	115.081	130.159	141.229
GCAM	Base	World	Coal|w/o CCS	Operation	Ecosystem|Freshwater eutrophication	species.yr	185.759	251.643	296.783	335.952	364.768
GCAM	Base	World	Coal|w/o CCS	Operation	Ecosystem|Marine ecotoxicity	species.yr	12.6331	17.1007	20.1549	22.7948	24.7317
GCAM	Base	World	Coal|w/o CCS	Operation	Ecosystem|Natural land transformation	species.yr	606.368	822.89	971.063	1097.79	1189.41
GCAM	Base	World	Coal|w/o CCS	Operation	Ecosystem|Terrestrial acidification	species.yr	392.383	367.485	342.6	329.825	316.305
GCAM	Base	World	Coal|w/o CCS	Operation	Ecosystem|Terrestrial acidification|direct	species.yr	392.342	367.446	342.556	329.773	316.246
GCAM	Base	World	Coal|w/o CCS	Operation	Ecosystem|Terrestrial acidification|indirect	species.yr	0.0416141	0.0394973	0.0440084	0.0522047	0.0589453
GCAM	Base	World	Coal|w/o CCS	Operation	Ecosystem|Terrestrial ecotoxicity	species.yr	33.9915	46.6527	55.7761	63.1757	68.5753
GCAM	Base	World	Coal|w/o CCS	Operation	Ecotoxicity	species.yr	118.746	161.389	191.012	216.13	234.536
GCAM	Base	World	Coal|w/o CCS	Operation	Fossil depletion	kg oil eq	2.15386e+12	3.1018e+12	3.7793e+12	4.29467e+12	4.68208e+12
GCAM	Base	World	Coal|w/o CCS	Operation	Fossil depletion|Gases	kg oil eq	1.87418e+08	2.54105e+08	2.96691e+08	3.34853e+08	3.62179e+08
GCAM	Base	World	Coal|w/o CCS	Operation	Fossil depletion|Liquids	kg oil eq	7.53754e+07	1.02074e+08	1.2037e+08	1.36143e+08	1.47751e+08
GCAM	Base	World	Coal|w/o CCS	Operation	Fossil depletion|Solids	kg oil eq	2.15359e+12	3.10144e+12	3.77888e+12	4.29419e+12	4.68157e+12
GCAM	Base	World	Coal|w/o CCS	Operation	Freshwater ecotoxicity	kg 1,4-DCB-Eq	8.37797e+10	1.13418e+11	1.33683e+11	1.51199e+11	1.64058e+11
GCAM	Base	World	Coal|w/o CCS	Operation	Freshwater eutrophication	kg P-Eq	4.18376e+09	5.66763e+09	6.6843e+09	7.5665e+09	8.2155e+09
GCAM	Base	World	Coal|w/o CCS	Operation	Human toxicity	kg 1,4-DCB-Eq	2.96382e+12	4.01197e+12	4.72865e+12	5.34776e+12	5.802e+12
GCAM	Base	World	Coal|w/o CCS	Operation	HumanHealth|Human toxicity	DALY	2.07468e+06	2.80838e+06	3.31006e+06	3.74343e+06	4.0614e+06
GCAM	Base	World	Coal|w/o CCS	Operation	HumanHealth|Ionising radiation	DALY	3482.28	4917.68	6087.55	7039.19	7812.83
GCAM	Base	World	Coal|w/o CCS	Operation	HumanHealth|Oxidant formation	DALY	1050.7	987.633	945.474	933.294	910.621
GCAM	Base	World	Coal|w/o CCS	Operation	HumanHealth|Particulate matter	DALY	4.29476e+06	4.02371e+06	3.76761e+06	3.64239e+06	3.50311e+06
GCAM	Base	World	Coal|w/o CCS	Operation	Ionising radiation	kg U235-Eq	2.12334e+11	2.99859e+11	3.71192e+11	4.29219e+11	4.76392e+11
GCAM	Base	World	Coal|w/o CCS	Operation	Iron	t Fe	3.48443e+06	4.72267e+06	5.57295e+06	6.30163e+06	6.83638e+06
GCAM	Base	World	Coal|w/o CCS	Operation	Land occupation	m2a	1.73653e+11	2.35744e+11	2.78614e+11	315211017376	3.42079e+11
GCAM	Base	World	Coal|w/o CCS	Operation	Marine ecotoxicity	kg 1,4-DCB-Eq	7.17357e+10	9.71046e+10	1.14447e+11	1.29438e+11	1.40437e+11
GCAM	Base	World	Coal|w/o CCS	Operation	Marine eutrophication	kg N-Eq	1.15641e+09	1.57189e+09	1.85906e+09	2.10973e+09	2.29466e+09
GCAM	Base	World	Coal|w/o CCS	Operation	Metal depletion	kg Fe-eq	9.10779e+09	1.23568e+10	1.45979e+10	1.6501e+10	1.78811e+10
GCAM	Base	World	Coal|w/o CCS	Operation	Natural land transformation	m2	3.44816e+08	4.67985e+08	5.52252e+08	6.24333e+08	6.76373e+08
GCAM	Base	World	Coal|w/o CCS	Operation	Oxidant formation	kg NMVOC-eq	2.6941e+10	2.53239e+10	2.42429e+10	2.39306e+10	2.33493e+10
GCAM	Base	World	Coal|w/o CCS	Operation	Ozone depletion	kg CFC-11 eq	33649.1	45595.8	53613.1	60813	65959.1
GCAM	Base	World	Coal|w/o CCS	Operation	Particulate matter	kg PM10 eq	1.65183e+10	1.54758e+10	1.44908e+10	1.40092e+10	1.34735e+10
GCAM	Base	World	Coal|w/o CCS	Operation	Resource|Fossil depletion	$	3.55387e+11	5.11797e+11	6.23584e+11	7.0862e+11	7.72544e+11
GCAM	Base	World	Coal|w/o CCS	Operation	Resource|Metal depletion	$	6.51207e+08	8.83512e+08	1.04375e+09	1.17982e+09	1.2785e+09
GCAM	Base	World	Coal|w/o CCS	Operation	Terrestrial acidification	kg SO2eq	6.76523e+10	6.33595e+10	5.9069e+10	5.68664e+10	5.45354e+10
GCAM	Base	World	Coal|w/o CCS	Operation	Terrestrial ecotoxicity	kg 1,4-DCB-Eq	2.25727e+08	3.09806e+08	3.70391e+08	4.1953e+08	4.55387e+08
GCAM	Base	World	Coal|w/o CCS	Operation	Water Consumption	km3/yr	15.0973	22.0789	26.8815	30.4014	32.9322
GCAM	Base	World	Coal|w/o CCS	Operation	Water Withdrawal	km3/yr	283.983	343.161	377.236	390.921	395.047
GCAM	Base	World	Coal|w/o CCS	Operation	Ecosystem	species.yr	3977.93	5233.23	6089.84	6831.16	7369.85
GCAM	Base	World	Coal|w/o CCS	Operation	HumanHealth	DALY	6.37397e+06	6.83799e+06	7.0847e+06	7.3938e+06	7.57323e+06
GCAM	Base	World	Coal|w/o CCS	Operation	Resource	$	3.56038e+11	5.12681e+11	6.24628e+11	7.098e+11	7.73822e+11
GCAM	Base	World	Gas|w/o CCS	Construction	Aluminium	t Al	406758	242336	272761	298159	254941
GCAM	Base	World	Gas|w/o CCS	Construction	Cement	t cement	2.77944e+06	1.65492e+06	1.86142e+06	2.03455e+06	1.73882e+06
GCAM	Base	World	Gas|w/o CCS	Construction	Copper	t Cu	360972	214840	241555	264035	225518
GCAM	Base	World	Gas|w/o CCS	Construction	Deforestation	m2	1.8272e+06	958354	922486	881116	658504
GCAM	Base	World	Gas|w/o CCS	Construction	Ecosystem_|Terrestrial acidification	species.yr	17.715	7.32017	2.75637	2.10376	1.16475
GCAM	Base	World	Gas|w/o CCS	Construction	Ecosystem|Agricultural and urban land occupation	species.yr	8.6589	4.21844	3.55945	2.90537	1.81902
GCAM	Base	World	Gas|w/o CCS	Construction	Ecosystem|Freshwater ecotoxicity	species.yr	0.251694	0.122955	0.104598	0.0879242	0.0567026
GCAM	Base	World	Gas|w/o CCS	Construction	Ecosystem|Freshwater eutrophication	species.yr	21.0092	13.0662	14.2798	14.546	12.5125
GCAM	Base	World	Gas|w/o CCS	Construction	Ecosystem|Marine ecotoxicity	species.yr	0.0448352	0.0220017	0.0188903	0.0159665	0.0103508
GCAM	Base	World	Gas|w/o CCS	Construction	Ecosystem|Natural land transformation	species.yr	3.50822	1.84004	1.77117	1.69174	1.26433
GCAM	Base	World	Gas|w/o CCS	Construction	Ecosystem|Terrestrial acidification	species.yr	0.0441366	0.0270344	0.0306101	0.0326412	0.028115
GCAM	Base	World	Gas|w/o CCS	Construction	Ecosystem|Terrestrial acidification|indirect	species.yr	0.0441366	0.0270344	0.0306101	0.0326412	0.028115
GCAM	Base	World	Gas|w/o CCS	Construction	Ecosystem|Terrestrial ecotoxicity	species.yr	0.179212	0.0962906	0.095359	0.0935636	0.0730798
GCAM	Base	World	Gas|w/o CCS	Construction	Ecotoxicity	species.yr	0.475741	0.241247	0.218848	0.197454	0.140133
GCAM	Base	World	Gas|w/o CCS	Construction	Fossil depletion	kg oil eq	1.91661e+09	1.145e+09	1.28348e+09	1.39947e+09	1.19186e+09
GCAM	Base	World	Gas|w/o CCS	Construction	Fossil depletion|Gases	kg oil eq	3.66253e+08	2.24425e+08	2.5141e+08	2.73709e+08	2.33385e+08
GCAM	Base	World	Gas|w/o CCS	Construction	Fossil depletion|Liquids	kg oil eq	1.03329e+08	6.13971e+07	6.89729e+07	7.53687e+07	6.43771e+07
GCAM	Base	World	Gas|w/o CCS	Construction	Fossil depletion|Solids	kg oil eq	1.44703e+09	8.59183e+08	9.63095e+08	1.05039e+09	8.94096e+08
GCAM	Base	World	Gas|w/o CCS	Construction	Freshwater ecotoxicity	kg 1,4-DCB-Eq	2.92379e+08	1.4283e+08	1.21506e+08	1.02137e+08	6.58684e+07
GCAM	Base	World	Gas|w/o CCS	Construction	Freshwater eutrophication	kg P-Eq	4.7318e+08	2.94283e+08	3.21616e+08	3.27614e+08	2.81813e+08
GCAM	Base	World	Gas|w/o CCS	Construction	Human toxicity	kg 1,4-DCB-Eq	1.02678e+10	5.03229e+09	4.30966e+09	3.62563e+09	2.33842e+09
GCAM	Base	World	Gas|w/o CCS	Construction	HumanHealth|Human toxicity	DALY	7187.46	3522.6	3016.76	2537.94	1636.89
GCAM	Base	World	Gas|w/o CCS	Construction	HumanHealth|Ionising radiation	DALY	124.448	109.593	166.836	208.651	201.09
GCAM	Base	World	Gas|w/o CCS	Construction	HumanHealth|Oxidant formation	DALY	0.372463	0.231815	0.259049	0.271326	0.229477
GCAM	Base	World	Gas|w/o CCS	Construction	HumanHealth|Particulate matter	DALY	630.602	387.464	441.744	467.959	401.977
GCAM	Base	World	Gas|w/o CCS	Construction	Ionising radiation	kg U235-Eq	7.58832e+09	6.68249e+09	1.01729e+10	1.27226e+10	1.22616e+10
GCAM	Base	World	Gas|w/o CCS	Construction	Iron	t Fe	6.40901e+06	3.81673e+06	4.29395e+06	4.69291e+06	4.00947e+06
GCAM	Base	World	Gas|w/o CCS	Construction	Land occupation	m2a	5.63517e+08	2.74234e+08	2.30877e+08	1.88008e+08	1.16899e+08
GCAM	Base	World	Gas|w/o CCS	Construction	Marine ecotoxicity	kg 1,4-DCB-Eq	2.54592e+08	1.24934e+08	1.07267e+08	9.06639e+07	5.8776e+07
GCAM	Base	World	Gas|w/o CCS	Construction	Marine eutrophication	kg N-Eq	4.64655e+08	2.90389e+08	3.18702e+08	3.25584e+08	2.8091e+08
GCAM	Base	World	Gas|w/o CCS	Construction	Metal depletion	kg Fe-eq	1.82206e+10	1.08473e+10	1.21996e+10	1.33342e+10	1.13904e+10
GCAM	Base	World	Gas|w/o CCS	Construction	Natural land transformation	m2	2.11854e+06	1.12112e+06	1.09331e+06	1.05956e+06	804819
GCAM	Base	World	Gas|w/o CCS	Construction	Oxidant formation	kg NMVOC-eq	9.55034e+06	5.94397e+06	6.64228e+06	6.95709e+06	5.88401e+06
GCAM	Base	World	Gas|w/o CCS	Construction	Ozone depletion	kg CFC-11 eq	10959	5140.16	3379.23	2710.68	1589.46
GCAM	Base	World	Gas|w/o CCS	Construction	Particulate matter	kg PM10 eq	2.42539e+06	1.49025e+06	1.69902e+06	1.79984e+06	1.54607e+06
GCAM	Base	World	Gas|w/o CCS	Construction	Resource|Fossil depletion	$	6.32482e+08	3.77851e+08	4.23548e+08	4.61826e+08	3.93313e+08
GCAM	Base	World	Gas|w/o CCS	Construction	Resource|Metal depletion	$	1.30277e+09	7.75583e+08	8.72274e+08	9.53394e+08	8.14417e+08
GCAM	Base	World	Gas|w/o CCS	Construction	Terrestrial acidification	kg SO2eq	7.60975e+06	4.66111e+06	5.27761e+06	5.62779e+06	4.84742e+06
GCAM	Base	World	Gas|w/o CCS	Construction	Terrestrial ecotoxicity	kg 1,4-DCB-Eq	1.19009e+06	639435	633249	621326	485300
GCAM	Base	World	Gas|w/o CCS	Construction	Ecosystem	species.yr	33.6962	19.3929	19.8598	19.3732	15.7641
GCAM	Base	World	Gas|w/o CCS	Construction	HumanHealth	DALY	7942.88	4019.89	3625.6	3214.82	2240.19
GCAM	Base	World	Gas|w/o CCS	Construction	Resource	$	1.93526e+09	1.15343e+09	1.29582e+09	1.41522e+09	1.20773e+09
GCAM	Base	World	Gas|w/o CCS	Operation	Aluminium	t Al	10050.5	13964.6	16808.5	20413.4	23555.3
GCAM	Base	World	Gas|w/o CCS	Operation	Cement	t cement	181439	253519	306253	372865	431298
GCAM	Base	World	Gas|w/o CCS	Operation	Copper	t Cu	6762.54	9397.61	11314.1	13739	15854.1
GCAM	Base	World	Gas|w/o CCS	Operation	Deforestation	m2	1.2461e+07	1.72766e+07	2.07422e+07	2.51362e+07	2.89384e+07
GCAM	Base	World	Gas|w/o CCS	Operation	Ecosystem_|Terrestrial acidification	species.yr	4.18786	5.77359	6.88564	8.35553	9.63421
GCAM	Base	World	Gas|w/o CCS	Operation	Ecosystem|Agricultural and urban land occupation	species.yr	11.979	16.668	20.0463	24.316	28.0062
GCAM	Base	World	Gas|w/o CCS	Operation	Ecosystem|Freshwater ecotoxicity	species.yr	2.86439	3.96587	4.76225	5.77579	6.65699
GCAM	Base	World	Gas|w/o CCS	Operation	Ecosystem|Freshwater eutrophication	species.yr	1.09079	1.57436	1.92787	2.37958	2.77017
GCAM	Base	World	Gas|w/o CCS	Operation	Ecosystem|Marine ecotoxicity	species.yr	0.185382	0.256338	0.307235	0.372463	0.42905
GCAM	Base	World	Gas|w/o CCS	Operation	Ecosystem|Natural land transformation	species.yr	23.9252	33.1712	39.8251	48.2615	55.5617
GCAM	Base	World	Gas|w/o CCS	Operation	Ecosystem|Terrestrial acidification	species.yr	14.151	7.97975	6.67386	5.65871	4.97183
GCAM	Base	World	Gas|w/o CCS	Operation	Ecosystem|Terrestrial acidification|direct	species.yr	14.1459	7.97319	6.66578	5.6486	4.95998
GCAM	Base	World	Gas|w/o CCS	Operation	Ecosystem|Terrestrial acidification|indirect	species.yr	0.00505366	0.00655421	0.00807142	0.0101029	0.0118495
GCAM	Base	World	Gas|w/o CCS	Operation	Ecosystem|Terrestrial ecotoxicity	species.yr	7.35559	10.1945	12.2568	14.8639	17.1303
GCAM	Base	World	Gas|w/o CCS	Operation	Ecotoxicity	species.yr	10.4054	14.4167	17.3263	21.0122	24.2163
GCAM	Base	World	Gas|w/o CCS	Operation	Fossil depletion	kg oil eq	9.46615e+11	1.57268e+12	2.03273e+12	2.48434e+12	2.88575e+12
GCAM	Base	World	Gas|w/o CCS	Operation	Fossil depletion|Gases	kg oil eq	9.46335e+11	1.57229e+12	2.03226e+12	2.48378e+12	2.8851e+12
GCAM	Base	World	Gas|w/o CCS	Operation	Fossil depletion|Liquids	kg oil eq	8.27084e+06	1.15035e+07	1.38347e+07	1.681e+07	1.94089e+07
GCAM	Base	World	Gas|w/o CCS	Operation	Fossil depletion|Solids	kg oil eq	2.71736e+08	3.7709e+08	4.52422e+08	5.48289e+08	6.31499e+08
GCAM	Base	World	Gas|w/o CCS	Operation	Freshwater ecotoxicity	kg 1,4-DCB-Eq	3.32741e+09	4.60694e+09	5.53205e+09	6.70942e+09	7.73307e+09
GCAM	Base	World	Gas|w/o CCS	Operation	Freshwater eutrophication	kg P-Eq	2.45673e+07	3.54585e+07	4.34205e+07	5.35941e+07	6.23912e+07
GCAM	Base	World	Gas|w/o CCS	Operation	Human toxicity	kg 1,4-DCB-Eq	5.71575e+10	7.90389e+10	9.47498e+10	1.14837e+11	1.32255e+11
GCAM	Base	World	Gas|w/o CCS	Operation	HumanHealth|Human toxicity	DALY	40010.2	55327.2	66324.9	80385.7	92578.7
GCAM	Base	World	Gas|w/o CCS	Operation	HumanHealth|Ionising radiation	DALY	164.837	228.175	275.083	334.439	386.909
GCAM	Base	World	Gas|w/o CCS	Operation	HumanHealth|Oxidant formation	DALY	166.15	92.0095	75.9471	63.9158	55.9306
GCAM	Base	World	Gas|w/o CCS	Operation	HumanHealth|Particulate matter	DALY	248244	137208	113086	94536.6	82048.5
GCAM	Base	World	Gas|w/o CCS	Operation	Ionising radiation	kg U235-Eq	1.00511e+10	1.39131e+10	1.67733e+10	2.03926e+10	2.3592e+10
GCAM	Base	World	Gas|w/o CCS	Operation	Iron	t Fe	1.24744e+06	1.73199e+06	2.08389e+06	2.53053e+06	2.92016e+06
GCAM	Base	World	Gas|w/o CCS	Operation	Land occupation	m2a	7.84148e+08	1.09125e+09	1.31311e+09	1.59251e+09	1.8339e+09
GCAM	Base	World	Gas|w/o CCS	Operation	Marine ecotoxicity	kg 1,4-DCB-Eq	1.05267e+09	1.45559e+09	1.7446e+09	2.11499e+09	2.43632e+09
GCAM	Base	World	Gas|w/o CCS	Operation	Marine eutrophication	kg N-Eq	3.48421e+07	4.986e+07	6.09377e+07	7.49036e+07	8.70397e+07
GCAM	Base	World	Gas|w/o CCS	Operation	Metal depletion	kg Fe-eq	1.23201e+09	1.70447e+09	2.04166e+09	2.4768e+09	2.85531e+09
GCAM	Base	World	Gas|w/o CCS	Operation	Natural land transformation	m2	1.52187e+07	2.10964e+07	2.53264e+07	3.06913e+07	3.53345e+07
GCAM	Base	World	Gas|w/o CCS	Operation	Oxidant formation	kg NMVOC-eq	4.26026e+09	2.35922e+09	1.94736e+09	1.63887e+09	1.43412e+09
GCAM	Base	World	Gas|w/o CCS	Operation	Ozone depletion	kg CFC-11 eq	102709	142287	170958	207375	239058
GCAM	Base	World	Gas|w/o CCS	Operation	Particulate matter	kg PM10 eq	9.54786e+08	5.27722e+08	4.34946e+08	3.63602e+08	3.15571e+08
GCAM	Base	World	Gas|w/o CCS	Operation	Resource|Fossil depletion	$	1.56191e+11	2.59492e+11	3.354e+11	4.09917e+11	4.76149e+11
GCAM	Base	World	Gas|w/o CCS	Operation	Resource|Metal depletion	$	8.80889e+07	1.2187e+08	1.45979e+08	1.77091e+08	2.04154e+08
GCAM	Base	World	Gas|w/o CCS	Operation	Terrestrial acidification	kg SO2eq	2.43983e+09	1.37582e+09	1.15066e+09	9.75639e+08	8.57212e+08
GCAM	Base	World	Gas|w/o CCS	Operation	Terrestrial ecotoxicity	kg 1,4-DCB-Eq	4.88461e+07	6.76985e+07	8.13934e+07	9.87066e+07	1.13757e+08
GCAM	Base	World	Gas|w/o CCS	Operation	Water Consumption	km3/yr	4.74806	5.71692	6.65576	7.38276	8.00254
GCAM	Base	World	Gas|w/o CCS	Operation	Water Withdrawal	km3/yr	96.5613	91.3767	94.7445	91.6302	87.4749
GCAM	Base	World	Gas|w/o CCS	Operation	Ecosystem	species.yr	61.5513	73.81	85.7994	101.628	115.526
GCAM	Base	World	Gas|w/o CCS	Operation	HumanHealth	DALY	288586	192855	179762	175321	175070
GCAM	Base	World	Gas|w/o CCS	Operation	Resource	$	1.5628e+11	2.59613e+11	3.35546e+11	4.10094e+11	4.76353e+11
GCAM	Base	World	Geothermal	Operation	Water Consumption	km3/yr	0.296056	0.958061	1.77432	2.59811	3.0169
GCAM	Base	World	Geothermal	Operation	Water Withdrawal	km3/yr	0.296056	0.958061	1.77432	2.59811	3.0169
GCAM	Base	World	Hydro	Construction	Aluminium	t Al	130126	22497.2	22221.1	42899	42532.1
GCAM	Base	World	Hydro	Construction	Cement	t cement	3.96304e+06	690700	682247	1.31662e+06	1.30525e+06
GCAM	Base	World	Hydro	Construction	Copper	t Cu	25647.7	4439.27	4386.66	8468.58	8395.46
GCAM	Base	World	Hydro	Construction	Deforestation	m2	5.09064e+08	8.8516e+07	8.74191e+07	1.68688e+08	1.67188e+08
GCAM	Base	World	Hydro	Construction	Ecosystem_|Terrestrial acidification	species.yr	3.79147	0.652089	0.637453	1.22197	1.20222
GCAM	Base	World	Hydro	Construction	Ecosystem|Agricultural and urban land occupation	species.yr	71.9375	12.1691	12.0009	23.0844	22.7811
GCAM	Base	World	Hydro	Construction	Ecosystem|Freshwater ecotoxicity	species.yr	0.351399	0.049674	0.0467352	0.0892416	0.0860195
GCAM	Base	World	Hydro	Construction	Ecosystem|Freshwater eutrophication	species.yr	0.511836	0.0566954	0.0499405	0.0945188	0.0872027
GCAM	Base	World	Hydro	Construction	Ecosystem|Marine ecotoxicity	species.yr	0.0728446	0.0106223	0.0100282	0.0191234	0.0184525
GCAM	Base	World	Hydro	Construction	Ecosystem|Natural land transformation	species.yr	977.403	169.951	167.845	323.882	321.002
GCAM	Base	World	Hydro	Construction	Ecosystem|Terrestrial acidification	species.yr	0.100527	0.0104081	0.00997701	0.0193685	0.0191618
GCAM	Base	World	Hydro	Construction	Ecosystem|Terrestrial acidification|indirect	species.yr	0.100527	0.0104081	0.00997701	0.0193685	0.0191618
GCAM	Base	World	Hydro	Construction	Ecosystem|Terrestrial ecotoxicity	species.yr	2.07231	0.365695	0.365771	0.697715	0.684464
GCAM	Base	World	Hydro	Construction	Ecotoxicity	species.yr	2.49655	0.425992	0.422535	0.80608	0.788936
GCAM	Base	World	Hydro	Construction	Fossil depletion	kg oil eq	1.979e+09	3.44053e+08	3.38632e+08	6.5214e+08	6.44566e+08
GCAM	Base	World	Hydro	Construction	Fossil depletion|Gases	kg oil eq	3.3032e+08	6.52121e+07	6.42621e+07	1.22825e+08	1.20583e+08
GCAM	Base	World	Hydro	Construction	Fossil depletion|Liquids	kg oil eq	1.41937e+08	2.47144e+07	2.43924e+07	4.70582e+07	4.66329e+07
GCAM	Base	World	Hydro	Construction	Fossil depletion|Solids	kg oil eq	1.50674e+09	2.54126e+08	2.49977e+08	4.82257e+08	4.7735e+08
GCAM	Base	World	Hydro	Construction	Freshwater ecotoxicity	kg 1,4-DCB-Eq	4.08202e+08	5.77037e+07	5.42898e+07	1.03667e+08	9.99242e+07
GCAM	Base	World	Hydro	Construction	Freshwater eutrophication	kg P-Eq	1.15278e+07	1.27692e+06	1.12479e+06	2.1288e+06	1.96402e+06
GCAM	Base	World	Hydro	Construction	Human toxicity	kg 1,4-DCB-Eq	1.55181e+10	2.20388e+09	2.04752e+09	3.85717e+09	3.66456e+09
GCAM	Base	World	Hydro	Construction	HumanHealth|Human toxicity	DALY	10862.7	1542.72	1433.26	2700.02	2565.2
GCAM	Base	World	Hydro	Construction	HumanHealth|Ionising radiation	DALY	46.6221	18.5816	19.3742	37.5436	38.3893
GCAM	Base	World	Hydro	Construction	HumanHealth|Oxidant formation	DALY	0.958232	0.0888225	0.0835915	0.166447	0.16506
GCAM	Base	World	Hydro	Construction	HumanHealth|Particulate matter	DALY	1363.35	145.975	139.585	272.781	269.855
GCAM	Base	World	Hydro	Construction	Ionising radiation	kg U235-Eq	2.84281e+09	1.13302e+09	1.18135e+09	2.28924e+09	2.34081e+09
GCAM	Base	World	Hydro	Construction	Iron	t Fe	6.37393e+06	1.10809e+06	1.0944e+06	2.11221e+06	2.09387e+06
GCAM	Base	World	Hydro	Construction	Land occupation	m2a	3.85101e+09	6.41428e+08	6.33694e+08	1.21681e+09	1.19637e+09
GCAM	Base	World	Hydro	Construction	Marine ecotoxicity	kg 1,4-DCB-Eq	4.13641e+08	6.03174e+07	5.69442e+07	1.08591e+08	1.04781e+08
GCAM	Base	World	Hydro	Construction	Marine eutrophication	kg N-Eq	3.97804e+07	6.70025e+06	6.56035e+06	1.26183e+07	1.24382e+07
GCAM	Base	World	Hydro	Construction	Metal depletion	kg Fe-eq	6.99862e+09	1.21635e+09	1.1982e+09	2.31024e+09	2.28828e+09
GCAM	Base	World	Hydro	Construction	Natural land transformation	m2	5.23711e+08	9.1062e+07	8.99284e+07	1.73524e+08	1.71972e+08
GCAM	Base	World	Hydro	Construction	Oxidant formation	kg NMVOC-eq	2.457e+07	2.2775e+06	2.14337e+06	4.26788e+06	4.23232e+06
GCAM	Base	World	Hydro	Construction	Ozone depletion	kg CFC-11 eq	18776.5	3279.69	3232.06	6227.32	6161.79
GCAM	Base	World	Hydro	Construction	Particulate matter	kg PM10 eq	5.24364e+06	561443	536864	1.04916e+06	1.03791e+06
GCAM	Base	World	Hydro	Construction	Resource|Fossil depletion	$	6.5307e+08	1.13537e+08	1.11748e+08	2.15206e+08	2.12707e+08
GCAM	Base	World	Hydro	Construction	Resource|Metal depletion	$	5.00402e+08	8.69693e+07	8.56713e+07	1.65182e+08	1.63612e+08
GCAM	Base	World	Hydro	Construction	Terrestrial acidification	kg SO2eq	1.73323e+07	1.7945e+06	1.72017e+06	3.33941e+06	3.30375e+06
GCAM	Base	World	Hydro	Construction	Terrestrial ecotoxicity	kg 1,4-DCB-Eq	1.37615e+07	2.42847e+06	2.42897e+06	4.63331e+06	4.54531e+06
GCAM	Base	World	Hydro	Construction	Ecosystem	species.yr	1052.45	182.613	180.328	347.886	344.678
GCAM	Base	World	Hydro	Construction	HumanHealth	DALY	12273.6	1707.36	1592.3	3010.51	2873.6
GCAM	Base	World	Hydro	Construction	Resource	$	1.15347e+09	2.00507e+08	1.9742e+08	3.80389e+08	3.76319e+08
GCAM	Base	World	Hydro	Operation	Land occupation	m2a	5.04006e+10	5.1297e+10	5.21959e+10	5.61942e+10	6.13202e+10
GCAM	Base	World	Hydro	Operation	Water Consumption	km3/yr	58.5127	61.4826	64.528	68.9894	74.8671
GCAM	Base	World	Hydro	Operation	Water Withdrawal	km3/yr	58.5127	61.4826	64.528	68.9894	74.8671
GCAM	Base	World	Nuclear	Construction	Aluminium	t Al	11593.8	43091	56020.8	75925.1	67138.8
GCAM	Base	World	Nuclear	Construction	Cement	t cement	729522	2.71157e+06	3.52827e+06	4.80169e+06	4.25442e+06
GCAM	Base	World	Nuclear	Construction	Copper	t Cu	17033.8	63327.4	82393.1	112054	99237
GCAM	Base	World	Nuclear	Construction	Deforestation	m2	165948	669721	831598	933405	672990
GCAM	Base	World	Nuclear	Construction	Ecosystem_|Terrestrial acidification	species.yr	0.130168	0.461438	0.575181	0.755898	0.642183
GCAM	Base	World	Nuclear	Construction	Ecosystem|Agricultural and urban land occupation	species.yr	15.2885	56.7554	73.7222	99.7878	88.1934
GCAM	Base	World	Nuclear	Construction	Ecosystem|Freshwater ecotoxicity	species.yr	0.146599	0.533002	0.67701	0.896987	0.77792
GCAM	Base	World	Nuclear	Construction	Ecosystem|Freshwater eutrophication	species.yr	0.159961	0.565915	0.696792	0.884511	0.739369
GCAM	Base	World	Nuclear	Construction	Ecosystem|Marine ecotoxicity	species.yr	0.0303205	0.109532	0.138213	0.183298	0.158867
GCAM	Base	World	Nuclear	Construction	Ecosystem|Natural land transformation	species.yr	0.31862	1.28586	1.59667	1.79214	1.29214
GCAM	Base	World	Nuclear	Construction	Ecosystem|Terrestrial acidification	species.yr	0.0119152	0.032949	0.0393425	0.0520439	0.047624
GCAM	Base	World	Nuclear	Construction	Ecosystem|Terrestrial acidification|indirect	species.yr	0.0119152	0.032949	0.0393425	0.0520439	0.047624
GCAM	Base	World	Nuclear	Construction	Ecosystem|Terrestrial ecotoxicity	species.yr	0.141834	0.521662	0.675864	0.952913	0.872114
GCAM	Base	World	Nuclear	Construction	Ecotoxicity	species.yr	0.318753	1.1642	1.49109	2.0332	1.8089
GCAM	Base	World	Nuclear	Construction	Fossil depletion	kg oil eq	2.87334e+08	1.07162e+09	1.38842e+09	1.88294e+09	1.66204e+09
GCAM	Base	World	Nuclear	Construction	Fossil depletion|Gases	kg oil eq	4.89149e+07	1.84622e+08	2.39351e+08	3.29991e+08	2.93267e+08
GCAM	Base	World	Nuclear	Construction	Fossil depletion|Liquids	kg oil eq	2.56294e+07	9.52547e+07	1.23837e+08	1.68522e+08	1.49242e+08
GCAM	Base	World	Nuclear	Construction	Fossil depletion|Solids	kg oil eq	2.1279e+08	7.91744e+08	1.02523e+09	1.38442e+09	1.21953e+09
GCAM	Base	World	Nuclear	Construction	Freshwater ecotoxicity	kg 1,4-DCB-Eq	1.70296e+08	6.1916e+08	7.86446e+08	1.04198e+09	9.03668e+08
GCAM	Base	World	Nuclear	Construction	Freshwater eutrophication	kg P-Eq	3.60273e+06	1.27458e+07	1.56935e+07	1.99214e+07	1.66524e+07
GCAM	Base	World	Nuclear	Construction	Human toxicity	kg 1,4-DCB-Eq	4.60669e+09	1.61278e+10	1.96413e+10	2.53695e+10	2.14156e+10
GCAM	Base	World	Nuclear	Construction	HumanHealth|Human toxicity	DALY	3224.68	11289.5	13748.9	17758.7	14990.9
GCAM	Base	World	Nuclear	Construction	HumanHealth|Ionising radiation	DALY	54.5923	197.053	269.565	410.655	393.233
GCAM	Base	World	Nuclear	Construction	HumanHealth|Oxidant formation	DALY	0.105225	0.326615	0.378692	0.477416	0.422293
GCAM	Base	World	Nuclear	Construction	HumanHealth|Particulate matter	DALY	168.837	478.504	567.047	746.163	679.98
GCAM	Base	World	Nuclear	Construction	Ionising radiation	kg U235-Eq	3.3288e+09	1.20154e+10	1.64369e+10	2.50399e+10	2.39776e+10
GCAM	Base	World	Nuclear	Construction	Iron	t Fe	887579	3.3001e+06	4.29368e+06	5.8407e+06	5.17355e+06
GCAM	Base	World	Nuclear	Construction	Land occupation	m2a	1.14467e+09	4.25199e+09	5.52706e+09	7.49308e+09	6.62986e+09
GCAM	Base	World	Nuclear	Construction	Marine ecotoxicity	kg 1,4-DCB-Eq	1.72172e+08	6.21968e+08	7.84826e+08	1.04084e+09	9.02112e+08
GCAM	Base	World	Nuclear	Construction	Marine eutrophication	kg N-Eq	1.25493e+06	4.49337e+06	5.60292e+06	7.14733e+06	6.01169e+06
GCAM	Base	World	Nuclear	Construction	Metal depletion	kg Fe-eq	4.6727e+09	1.73126e+10	2.2449e+10	3.05308e+10	2.70286e+10
GCAM	Base	World	Nuclear	Construction	Natural land transformation	m2	232920	919362	1.15134e+06	1.3515e+06	1.02559e+06
GCAM	Base	World	Nuclear	Construction	Oxidant formation	kg NMVOC-eq	2.69808e+06	8.37474e+06	9.71004e+06	1.22414e+07	1.0828e+07
GCAM	Base	World	Nuclear	Construction	Ozone depletion	kg CFC-11 eq	264.497	1118.62	1445.04	1988.12	1694.1
GCAM	Base	World	Nuclear	Construction	Particulate matter	kg PM10 eq	649374	1.8404e+06	2.18095e+06	2.86986e+06	2.61531e+06
GCAM	Base	World	Nuclear	Construction	Resource|Fossil depletion	$	9.48202e+07	3.53635e+08	4.58178e+08	6.21369e+08	5.48473e+08
GCAM	Base	World	Nuclear	Construction	Resource|Metal depletion	$	3.34098e+08	1.23785e+09	1.6051e+09	2.18295e+09	1.93255e+09
GCAM	Base	World	Nuclear	Construction	Terrestrial acidification	kg SO2eq	2.05434e+06	5.68086e+06	6.7832e+06	8.97308e+06	8.21103e+06
GCAM	Base	World	Nuclear	Construction	Terrestrial ecotoxicity	kg 1,4-DCB-Eq	941872	3.46419e+06	4.4882e+06	6.32799e+06	5.79143e+06
GCAM	Base	World	Nuclear	Construction	Ecosystem	species.yr	16.0978	59.8043	77.5461	104.55	92.0814
GCAM	Base	World	Nuclear	Construction	HumanHealth	DALY	3448.22	11965.3	14585.9	18916	16064.6
GCAM	Base	World	Nuclear	Construction	Resource	$	4.28918e+08	1.59149e+09	2.06328e+09	2.80432e+09	2.48102e+09
GCAM	Base	World	Nuclear	Operation	Aluminium	t Al	16647.1	20131.1	22510	25335.6	28302.4
GCAM	Base	World	Nuclear	Operation	Cement	t cement	465756	562792	628782	707425	790217
GCAM	Base	World	Nuclear	Operation	Copper	t Cu	7170.81	8672.49	9698.2	10912.2	12188.6
GCAM	Base	World	Nuclear	Operation	Deforestation	m2	4.06217e+06	4.88155e+06	5.42625e+06	6.08272e+06	6.76098e+06
GCAM	Base	World	Nuclear	Operation	Ecosystem_|Terrestrial acidification	species.yr	0.676471	0.807079	0.890376	0.994746	1.10306
GCAM	Base	World	Nuclear	Operation	Ecosystem|Agricultural and urban land occupation	species.yr	10.7635	13.0176	14.5678	16.3608	18.2048
GCAM	Base	World	Nuclear	Operation	Ecosystem|Freshwater ecotoxicity	species.yr	1.12713	1.35641	1.50965	1.69535	1.88929
GCAM	Base	World	Nuclear	Operation	Ecosystem|Freshwater eutrophication	species.yr	0.278837	0.320362	0.340945	0.375252	0.40756
GCAM	Base	World	Nuclear	Operation	Ecosystem|Marine ecotoxicity	species.yr	0.266069	0.320311	0.356617	0.40055	0.446504
GCAM	Base	World	Nuclear	Operation	Ecosystem|Natural land transformation	species.yr	7.79936	9.37257	10.4184	11.6788	12.9811
GCAM	Base	World	Nuclear	Operation	Ecosystem|Terrestrial acidification	species.yr	0.00496139	0.00568199	0.00628755	0.00727804	0.00834228
GCAM	Base	World	Nuclear	Operation	Ecosystem|Terrestrial acidification|indirect	species.yr	0.00496139	0.00568199	0.00628755	0.00727804	0.00834228
GCAM	Base	World	Nuclear	Operation	Ecosystem|Terrestrial ecotoxicity	species.yr	1.9339	2.34075	2.62206	2.95283	3.30013
GCAM	Base	World	Nuclear	Operation	Ecotoxicity	species.yr	3.3271	4.01746	4.48833	5.04873	5.63592
GCAM	Base	World	Nuclear	Operation	Fossil depletion	kg oil eq	1.65829e+08	2.01397e+08	2.24523e+08	2.52114e+08	2.80717e+08
GCAM	Base	World	Nuclear	Operation	Fossil depletion|Gases	kg oil eq	2.88587e+07	3.54018e+07	3.91418e+07	4.37648e+07	4.8495e+07
GCAM	Base	World	Nuclear	Operation	Fossil depletion|Liquids	kg oil eq	1.6278e+07	1.9653e+07	2.1939e+07	2.46672e+07	2.75377e+07
GCAM	Base	World	Nuclear	Operation	Fossil depletion|Solids	kg oil eq	1.20692e+08	1.46342e+08	1.63442e+08	1.83682e+08	2.04684e+08
GCAM	Base	World	Nuclear	Operation	Freshwater ecotoxicity	kg 1,4-DCB-Eq	1.30933e+09	1.57567e+09	1.75368e+09	1.96939e+09	2.19469e+09
GCAM	Base	World	Nuclear	Operation	Freshwater eutrophication	kg P-Eq	6.28012e+06	7.21537e+06	7.67895e+06	8.45163e+06	9.17928e+06
GCAM	Base	World	Nuclear	Operation	Human toxicity	kg 1,4-DCB-Eq	1.03771e+11	1.25069e+11	1.39394e+11	1.56627e+11	1.74687e+11
GCAM	Base	World	Nuclear	Operation	HumanHealth|Human toxicity	DALY	72639.8	87548.6	97576	109639	122281
GCAM	Base	World	Nuclear	Operation	HumanHealth|Ionising radiation	DALY	42071.2	50848.2	56824.6	63942.7	71433.9
GCAM	Base	World	Nuclear	Operation	HumanHealth|Oxidant formation	DALY	0.0426438	0.049815	0.0556826	0.065224	0.0748595
GCAM	Base	World	Nuclear	Operation	HumanHealth|Particulate matter	DALY	72.4586	82.4425	91.058	105.058	119.98
GCAM	Base	World	Nuclear	Operation	Ionising radiation	kg U235-Eq	2.56531e+12	3.1005e+12	3.46491e+12	3.89894e+12	4.35573e+12
GCAM	Base	World	Nuclear	Operation	Iron	t Fe	504766	609926	681399	766470	855972
GCAM	Base	World	Nuclear	Operation	Land occupation	m2a	6.12975e+08	7.42475e+08	8.32525e+08	9.35465e+08	1.04106e+09
GCAM	Base	World	Nuclear	Operation	Marine ecotoxicity	kg 1,4-DCB-Eq	1.51085e+09	1.81885e+09	2.02501e+09	2.27448e+09	2.53543e+09
GCAM	Base	World	Nuclear	Operation	Marine eutrophication	kg N-Eq	1.26232e+07	1.51524e+07	1.68228e+07	1.88654e+07	2.09855e+07
GCAM	Base	World	Nuclear	Operation	Metal depletion	kg Fe-eq	1.03887e+10	1.25441e+10	1.40045e+10	1.57513e+10	1.75885e+10
GCAM	Base	World	Nuclear	Operation	Natural land transformation	m2	4.97511e+06	5.97861e+06	6.64591e+06	7.45096e+06	8.28346e+06
GCAM	Base	World	Nuclear	Operation	Oxidant formation	kg NMVOC-eq	1.09343e+06	1.27731e+06	1.42776e+06	1.67241e+06	1.91947e+06
GCAM	Base	World	Nuclear	Operation	Ozone depletion	kg CFC-11 eq	51170	61747.5	68875.9	77361.9	86269.7
GCAM	Base	World	Nuclear	Operation	Particulate matter	kg PM10 eq	278687	317087	350223	404068	461460
GCAM	Base	World	Nuclear	Operation	Resource|Fossil depletion	$	2.73617e+07	3.32305e+07	3.70463e+07	4.15989e+07	4.63182e+07
GCAM	Base	World	Nuclear	Operation	Resource|Metal depletion	$	7.42793e+08	8.96902e+08	1.00132e+09	1.12622e+09	1.25758e+09
GCAM	Base	World	Nuclear	Operation	Terrestrial acidification	kg SO2eq	855413	979654	1.08406e+06	1.25483e+06	1.43832e+06
GCAM	Base	World	Nuclear	Operation	Terrestrial ecotoxicity	kg 1,4-DCB-Eq	1.28424e+07	1.55442e+07	1.74123e+07	1.96088e+07	2.19151e+07
GCAM	Base	World	Nuclear	Operation	Water Consumption	km3/yr	4.27388	5.47715	6.31434	7.32816	8.4087
GCAM	Base	World	Nuclear	Operation	Water Withdrawal	km3/yr	114.152	125.094	126.998	126.91	127.169
GCAM	Base	World	Nuclear	Operation	Ecosystem	species.yr	22.1737	26.7337	29.8218	33.4709	37.2378
GCAM	Base	World	Nuclear	Operation	HumanHealth	DALY	114783	138479	154492	173687	193835
GCAM	Base	World	Nuclear	Operation	Resource	$	7.70155e+08	9.30132e+08	1.03837e+09	1.16782e+09	1.3039e+09
GCAM	Base	World	Oil|w/o CCS	Construction	Aluminium	t Al	219317	181941	192532	203171	198786
GCAM	Base	World	Oil|w/o CCS	Construction	Cement	t cement	1.49786e+06	1.2406e+06	1.31205e+06	1.38439e+06	1.35446e+06
GCAM	Base	World	Oil|w/o CCS	Construction	Copper	t Cu	194251	160784	169927	179283	175334
GCAM	Base	World	Oil|w/o CCS	Construction	Deforestation	m2	837752	784071	709090	637955	519458
GCAM	Base	World	Oil|w/o CCS	Construction	Ecosystem_|Terrestrial acidification	species.yr	13.9692	6.8455	2.24554	1.63923	0.936329
GCAM	Base	World	Oil|w/o CCS	Construction	Ecosystem|Agricultural and urban land occupation	species.yr	3.39566	3.68229	3.00603	2.33356	1.52466
GCAM	Base	World	Oil|w/o CCS	Construction	Ecosystem|Freshwater ecotoxicity	species.yr	0.10254	0.106063	0.087044	0.0692521	0.0466561
GCAM	Base	World	Oil|w/o CCS	Construction	Ecosystem|Freshwater eutrophication	species.yr	14.3153	12.3341	12.4868	12.3666	11.4301
GCAM	Base	World	Oil|w/o CCS	Construction	Ecosystem|Marine ecotoxicity	species.yr	0.0180554	0.0188585	0.0156221	0.0124845	0.00848339
GCAM	Base	World	Oil|w/o CCS	Construction	Ecosystem|Natural land transformation	species.yr	1.60848	1.50542	1.36145	1.22487	0.99736
GCAM	Base	World	Oil|w/o CCS	Construction	Ecosystem|Terrestrial acidification	species.yr	0.0519252	0.0512711	0.0539409	0.054979	0.0518577
GCAM	Base	World	Oil|w/o CCS	Construction	Ecosystem|Terrestrial acidification|indirect	species.yr	0.0519252	0.0512711	0.0539409	0.054979	0.0518577
GCAM	Base	World	Oil|w/o CCS	Construction	Ecosystem|Terrestrial ecotoxicity	species.yr	0.0853843	0.0804939	0.0753998	0.0702299	0.0596185
GCAM	Base	World	Oil|w/o CCS	Construction	Ecotoxicity	species.yr	0.20598	0.205415	0.178066	0.151967	0.114758
GCAM	Base	World	Oil|w/o CCS	Construction	Fossil depletion	kg oil eq	1.03627e+09	8.5433e+08	9.00665e+08	9.48031e+08	9.24386e+08
GCAM	Base	World	Oil|w/o CCS	Construction	Fossil depletion|Gases	kg oil eq	2.12597e+08	1.69215e+08	1.77105e+08	1.86231e+08	1.81759e+08
GCAM	Base	World	Oil|w/o CCS	Construction	Fossil depletion|Liquids	kg oil eq	5.56303e+07	4.59695e+07	4.8537e+07	5.12032e+07	5.0091e+07
GCAM	Base	World	Oil|w/o CCS	Construction	Fossil depletion|Solids	kg oil eq	7.68038e+08	6.39146e+08	6.75023e+08	7.10596e+08	6.92536e+08
GCAM	Base	World	Oil|w/o CCS	Construction	Freshwater ecotoxicity	kg 1,4-DCB-Eq	1.19116e+08	1.23208e+08	1.01114e+08	8.04465e+07	5.41979e+07
GCAM	Base	World	Oil|w/o CCS	Construction	Freshwater eutrophication	kg P-Eq	3.22417e+08	2.77796e+08	2.81234e+08	2.78528e+08	2.57435e+08
GCAM	Base	World	Oil|w/o CCS	Construction	Human toxicity	kg 1,4-DCB-Eq	4.10676e+09	4.33249e+09	3.59914e+09	2.87472e+09	1.94713e+09
GCAM	Base	World	Oil|w/o CCS	Construction	HumanHealth|Human toxicity	DALY	2874.73	3032.74	2519.4	2012.3	1362.99
GCAM	Base	World	Oil|w/o CCS	Construction	HumanHealth|Ionising radiation	DALY	37.1534	79.4044	134.178	166.906	182.507
GCAM	Base	World	Oil|w/o CCS	Construction	HumanHealth|Oxidant formation	DALY	0.378418	0.407606	0.4256	0.428794	0.397093
GCAM	Base	World	Oil|w/o CCS	Construction	HumanHealth|Particulate matter	DALY	723.92	713.883	750.831	762.25	715.915
GCAM	Base	World	Oil|w/o CCS	Construction	Ionising radiation	kg U235-Eq	2.26545e+09	4.84173e+09	8.18158e+09	1.01772e+10	1.11285e+10
GCAM	Base	World	Oil|w/o CCS	Construction	Iron	t Fe	3.45487e+06	2.86028e+06	3.02479e+06	3.19102e+06	3.12111e+06
GCAM	Base	World	Oil|w/o CCS	Construction	Land occupation	m2a	2.21133e+08	2.3902e+08	1.94624e+08	1.50504e+08	9.73624e+07
GCAM	Base	World	Oil|w/o CCS	Construction	Marine ecotoxicity	kg 1,4-DCB-Eq	1.02526e+08	1.07086e+08	8.87083e+07	7.08921e+07	4.81721e+07
GCAM	Base	World	Oil|w/o CCS	Construction	Marine eutrophication	kg N-Eq	3.19412e+08	2.74366e+08	2.78697e+08	2.76843e+08	2.56704e+08
GCAM	Base	World	Oil|w/o CCS	Construction	Metal depletion	kg Fe-eq	9.81176e+09	8.12274e+09	8.58727e+09	9.05969e+09	8.86063e+09
GCAM	Base	World	Oil|w/o CCS	Construction	Natural land transformation	m2	983822	913361	836081	764299	634654
GCAM	Base	World	Oil|w/o CCS	Construction	Oxidant formation	kg NMVOC-eq	9.70302e+06	1.04514e+07	1.09128e+07	1.09947e+07	1.01819e+07
GCAM	Base	World	Oil|w/o CCS	Construction	Ozone depletion	kg CFC-11 eq	6712.29	4549.52	2808.57	2184.9	1399.9
GCAM	Base	World	Oil|w/o CCS	Construction	Particulate matter	kg PM10 eq	2.78431e+06	2.74571e+06	2.88781e+06	2.93173e+06	2.75352e+06
GCAM	Base	World	Oil|w/o CCS	Construction	Resource|Fossil depletion	$	3.41968e+08	2.81929e+08	2.97219e+08	3.1285e+08	3.05047e+08
GCAM	Base	World	Oil|w/o CCS	Construction	Resource|Metal depletion	$	7.01541e+08	5.80776e+08	6.1399e+08	6.47768e+08	6.33535e+08
GCAM	Base	World	Oil|w/o CCS	Construction	Terrestrial acidification	kg SO2eq	8.95262e+06	8.83985e+06	9.30016e+06	9.47914e+06	8.94099e+06
GCAM	Base	World	Oil|w/o CCS	Construction	Terrestrial ecotoxicity	kg 1,4-DCB-Eq	567010	534534	500706	466374	395908
GCAM	Base	World	Oil|w/o CCS	Construction	Ecosystem	species.yr	19.5774	17.7785	17.0863	16.132	14.1187
GCAM	Base	World	Oil|w/o CCS	Construction	HumanHealth	DALY	3636.18	3826.44	3404.83	2941.89	2261.81
GCAM	Base	World	Oil|w/o CCS	Construction	Resource	$	1.04351e+09	8.62705e+08	9.11209e+08	9.60618e+08	9.38582e+08
GCAM	Base	World	Oil|w/o CCS	Operation	Aluminium	t Al	1919.29	3184.42	4605.02	6158.86	7873.19
GCAM	Base	World	Oil|w/o CCS	Operation	Cement	t cement	35658.6	59410.4	86049.1	115120	147210
GCAM	Base	World	Oil|w/o CCS	Operation	Copper	t Cu	1296.28	2151.31	3110.77	4160.07	5317.64
GCAM	Base	World	Oil|w/o CCS	Operation	Deforestation	m2	2.3718e+06	3.92313e+06	5.65564e+06	7.54481e+06	9.61978e+06
GCAM	Base	World	Oil|w/o CCS	Operation	Ecosystem_|Terrestrial acidification	species.yr	0.811258	1.33599	1.91308	2.5546	3.26012
GCAM	Base	World	Oil|w/o CCS	Operation	Ecosystem|Agricultural and urban land occupation	species.yr	2.3326	3.87366	5.59612	7.45716	9.49743
GCAM	Base	World	Oil|w/o CCS	Operation	Ecosystem|Freshwater ecotoxicity	species.yr	0.540899	0.895532	1.2931	1.72896	2.2096
GCAM	Base	World	Oil|w/o CCS	Operation	Ecosystem|Freshwater eutrophication	species.yr	0.227425	0.401088	0.594565	0.799354	1.01571
GCAM	Base	World	Oil|w/o CCS	Operation	Ecosystem|Marine ecotoxicity	species.yr	0.0351444	0.0581203	0.0837935	0.111942	0.142933
GCAM	Base	World	Oil|w/o CCS	Operation	Ecosystem|Natural land transformation	species.yr	4.55385	7.53241	10.8588	14.486	18.47
GCAM	Base	World	Oil|w/o CCS	Operation	Ecosystem|Terrestrial acidification	species.yr	71.2907	59.4068	44.61	33.8147	27.2101
GCAM	Base	World	Oil|w/o CCS	Operation	Ecosystem|Terrestrial acidification|direct	species.yr	71.2874	59.4007	44.6005	33.8018	27.1936
GCAM	Base	World	Oil|w/o CCS	Operation	Ecosystem|Terrestrial acidification|indirect	species.yr	0.00323965	0.00608449	0.0095239	0.0129147	0.0165258
GCAM	Base	World	Oil|w/o CCS	Operation	Ecosystem|Terrestrial ecotoxicity	species.yr	1.38809	2.30042	3.32521	4.44479	5.67888
GCAM	Base	World	Oil|w/o CCS	Operation	Ecotoxicity	species.yr	1.96413	3.25408	4.7021	6.28569	8.03141
GCAM	Base	World	Oil|w/o CCS	Operation	Fossil depletion	kg oil eq	2.79283e+11	4.95133e+11	7.69396e+11	1.03688e+12	1.33574e+12
GCAM	Base	World	Oil|w/o CCS	Operation	Fossil depletion|Gases	kg oil eq	2.7923e+11	4.95045e+11	7.69269e+11	1.03672e+12	1.33552e+12
GCAM	Base	World	Oil|w/o CCS	Operation	Fossil depletion|Liquids	kg oil eq	1.61238e+06	2.67164e+06	3.85251e+06	5.14744e+06	6.57618e+06
GCAM	Base	World	Oil|w/o CCS	Operation	Fossil depletion|Solids	kg oil eq	5.15338e+07	8.53524e+07	1.23149e+08	1.64521e+08	2.10035e+08
GCAM	Base	World	Oil|w/o CCS	Operation	Freshwater ecotoxicity	kg 1,4-DCB-Eq	6.28333e+08	1.04029e+09	1.50212e+09	2.00844e+09	2.56677e+09
GCAM	Base	World	Oil|w/o CCS	Operation	Freshwater eutrophication	kg P-Eq	5.12217e+06	9.03352e+06	1.33911e+07	1.80035e+07	2.28763e+07
GCAM	Base	World	Oil|w/o CCS	Operation	Human toxicity	kg 1,4-DCB-Eq	1.08257e+10	1.79034e+10	2.58134e+10	3.44799e+10	4.40193e+10
GCAM	Base	World	Oil|w/o CCS	Operation	HumanHealth|Human toxicity	DALY	7577.99	12532.4	18069.4	24135.9	30813.5
GCAM	Base	World	Oil|w/o CCS	Operation	HumanHealth|Ionising radiation	DALY	31.1541	51.8353	75.3826	101.204	129.798
GCAM	Base	World	Oil|w/o CCS	Operation	HumanHealth|Oxidant formation	DALY	148.182	135.352	113.515	98.8059	92.899
GCAM	Base	World	Oil|w/o CCS	Operation	HumanHealth|Particulate matter	DALY	775819	652587	497290	384831	317802
GCAM	Base	World	Oil|w/o CCS	Operation	Ionising radiation	kg U235-Eq	1.89964e+09	3.16069e+09	4.5965e+09	6.17096e+09	7.91451e+09
GCAM	Base	World	Oil|w/o CCS	Operation	Iron	t Fe	238293	395218	571212	764044	976846
GCAM	Base	World	Oil|w/o CCS	Operation	Land occupation	m2a	1.52362e+08	2.53107e+08	3.65896e+08	4.8756e+08	6.20921e+08
GCAM	Base	World	Oil|w/o CCS	Operation	Marine ecotoxicity	kg 1,4-DCB-Eq	1.99564e+08	3.3003e+08	4.75813e+08	6.35653e+08	8.1163e+08
GCAM	Base	World	Oil|w/o CCS	Operation	Marine eutrophication	kg N-Eq	7.06622e+06	1.22761e+07	1.81082e+07	2.43313e+07	3.09917e+07
GCAM	Base	World	Oil|w/o CCS	Operation	Metal depletion	kg Fe-eq	2.36328e+08	3.90554e+08	5.61944e+08	7.50745e+08	9.58636e+08
GCAM	Base	World	Oil|w/o CCS	Operation	Natural land transformation	m2	2.89477e+06	4.78762e+06	6.90163e+06	9.20792e+06	1.17413e+07
GCAM	Base	World	Oil|w/o CCS	Operation	Oxidant formation	kg NMVOC-eq	3.79954e+09	3.47057e+09	2.91063e+09	2.53348e+09	2.38202e+09
GCAM	Base	World	Oil|w/o CCS	Operation	Ozone depletion	kg CFC-11 eq	19397.7	32134.5	46408.3	62059.7	79321.4
GCAM	Base	World	Oil|w/o CCS	Operation	Particulate matter	kg PM10 eq	2.98392e+09	2.50995e+09	1.91265e+09	1.48012e+09	1.22232e+09
GCAM	Base	World	Oil|w/o CCS	Operation	Resource|Fossil depletion	$	4.60818e+10	8.16969e+10	1.2695e+11	1.71086e+11	2.20396e+11
GCAM	Base	World	Oil|w/o CCS	Operation	Resource|Metal depletion	$	1.68975e+07	2.79246e+07	4.0179e+07	5.36782e+07	6.85425e+07
GCAM	Base	World	Oil|w/o CCS	Operation	Terrestrial acidification	kg SO2eq	1.22915e+10	1.02426e+10	7.69138e+09	5.83013e+09	4.6914e+09
GCAM	Base	World	Oil|w/o CCS	Operation	Terrestrial ecotoxicity	kg 1,4-DCB-Eq	9.21787e+06	1.52764e+07	2.20817e+07	2.95164e+07	3.77116e+07
GCAM	Base	World	Oil|w/o CCS	Operation	Water Consumption	km3/yr	1.59492	1.70654	1.58444	1.40747	1.2827
GCAM	Base	World	Oil|w/o CCS	Operation	Water Withdrawal	km3/yr	15.3181	13.9068	12.8315	11.0873	9.694
GCAM	Base	World	Oil|w/o CCS	Operation	Ecosystem	species.yr	80.3687	74.4681	66.3616	62.843	64.2246
GCAM	Base	World	Oil|w/o CCS	Operation	HumanHealth	DALY	783576	665307	515548	409167	348839
GCAM	Base	World	Oil|w/o CCS	Operation	Resource	$	4.60987e+10	8.17248e+10	1.26991e+11	1.7114e+11	2.20465e+11
GCAM	Base	World	Solar|CSP	Construction	Aluminium	t Al	4778.35	12319.5	88622.6	235321	328989
GCAM	Base	World	Solar|CSP	Construction	Cement	t cement	65965	156630	1.12911e+06	3.06325e+06	4.36577e+06
GCAM	Base	World	Solar|CSP	Construction	Copper	t Cu	1578.25	3797.64	25598.6	67972.6	94011.6
GCAM	Base	World	Solar|CSP	Construction	Deforestation	m2	102837	225988	1.47103e+06	3.82483e+06	5.13192e+06
GCAM	Base	World	Solar|CSP	Construction	Ecosystem_|Terrestrial acidification	species.yr	0.0205415	0.0535367	0.262945	0.643994	0.817624
GCAM	Base	World	Solar|CSP	Construction	Ecosystem|Agricultural and urban land occupation	species.yr	11.4028	25.0806	164.209	439.416	610.46
GCAM	Base	World	Solar|CSP	Construction	Ecosystem|Freshwater ecotoxicity	species.yr	0.00848957	0.0176414	0.113348	0.293996	0.394089
GCAM	Base	World	Solar|CSP	Construction	Ecosystem|Freshwater eutrophication	species.yr	0.0210702	0.0638882	0.444606	1.1176	1.52429
GCAM	Base	World	Solar|CSP	Construction	Ecosystem|Marine ecotoxicity	species.yr	0.0017733	0.00365959	0.0233965	0.0607228	0.0814066
GCAM	Base	World	Solar|CSP	Construction	Ecosystem|Natural land transformation	species.yr	0.197447	0.433897	2.82438	7.34367	9.85329
GCAM	Base	World	Solar|CSP	Construction	Ecosystem|Terrestrial acidification	species.yr	0.000933367	0.00247346	0.0197157	0.0531979	0.0778219
GCAM	Base	World	Solar|CSP	Construction	Ecosystem|Terrestrial acidification|indirect	species.yr	0.000933367	0.00247346	0.0197157	0.0531979	0.0778219
GCAM	Base	World	Solar|CSP	Construction	Ecosystem|Terrestrial ecotoxicity	species.yr	0.00904902	0.0192108	0.131716	0.351402	0.484987
GCAM	Base	World	Solar|CSP	Construction	Ecotoxicity	species.yr	0.0193119	0.0405118	0.26846	0.706121	0.960483
GCAM	Base	World	Solar|CSP	Construction	Fossil depletion	kg oil eq	5.14091e+07	1.25169e+08	8.50242e+08	2.25967e+09	3.14686e+09
GCAM	Base	World	Solar|CSP	Construction	Fossil depletion|Gases	kg oil eq	9.66888e+06	2.39422e+07	1.58895e+08	4.25128e+08	5.93849e+08
GCAM	Base	World	Solar|CSP	Construction	Fossil depletion|Liquids	kg oil eq	2.50308e+06	5.92027e+06	4.22479e+07	1.14319e+08	1.62389e+08
GCAM	Base	World	Solar|CSP	Construction	Fossil depletion|Solids	kg oil eq	3.92371e+07	9.5307e+07	6.491e+08	1.72022e+09	2.39062e+09
GCAM	Base	World	Solar|CSP	Construction	Freshwater ecotoxicity	kg 1,4-DCB-Eq	9.86188e+06	2.04931e+07	1.3167e+08	3.4152e+08	4.57792e+08
GCAM	Base	World	Solar|CSP	Construction	Freshwater eutrophication	kg P-Eq	474554	1.43892e+06	1.00137e+07	2.51712e+07	3.43308e+07
GCAM	Base	World	Solar|CSP	Construction	Human toxicity	kg 1,4-DCB-Eq	3.27892e+08	6.47769e+08	4.01854e+09	1.01477e+10	1.31701e+10
GCAM	Base	World	Solar|CSP	Construction	HumanHealth|Human toxicity	DALY	229.524	453.438	2812.97	7103.42	9219.04
GCAM	Base	World	Solar|CSP	Construction	HumanHealth|Ionising radiation	DALY	1.21963	2.42046	16.6276	49.1209	69.9638
GCAM	Base	World	Solar|CSP	Construction	HumanHealth|Oxidant formation	DALY	0.00783484	0.0234157	0.184419	0.471765	0.665476
GCAM	Base	World	Solar|CSP	Construction	HumanHealth|Particulate matter	DALY	12.7907	34.5855	276.164	741.754	1085.61
GCAM	Base	World	Solar|CSP	Construction	Ionising radiation	kg U235-Eq	7.43679e+07	1.47589e+08	1.01388e+09	2.99518e+09	4.26608e+09
GCAM	Base	World	Solar|CSP	Construction	Iron	t Fe	174363	423974	2.87716e+06	7.6473e+06	1.06548e+07
GCAM	Base	World	Solar|CSP	Construction	Land occupation	m2a	1.96935e+07	4.33584e+07	2.86704e+08	7.44625e+08	1.00319e+09
GCAM	Base	World	Solar|CSP	Construction	Marine ecotoxicity	kg 1,4-DCB-Eq	1.00695e+07	2.07806e+07	1.32855e+08	3.44808e+08	4.62259e+08
GCAM	Base	World	Solar|CSP	Construction	Marine eutrophication	kg N-Eq	339705	1.21249e+06	8.61357e+06	2.17592e+07	3.01515e+07
GCAM	Base	World	Solar|CSP	Construction	Metal depletion	kg Fe-eq	5.42186e+08	1.19703e+09	7.87152e+09	2.10695e+10	2.9275e+10
GCAM	Base	World	Solar|CSP	Construction	Natural land transformation	m2	133901	292540	1.90476e+06	4.97231e+06	6.69517e+06
GCAM	Base	World	Solar|CSP	Construction	Oxidant formation	kg NMVOC-eq	200893	600404	4.72869e+06	1.20965e+07	1.70635e+07
GCAM	Base	World	Solar|CSP	Construction	Ozone depletion	kg CFC-11 eq	54.8118	127.453	790.093	2038.86	2714.66
GCAM	Base	World	Solar|CSP	Construction	Particulate matter	kg PM10 eq	49195.1	133021	1.06217e+06	2.8529e+06	4.17541e+06
GCAM	Base	World	Solar|CSP	Construction	Resource|Fossil depletion	$	1.6965e+07	4.13059e+07	2.8058e+08	7.45692e+08	1.03846e+09
GCAM	Base	World	Solar|CSP	Construction	Resource|Metal depletion	$	3.87663e+07	8.55878e+07	5.62814e+08	1.50647e+09	2.09316e+09
GCAM	Base	World	Solar|CSP	Construction	Terrestrial acidification	kg SO2eq	160925	426458	3.39925e+06	9.17206e+06	1.34176e+07
GCAM	Base	World	Solar|CSP	Construction	Terrestrial ecotoxicity	kg 1,4-DCB-Eq	60091.6	127573	874681	2.33355e+06	3.22065e+06
GCAM	Base	World	Solar|CSP	Construction	Ecosystem	species.yr	11.6416	25.6214	167.766	448.636	622.876
GCAM	Base	World	Solar|CSP	Construction	HumanHealth	DALY	243.542	490.468	3105.95	7894.77	10375.3
GCAM	Base	World	Solar|CSP	Construction	Resource	$	5.57313e+07	1.26894e+08	8.43394e+08	2.25216e+09	3.13163e+09
GCAM	Base	World	Solar|CSP	Operation	Aluminium	t Al	21.5312	83.2976	358.464	1187.54	2478.89
GCAM	Base	World	Solar|CSP	Operation	Cement	t cement	40.6388	157.425	678.999	2251.75	4700.75
GCAM	Base	World	Solar|CSP	Operation	Copper	t Cu	4.81272	18.6027	80.0188	265.012	553.131
GCAM	Base	World	Solar|CSP	Operation	Deforestation	m2	697.839	2713.53	11542.3	37455.5	76128.6
GCAM	Base	World	Solar|CSP	Operation	Ecosystem_|Terrestrial acidification	species.yr	0.000113973	0.000415492	0.00172687	0.00557818	0.0112966
GCAM	Base	World	Solar|CSP	Operation	Ecosystem|Agricultural and urban land occupation	species.yr	0.000945622	0.00359775	0.0157213	0.0499239	0.0992812
GCAM	Base	World	Solar|CSP	Operation	Ecosystem|Freshwater ecotoxicity	species.yr	2.58846e-05	7.69919e-05	0.000299278	0.000928867	0.00178892
GCAM	Base	World	Solar|CSP	Operation	Ecosystem|Freshwater eutrophication	species.yr	5.46097e-05	0.000133238	0.000483897	0.00143873	0.0025989
GCAM	Base	World	Solar|CSP	Operation	Ecosystem|Marine ecotoxicity	species.yr	5.22136e-06	1.55278e-05	6.02479e-05	0.000186888	0.000359894
GCAM	Base	World	Solar|CSP	Operation	Ecosystem|Natural land transformation	species.yr	0.00133985	0.00520997	0.0221612	0.0719145	0.146167
GCAM	Base	World	Solar|CSP	Operation	Ecosystem|Terrestrial acidification	species.yr	4.42617e-07	1.58314e-06	7.89508e-06	2.76674e-05	5.95124e-05
GCAM	Base	World	Solar|CSP	Operation	Ecosystem|Terrestrial acidification|indirect	species.yr	4.42617e-07	1.58314e-06	7.89508e-06	2.76674e-05	5.95124e-05
GCAM	Base	World	Solar|CSP	Operation	Ecosystem|Terrestrial ecotoxicity	species.yr	5.04368e-05	0.000184785	0.000849282	0.00272217	0.00545825
GCAM	Base	World	Solar|CSP	Operation	Ecotoxicity	species.yr	8.15427e-05	0.000277305	0.00120881	0.00383793	0.00760705
GCAM	Base	World	Solar|CSP	Operation	Fossil depletion	kg oil eq	15979.7	61743.5	265083	875343	1.81947e+06
GCAM	Base	World	Solar|CSP	Operation	Fossil depletion|Gases	kg oil eq	2797.02	11114.2	46995.3	155499	323519
GCAM	Base	World	Solar|CSP	Operation	Fossil depletion|Liquids	kg oil eq	1431.84	5531.73	23817.6	78927.5	164683
GCAM	Base	World	Solar|CSP	Operation	Fossil depletion|Solids	kg oil eq	11750.8	45097.6	194270	640917	1.33127e+06
GCAM	Base	World	Solar|CSP	Operation	Freshwater ecotoxicity	kg 1,4-DCB-Eq	30068.8	89437.4	347655	1.07901e+06	2.07809e+06
GCAM	Base	World	Solar|CSP	Operation	Freshwater eutrophication	kg P-Eq	1229.95	3000.85	10898.6	32403.8	58533.8
GCAM	Base	World	Solar|CSP	Operation	Human toxicity	kg 1,4-DCB-Eq	1.40367e+06	4.23551e+06	1.64344e+07	5.08259e+07	9.76911e+07
GCAM	Base	World	Solar|CSP	Operation	HumanHealth|Human toxicity	DALY	0.982569	2.96485	11.5041	35.5781	68.3838
GCAM	Base	World	Solar|CSP	Operation	HumanHealth|Ionising radiation	DALY	0.00847665	0.0281829	0.112443	0.383916	0.836664
GCAM	Base	World	Solar|CSP	Operation	HumanHealth|Oxidant formation	DALY	3.97016e-06	1.33357e-05	6.81854e-05	0.000234902	0.000497472
GCAM	Base	World	Solar|CSP	Operation	HumanHealth|Particulate matter	DALY	0.00654689	0.0225176	0.113141	0.395773	0.851703
GCAM	Base	World	Solar|CSP	Operation	Ionising radiation	kg U235-Eq	516869	1.71847e+06	6.85627e+06	2.34095e+07	5.10161e+07
GCAM	Base	World	Solar|CSP	Operation	Iron	t Fe	49.299	190.875	821.796	2718.53	5662.53
GCAM	Base	World	Solar|CSP	Operation	Land occupation	m2a	2.89207e+07	1.11776e+08	4.80532e+08	1.59159e+09	3.32214e+09
GCAM	Base	World	Solar|CSP	Operation	Marine ecotoxicity	kg 1,4-DCB-Eq	29649	88173	342112	1.06122e+06	2.04362e+06
GCAM	Base	World	Solar|CSP	Operation	Marine eutrophication	kg N-Eq	490.142	1521.1	6037.01	18649.9	35539.5
GCAM	Base	World	Solar|CSP	Operation	Metal depletion	kg Fe-eq	1.44581e+06	5.56741e+06	2.3857e+07	7.89572e+07	1.64689e+08
GCAM	Base	World	Solar|CSP	Operation	Natural land transformation	m2	888.877	3440.38	14624	47543.2	96831
GCAM	Base	World	Solar|CSP	Operation	Oxidant formation	kg NMVOC-eq	101.799	341.942	1748.34	6023.12	12755.7
GCAM	Base	World	Solar|CSP	Operation	Ozone depletion	kg CFC-11 eq	0.704945	2.71828	11.592	38.2624	79.5177
GCAM	Base	World	Solar|CSP	Operation	Particulate matter	kg PM10 eq	25.1803	86.606	435.157	1522.21	3275.78
GCAM	Base	World	Solar|CSP	Operation	Resource|Fossil depletion	$	2636.65	10187.7	43738.7	144432	300213
GCAM	Base	World	Solar|CSP	Operation	Resource|Metal depletion	$	103375	398070	1.70577e+06	5.64544e+06	1.17753e+07
GCAM	Base	World	Solar|CSP	Operation	Terrestrial acidification	kg SO2eq	76.3133	272.956	1361.22	4770.24	10260.8
GCAM	Base	World	Solar|CSP	Operation	Terrestrial ecotoxicity	kg 1,4-DCB-Eq	334.935	1227.1	5639.81	18077.1	36246.5
GCAM	Base	World	Solar|CSP	Operation	Water Consumption	km3/yr	0.00318116	0.0122982	0.0885232	0.343775	0.756361
GCAM	Base	World	Solar|CSP	Operation	Water Withdrawal	km3/yr	0.00318116	0.0122982	0.0885232	0.343775	0.756361
GCAM	Base	World	Solar|CSP	Operation	Ecosystem	species.yr	0.00242207	0.00921985	0.0395831	0.127143	0.255714
GCAM	Base	World	Solar|CSP	Operation	HumanHealth	DALY	0.997596	3.01557	11.7298	36.358	70.0727
GCAM	Base	World	Solar|CSP	Operation	Resource	$	106012	408258	1.74951e+06	5.78987e+06	1.20755e+07
GCAM	Base	World	Solar|PV	Construction	Aluminium	t Al	327583	488517	671673	810981	733766
GCAM	Base	World	Solar|PV	Construction	Cement	t cement	438175	676630	993253	1.34126e+06	1.38905e+06
GCAM	Base	World	Solar|PV	Construction	Copper	t Cu	151287	261877	441478	583908	591414
GCAM	Base	World	Solar|PV	Construction	Deforestation	m2	8.97422e+06	1.12874e+07	1.03864e+07	1.22455e+07	1.06467e+07
GCAM	Base	World	Solar|PV	Construction	Ecosystem_|Terrestrial acidification	species.yr	1.24149	1.79023	1.51872	1.7508	1.44441
GCAM	Base	World	Solar|PV	Construction	Ecosystem|Agricultural and urban land occupation	species.yr	17.7249	25.7089	25.1815	30.0489	26.8085
GCAM	Base	World	Solar|PV	Construction	Ecosystem|Freshwater ecotoxicity	species.yr	2.08819	2.51576	2.12334	2.5256	2.23934
GCAM	Base	World	Solar|PV	Construction	Ecosystem|Freshwater eutrophication	species.yr	1.18798	1.54035	1.76946	2.16376	2.00978
GCAM	Base	World	Solar|PV	Construction	Ecosystem|Marine ecotoxicity	species.yr	0.191779	0.251701	0.27721	0.340898	0.316626
GCAM	Base	World	Solar|PV	Construction	Ecosystem|Natural land transformation	species.yr	17.2305	21.6719	19.9419	23.5113	20.4416
GCAM	Base	World	Solar|PV	Construction	Ecosystem|Terrestrial acidification	species.yr	0.00696426	0.0139357	0.01959	0.027253	0.0298205
GCAM	Base	World	Solar|PV	Construction	Ecosystem|Terrestrial acidification|indirect	species.yr	0.00696426	0.0139357	0.01959	0.027253	0.0298205
GCAM	Base	World	Solar|PV	Construction	Ecosystem|Terrestrial ecotoxicity	species.yr	5.33035	6.09416	4.10718	4.61598	3.73213
GCAM	Base	World	Solar|PV	Construction	Ecotoxicity	species.yr	7.61032	8.86163	6.50773	7.48247	6.28809
GCAM	Base	World	Solar|PV	Construction	Fossil depletion	kg oil eq	3.93315e+08	6.12257e+08	8.65498e+08	1.19215e+09	1.26714e+09
GCAM	Base	World	Solar|PV	Construction	Fossil depletion|Gases	kg oil eq	7.47652e+07	1.13804e+08	1.60573e+08	2.24122e+08	2.40282e+08
GCAM	Base	World	Solar|PV	Construction	Fossil depletion|Liquids	kg oil eq	1.69823e+07	2.60017e+07	3.78668e+07	5.12943e+07	5.3321e+07
GCAM	Base	World	Solar|PV	Construction	Fossil depletion|Solids	kg oil eq	3.01568e+08	4.72451e+08	6.67059e+08	9.16734e+08	9.73538e+08
GCAM	Base	World	Solar|PV	Construction	Freshwater ecotoxicity	kg 1,4-DCB-Eq	2.42574e+09	2.92243e+09	2.46657e+09	2.93385e+09	2.60132e+09
GCAM	Base	World	Solar|PV	Construction	Freshwater eutrophication	kg P-Eq	2.67563e+07	3.46925e+07	3.98527e+07	4.87334e+07	4.52653e+07
GCAM	Base	World	Solar|PV	Construction	Human toxicity	kg 1,4-DCB-Eq	5.18235e+10	6.69118e+10	7.02028e+10	8.49041e+10	7.70316e+10
GCAM	Base	World	Solar|PV	Construction	HumanHealth|Human toxicity	DALY	36276.4	46838.3	49141.9	59432.9	53922.1
GCAM	Base	World	Solar|PV	Construction	HumanHealth|Ionising radiation	DALY	78.2889	50.9407	69.9999	96.7204	94.2585
GCAM	Base	World	Solar|PV	Construction	HumanHealth|Oxidant formation	DALY	0.0581372	0.163864	0.208908	0.266652	0.273555
GCAM	Base	World	Solar|PV	Construction	HumanHealth|Particulate matter	DALY	92.883	199.965	274.677	376.882	410.251
GCAM	Base	World	Solar|PV	Construction	Ionising radiation	kg U235-Eq	4.77371e+09	3.10614e+09	4.26829e+09	5.89758e+09	5.74747e+09
GCAM	Base	World	Solar|PV	Construction	Iron	t Fe	1.35487e+06	2.0925e+06	2.96374e+06	4.10094e+06	4.38111e+06
GCAM	Base	World	Solar|PV	Construction	Land occupation	m2a	1.18109e+09	1.72194e+09	1.68478e+09	2.01048e+09	1.79079e+09
GCAM	Base	World	Solar|PV	Construction	Marine ecotoxicity	kg 1,4-DCB-Eq	1.08899e+09	1.42926e+09	1.57411e+09	1.93576e+09	1.79793e+09
GCAM	Base	World	Solar|PV	Construction	Marine eutrophication	kg N-Eq	9.3386e+06	1.34153e+07	1.45804e+07	1.78192e+07	1.66049e+07
GCAM	Base	World	Solar|PV	Construction	Metal depletion	kg Fe-eq	1.17815e+10	2.02725e+10	3.37616e+10	4.74386e+10	5.13948e+10
GCAM	Base	World	Solar|PV	Construction	Natural land transformation	m2	6.33416e+06	8.05888e+06	7.80843e+06	9.24362e+06	8.0481e+06
GCAM	Base	World	Solar|PV	Construction	Oxidant formation	kg NMVOC-eq	1.4907e+06	4.20165e+06	5.35661e+06	6.83723e+06	7.01424e+06
GCAM	Base	World	Solar|PV	Construction	Ozone depletion	kg CFC-11 eq	2094.57	2640.18	2805.63	3518.58	3300.05
GCAM	Base	World	Solar|PV	Construction	Particulate matter	kg PM10 eq	357242	769098	1.05645e+06	1.44955e+06	1.57789e+06
GCAM	Base	World	Solar|PV	Construction	Resource|Fossil depletion	$	9.15697e+07	1.49844e+08	2.22145e+08	3.18842e+08	3.52563e+08
GCAM	Base	World	Solar|PV	Construction	Resource|Metal depletion	$	8.42378e+08	1.44948e+09	2.41395e+09	3.39186e+09	3.67473e+09
GCAM	Base	World	Solar|PV	Construction	Terrestrial acidification	kg SO2eq	1.20073e+06	2.40271e+06	3.37759e+06	4.69879e+06	5.14146e+06
GCAM	Base	World	Solar|PV	Construction	Terrestrial ecotoxicity	kg 1,4-DCB-Eq	3.53972e+07	4.04694e+07	2.72745e+07	3.06532e+07	2.47839e+07
GCAM	Base	World	Solar|PV	Construction	Ecosystem	species.yr	43.7607	57.7967	53.4202	63.2337	55.5778
GCAM	Base	World	Solar|PV	Construction	HumanHealth	DALY	36447.7	47089.3	49486.8	59906.8	54426.9
GCAM	Base	World	Solar|PV	Construction	Resource	$	9.33948e+08	1.59933e+09	2.6361e+09	3.7107e+09	4.02729e+09
GCAM	Base	World	Solar|PV	Operation	Aluminium	t Al	0.577928	2.03692	3.61755	6.96106	11.1673
GCAM	Base	World	Solar|PV	Operation	Cement	t cement	5.65812	17.7572	31.0234	60.3975	99.8776
GCAM	Base	World	Solar|PV	Operation	Copper	t Cu	1.71361	5.80825	10.2719	19.7997	31.9987
GCAM	Base	World	Solar|PV	Operation	Deforestation	m2	178.377	801.005	2007.89	3832.97	6098.87
GCAM	Base	World	Solar|PV	Operation	Ecosystem_|Terrestrial acidification	species.yr	3.6445e-05	0.000139624	0.00033958	0.000658334	0.00109438
GCAM	Base	World	Solar|PV	Operation	Ecosystem|Agricultural and urban land occupation	species.yr	2.64555	11.5018	28.9333	55.7716	90.1323
GCAM	Base	World	Solar|PV	Operation	Ecosystem|Freshwater ecotoxicity	species.yr	1.03637e-05	4.49405e-05	0.000110297	0.00020926	0.000332586
GCAM	Base	World	Solar|PV	Operation	Ecosystem|Freshwater eutrophication	species.yr	2.84587e-05	0.000121128	0.00029679	0.000563796	0.000900646
GCAM	Base	World	Solar|PV	Operation	Ecosystem|Marine ecotoxicity	species.yr	2.10532e-06	8.95162e-06	2.19e-05	4.15544e-05	6.62426e-05
GCAM	Base	World	Solar|PV	Operation	Ecosystem|Natural land transformation	species.yr	0.000342484	0.00153793	0.00385516	0.0073593	0.0117098
GCAM	Base	World	Solar|PV	Operation	Ecosystem|Terrestrial acidification	species.yr	9.64557e-08	3.80281e-07	6.85251e-07	1.40528e-06	2.34459e-06
GCAM	Base	World	Solar|PV	Operation	Ecosystem|Terrestrial acidification|indirect	species.yr	9.64557e-08	3.80281e-07	6.85251e-07	1.40528e-06	2.34459e-06
GCAM	Base	World	Solar|PV	Operation	Ecosystem|Terrestrial ecotoxicity	species.yr	1.45495e-05	6.30091e-05	0.000160212	0.000304836	0.000484537
GCAM	Base	World	Solar|PV	Operation	Ecotoxicity	species.yr	2.70185e-05	0.000116901	0.000292409	0.00055565	0.000883366
GCAM	Base	World	Solar|PV	Operation	Fossil depletion	kg oil eq	6229.55	20602.7	36127.8	69709.4	113309
GCAM	Base	World	Solar|PV	Operation	Fossil depletion|Gases	kg oil eq	1198.79	3988.1	6947.04	13421.3	21849.3
GCAM	Base	World	Solar|PV	Operation	Fossil depletion|Liquids	kg oil eq	227.302	714.424	1244.41	2415.48	3980.98
GCAM	Base	World	Solar|PV	Operation	Fossil depletion|Solids	kg oil eq	4803.46	15900.1	27936.3	53872.5	87479.2
GCAM	Base	World	Solar|PV	Operation	Freshwater ecotoxicity	kg 1,4-DCB-Eq	12039	52205	128126	243086	386348
GCAM	Base	World	Solar|PV	Operation	Freshwater eutrophication	kg P-Eq	640.962	2728.11	6684.46	12698.1	20284.8
GCAM	Base	World	Solar|PV	Operation	Human toxicity	kg 1,4-DCB-Eq	528040	2.22388e+06	5.4132e+06	1.02378e+07	1.62752e+07
GCAM	Base	World	Solar|PV	Operation	HumanHealth|Human toxicity	DALY	0.369628	1.55671	3.78924	7.16646	11.3926
GCAM	Base	World	Solar|PV	Operation	HumanHealth|Ionising radiation	DALY	0.00558297	0.0196158	0.0478109	0.0941438	0.160465
GCAM	Base	World	Solar|PV	Operation	HumanHealth|Oxidant formation	DALY	8.03787e-07	4.04486e-06	7.24817e-06	1.43752e-05	2.27856e-05
GCAM	Base	World	Solar|PV	Operation	HumanHealth|Particulate matter	DALY	0.00127378	0.00533245	0.00956624	0.0195299	0.0324135
GCAM	Base	World	Solar|PV	Operation	Ionising radiation	kg U235-Eq	340425	1.19608e+06	2.9153e+06	5.74048e+06	9.78448e+06
GCAM	Base	World	Solar|PV	Operation	Iron	t Fe	21.7595	71.7139	126.203	244.033	397.542
GCAM	Base	World	Solar|PV	Operation	Land occupation	m2a	1.34434e+08	5.84463e+08	1.47025e+09	2.83404e+09	4.58008e+09
GCAM	Base	World	Solar|PV	Operation	Marine ecotoxicity	kg 1,4-DCB-Eq	11954.9	50830.8	124357	235963	376152
GCAM	Base	World	Solar|PV	Operation	Marine eutrophication	kg N-Eq	245.931	1047.75	2581.75	4925.49	7911.45
GCAM	Base	World	Solar|PV	Operation	Metal depletion	kg Fe-eq	48060.8	200813	493720	949468	1.53617e+06
GCAM	Base	World	Solar|PV	Operation	Natural land transformation	m2	300.977	1334.51	3346.9	6407.21	10245.5
GCAM	Base	World	Solar|PV	Operation	Oxidant formation	kg NMVOC-eq	20.6099	103.714	185.851	368.594	584.247
GCAM	Base	World	Solar|PV	Operation	Ozone depletion	kg CFC-11 eq	0.189244	0.806377	2.01833	3.89185	6.30895
GCAM	Base	World	Solar|PV	Operation	Particulate matter	kg PM10 eq	4.89915	20.5094	36.7932	75.115	124.667
GCAM	Base	World	Solar|PV	Operation	Resource|Fossil depletion	$	422.457	1642.87	3311.71	7141.79	12830.6
GCAM	Base	World	Solar|PV	Operation	Resource|Metal depletion	$	3436.35	14358.1	35301	67886.9	109836
GCAM	Base	World	Solar|PV	Operation	Terrestrial acidification	kg SO2eq	16.6303	65.5658	118.147	242.289	404.24
GCAM	Base	World	Solar|PV	Operation	Terrestrial ecotoxicity	kg 1,4-DCB-Eq	96.6185	418.423	1063.92	2024.32	3217.66
GCAM	Base	World	Solar|PV	Operation	Water Consumption	km3/yr	0.00063763	0.00251824	0.00597075	0.0103984	0.0147308
GCAM	Base	World	Solar|PV	Operation	Water Withdrawal	km3/yr	0.00063763	0.00251824	0.00597075	0.0103984	0.0147308
GCAM	Base	World	Solar|PV	Operation	Ecosystem	species.yr	2.64594	11.5035	28.9377	55.78	90.1458
GCAM	Base	World	Solar|PV	Operation	HumanHealth	DALY	0.376486	1.58167	3.84663	7.28015	11.5855
GCAM	Base	World	Solar|PV	Operation	Resource	$	3858.8	16001	38612.7	75028.7	122667
GCAM	Base	World	Wind	Construction	Aluminium	t Al	147002	110695	174626	261733	267540
GCAM	Base	World	Wind	Construction	Cement	t cement	3.11513e+06	2.4612e+06	4.12329e+06	6.52021e+06	7.06082e+06
GCAM	Base	World	Wind	Construction	Copper	t Cu	166014	131765	221921	345155	367375
GCAM	Base	World	Wind	Construction	Deforestation	m2	2.60322e+06	2.09309e+06	3.36212e+06	5.06408e+06	5.14171e+06
GCAM	Base	World	Wind	Construction	Ecosystem_|Terrestrial acidification	species.yr	0.589598	0.433193	0.662273	0.962805	0.933346
GCAM	Base	World	Wind	Construction	Ecosystem|Agricultural and urban land occupation	species.yr	11.2414	8.87157	14.6739	101.527	197.14
GCAM	Base	World	Wind	Construction	Ecosystem|Freshwater ecotoxicity	species.yr	0.803949	0.60643	0.979193	1.51706	1.60073
GCAM	Base	World	Wind	Construction	Ecosystem|Freshwater eutrophication	species.yr	0.86681	0.607648	0.941763	1.42358	1.44191
GCAM	Base	World	Wind	Construction	Ecosystem|Marine ecotoxicity	species.yr	0.166875	0.125145	0.200588	0.309371	0.324751
GCAM	Base	World	Wind	Construction	Ecosystem|Natural land transformation	species.yr	4.99819	4.01872	6.45526	9.72303	9.87208
GCAM	Base	World	Wind	Construction	Ecosystem|Terrestrial acidification	species.yr	0.064953	0.0449806	0.0705341	0.11028	0.121058
GCAM	Base	World	Wind	Construction	Ecosystem|Terrestrial acidification|indirect	species.yr	0.064953	0.0449806	0.0705341	0.11028	0.121058
GCAM	Base	World	Wind	Construction	Ecosystem|Terrestrial ecotoxicity	species.yr	0.541626	0.42458	0.713742	1.12301	1.2007
GCAM	Base	World	Wind	Construction	Ecotoxicity	species.yr	1.51245	1.15615	1.89352	2.94944	3.12618
GCAM	Base	World	Wind	Construction	Fossil depletion	kg oil eq	2.89843e+09	2.28967e+09	3.81938e+09	6.02789e+09	6.5083e+09
GCAM	Base	World	Wind	Construction	Fossil depletion|Gases	kg oil eq	5.40227e+08	4.31909e+08	7.20706e+08	1.15437e+09	1.26068e+09
GCAM	Base	World	Wind	Construction	Fossil depletion|Liquids	kg oil eq	1.21074e+08	9.51906e+07	1.59157e+08	2.51787e+08	2.72507e+08
GCAM	Base	World	Wind	Construction	Fossil depletion|Solids	kg oil eq	2.23713e+09	1.76257e+09	2.93951e+09	4.62172e+09	4.9751e+09
GCAM	Base	World	Wind	Construction	Freshwater ecotoxicity	kg 1,4-DCB-Eq	9.33905e+08	7.04458e+08	1.13748e+09	1.76229e+09	1.85948e+09
GCAM	Base	World	Wind	Construction	Freshwater eutrophication	kg P-Eq	1.95227e+07	1.36858e+07	2.12109e+07	3.20626e+07	3.24754e+07
GCAM	Base	World	Wind	Construction	Human toxicity	kg 1,4-DCB-Eq	3.28229e+10	2.39263e+10	3.71867e+10	5.58794e+10	5.68643e+10
GCAM	Base	World	Wind	Construction	HumanHealth|Human toxicity	DALY	22976	16748.4	26030.7	39115.6	39805
GCAM	Base	World	Wind	Construction	HumanHealth|Ionising radiation	DALY	38.7523	24.1465	49.8465	87.1496	91.7894
GCAM	Base	World	Wind	Construction	HumanHealth|Oxidant formation	DALY	0.597679	0.509396	0.753012	1.07526	1.10757
GCAM	Base	World	Wind	Construction	HumanHealth|Particulate matter	DALY	889.402	647.674	1000.57	1549.7	1694.75
GCAM	Base	World	Wind	Construction	Ionising radiation	kg U235-Eq	2.36294e+09	1.47235e+09	3.03942e+09	5.314e+09	5.59691e+09
GCAM	Base	World	Wind	Construction	Iron	t Fe	9.91988e+06	7.83585e+06	1.31227e+07	2.07489e+07	2.24674e+07
GCAM	Base	World	Wind	Construction	Land occupation	m2a	7.70592e+08	6.08936e+08	1.01409e+09	5.58154e+09	1.04724e+10
GCAM	Base	World	Wind	Construction	Marine ecotoxicity	kg 1,4-DCB-Eq	9.47581e+08	7.1062e+08	1.13902e+09	1.75673e+09	1.84407e+09
GCAM	Base	World	Wind	Construction	Marine eutrophication	kg N-Eq	8.3016e+06	6.2263e+06	9.9954e+06	1.53046e+07	1.58731e+07
GCAM	Base	World	Wind	Construction	Metal depletion	kg Fe-eq	3.02304e+10	2.37214e+10	3.94337e+10	6.21019e+10	6.69665e+10
GCAM	Base	World	Wind	Construction	Natural land transformation	m2	3.1875e+06	2.54723e+06	4.09528e+06	6.20274e+06	6.30913e+06
GCAM	Base	World	Wind	Construction	Oxidant formation	kg NMVOC-eq	1.53251e+07	1.30614e+07	1.9308e+07	2.75708e+07	2.83992e+07
GCAM	Base	World	Wind	Construction	Ozone depletion	kg CFC-11 eq	1483.44	1164.24	1937.76	3027.46	3177.87
GCAM	Base	World	Wind	Construction	Particulate matter	kg PM10 eq	3.42078e+06	2.49105e+06	3.84836e+06	5.96038e+06	6.51828e+06
GCAM	Base	World	Wind	Construction	Resource|Fossil depletion	$	9.56481e+08	7.55592e+08	1.26039e+09	1.9892e+09	2.14774e+09
GCAM	Base	World	Wind	Construction	Resource|Metal depletion	$	2.16148e+09	1.69608e+09	2.81951e+09	4.44029e+09	4.78811e+09
GCAM	Base	World	Wind	Construction	Terrestrial acidification	kg SO2eq	1.11988e+07	7.75527e+06	1.21611e+07	1.90137e+07	2.08721e+07
GCAM	Base	World	Wind	Construction	Terrestrial ecotoxicity	kg 1,4-DCB-Eq	3.59677e+06	2.8195e+06	4.73973e+06	7.45757e+06	7.97349e+06
GCAM	Base	World	Wind	Construction	Ecosystem	species.yr	18.6838	14.6991	24.035	115.734	211.702
GCAM	Base	World	Wind	Construction	HumanHealth	DALY	23904.8	17420.8	27081.8	40753.5	41592.7
GCAM	Base	World	Wind	Construction	Resource	$	3.11796e+09	2.45167e+09	4.0799e+09	6.42949e+09	6.93584e+09
GCAM	Base	World	Wind	Operation	Aluminium	t Al	581.699	1146.22	1980.84	2975.59	4157.66
GCAM	Base	World	Wind	Operation	Cement	t cement	1368.8	2694.65	4654.27	6991.11	9768.5
GCAM	Base	World	Wind	Operation	Copper	t Cu	2521.53	4965.85	8577.99	12886.1	18011.2
GCAM	Base	World	Wind	Operation	Deforestation	m2	23197.3	45957.7	78758.3	115628	156423
GCAM	Base	World	Wind	Operation	Ecosystem_|Terrestrial acidification	species.yr	0.00579046	0.0107943	0.0174467	0.0242186	0.0309366
GCAM	Base	World	Wind	Operation	Ecosystem|Agricultural and urban land occupation	species.yr	0.0749819	0.147954	0.256145	14.1247	39.4623
GCAM	Base	World	Wind	Operation	Ecosystem|Freshwater ecotoxicity	species.yr	0.00825218	0.0157017	0.0261631	0.0387551	0.053463
GCAM	Base	World	Wind	Operation	Ecosystem|Freshwater eutrophication	species.yr	0.00838701	0.0153603	0.0246958	0.0357833	0.0484099
GCAM	Base	World	Wind	Operation	Ecosystem|Marine ecotoxicity	species.yr	0.00175273	0.0033082	0.00545774	0.00802463	0.0109819
GCAM	Base	World	Wind	Operation	Ecosystem|Natural land transformation	species.yr	0.0445388	0.0882388	0.151216	0.222006	0.300331
GCAM	Base	World	Wind	Operation	Ecosystem|Terrestrial acidification	species.yr	0.000137863	0.000210437	0.000341675	0.000536746	0.000745222
GCAM	Base	World	Wind	Operation	Ecosystem|Terrestrial acidification|indirect	species.yr	0.000137863	0.000210437	0.000341675	0.000536746	0.000745222
GCAM	Base	World	Wind	Operation	Ecosystem|Terrestrial ecotoxicity	species.yr	0.00522703	0.00995315	0.0166347	0.0253116	0.0356662
GCAM	Base	World	Wind	Operation	Ecotoxicity	species.yr	0.0152319	0.0289631	0.0482555	0.0720914	0.100111
GCAM	Base	World	Wind	Operation	Fossil depletion	kg oil eq	9.60768e+06	1.89388e+07	3.25922e+07	4.88363e+07	6.80756e+07
GCAM	Base	World	Wind	Operation	Fossil depletion|Gases	kg oil eq	1.88893e+06	3.7468e+06	6.41169e+06	9.69086e+06	1.35969e+07
GCAM	Base	World	Wind	Operation	Fossil depletion|Liquids	kg oil eq	110528	214757	366846	548852	766375
GCAM	Base	World	Wind	Operation	Fossil depletion|Solids	kg oil eq	7.60822e+06	1.49773e+07	2.58136e+07	3.85965e+07	5.37124e+07
GCAM	Base	World	Wind	Operation	Freshwater ecotoxicity	kg 1,4-DCB-Eq	9.58612e+06	1.82399e+07	3.03923e+07	4.50198e+07	6.21052e+07
GCAM	Base	World	Wind	Operation	Freshwater eutrophication	kg P-Eq	188897	345952	556212	805929	1.09031e+06
GCAM	Base	World	Wind	Operation	Human toxicity	kg 1,4-DCB-Eq	3.73815e+08	6.86049e+08	1.09331e+09	1.57217e+09	2.10041e+09
GCAM	Base	World	Wind	Operation	HumanHealth|Human toxicity	DALY	261.671	480.235	765.32	1100.52	1470.29
GCAM	Base	World	Wind	Operation	HumanHealth|Ionising radiation	DALY	0.207608	0.412425	0.809139	1.21484	1.75416
GCAM	Base	World	Wind	Operation	HumanHealth|Oxidant formation	DALY	0.00127727	0.00262656	0.00448207	0.0067671	0.00872841
GCAM	Base	World	Wind	Operation	HumanHealth|Particulate matter	DALY	1.77094	2.89775	4.68424	7.3461	10.1127
GCAM	Base	World	Wind	Operation	Ionising radiation	kg U235-Eq	1.2659e+07	2.51478e+07	4.93377e+07	7.40759e+07	1.06961e+08
GCAM	Base	World	Wind	Operation	Iron	t Fe	34961.8	68854.3	118932	178648	249671
GCAM	Base	World	Wind	Operation	Land occupation	m2a	4.94557e+06	9.79446e+06	1.70558e+07	7.23991e+08	2.01426e+09
GCAM	Base	World	Wind	Operation	Marine ecotoxicity	kg 1,4-DCB-Eq	9.95268e+06	1.87853e+07	3.09912e+07	4.5567e+07	6.23595e+07
GCAM	Base	World	Wind	Operation	Marine eutrophication	kg N-Eq	78751.5	151342	255407	375518	513919
GCAM	Base	World	Wind	Operation	Metal depletion	kg Fe-eq	2.6828e+08	5.23838e+08	8.9618e+08	1.34382e+09	1.87479e+09
GCAM	Base	World	Wind	Operation	Natural land transformation	m2	28774.6	56812.3	97151.2	142766	193576
GCAM	Base	World	Wind	Operation	Oxidant formation	kg NMVOC-eq	32750.4	67347.6	114925	173515	223805
GCAM	Base	World	Wind	Operation	Ozone depletion	kg CFC-11 eq	14.2277	28.2227	49.0261	73.0239	100.979
GCAM	Base	World	Wind	Operation	Particulate matter	kg PM10 eq	6811.31	11145.2	18016.3	28254.2	38895.1
GCAM	Base	World	Wind	Operation	Resource|Fossil depletion	$	1.58527e+06	3.12491e+06	5.3777e+06	8.05798e+06	1.12325e+07
GCAM	Base	World	Wind	Operation	Resource|Metal depletion	$	1.9182e+07	3.74544e+07	6.40769e+07	9.6083e+07	1.34047e+08
GCAM	Base	World	Wind	Operation	Terrestrial acidification	kg SO2eq	23769.5	36282.2	58909.4	92542.3	128487
GCAM	Base	World	Wind	Operation	Terrestrial ecotoxicity	kg 1,4-DCB-Eq	34711.1	66095.7	110466	168086	236848
GCAM	Base	World	Wind	Operation	Ecosystem	species.yr	0.143277	0.280726	0.480654	14.4551	39.9119
GCAM	Base	World	Wind	Operation	HumanHealth	DALY	263.65	483.547	770.818	1109.09	1482.16
GCAM	Base	World	Wind	Operation	Resource	$	2.07673e+07	4.05794e+07	6.94546e+07	1.04141e+08	1.4528e+08
GCAM	Base	World	Wind farm	Operation	Land occupation	m2a	3.20433e+10	6.46478e+10	1.18025e+11	1.78151e+11	2.49232e+11
GCAM	FullTech	World	Biomass|w/ CCS	Construction	Aluminium	t Al	0	0	140845	124964	107072
GCAM	FullTech	World	Biomass|w/ CCS	Construction	Cement	t cement	0	0	6.5442e+06	5.81092e+06	4.97988e+06
GCAM	FullTech	World	Biomass|w/ CCS	Construction	Copper	t Cu	0	0	218585	194070	166311
GCAM	FullTech	World	Biomass|w/ CCS	Construction	Deforestation	m2	0	0	2.3333e+07	2.06669e+07	1.76462e+07
GCAM	FullTech	World	Biomass|w/ CCS	Construction	Ecosystem_|Terrestrial acidification	species.yr	0	0	1.00408	0.854397	0.700248
GCAM	FullTech	World	Biomass|w/ CCS	Construction	Ecosystem|Agricultural and urban land occupation	species.yr	0	0	50.071	44.1833	37.7891
GCAM	FullTech	World	Biomass|w/ CCS	Construction	Ecosystem|Freshwater ecotoxicity	species.yr	0	0	0.777739	0.681223	0.579907
GCAM	FullTech	World	Biomass|w/ CCS	Construction	Ecosystem|Freshwater eutrophication	species.yr	0	0	1.1582	1.00039	0.844623
GCAM	FullTech	World	Biomass|w/ CCS	Construction	Ecosystem|Marine ecotoxicity	species.yr	0	0	0.163264	0.14209	0.120003
GCAM	FullTech	World	Biomass|w/ CCS	Construction	Ecosystem|Natural land transformation	species.yr	0	0	44.7993	39.6804	33.8808
GCAM	FullTech	World	Biomass|w/ CCS	Construction	Ecosystem|Terrestrial acidification	species.yr	0	0	0.116129	0.109893	0.0967636
GCAM	FullTech	World	Biomass|w/ CCS	Construction	Ecosystem|Terrestrial acidification|indirect	species.yr	0	0	0.116129	0.109893	0.0967636
GCAM	FullTech	World	Biomass|w/ CCS	Construction	Ecosystem|Terrestrial ecotoxicity	species.yr	0	0	1.16099	1.00802	0.840877
GCAM	FullTech	World	Biomass|w/ CCS	Construction	Ecotoxicity	species.yr	0	0	2.10199	1.83133	1.54079
GCAM	FullTech	World	Biomass|w/ CCS	Construction	Fossil depletion	kg oil eq	0	0	5.45821e+09	4.65248e+09	3.86331e+09
GCAM	FullTech	World	Biomass|w/ CCS	Construction	Fossil depletion|Gases	kg oil eq	0	0	1.05285e+09	8.93937e+08	7.34895e+08
GCAM	FullTech	World	Biomass|w/ CCS	Construction	Fossil depletion|Liquids	kg oil eq	0	0	2.38619e+08	1.8948e+08	1.43042e+08
GCAM	FullTech	World	Biomass|w/ CCS	Construction	Fossil depletion|Solids	kg oil eq	0	0	4.16674e+09	3.56907e+09	2.98537e+09
GCAM	FullTech	World	Biomass|w/ CCS	Construction	Freshwater ecotoxicity	kg 1,4-DCB-Eq	0	0	9.03458e+08	7.91341e+08	6.73648e+08
GCAM	FullTech	World	Biomass|w/ CCS	Construction	Freshwater eutrophication	kg P-Eq	0	0	2.60856e+07	2.25312e+07	1.9023e+07
GCAM	FullTech	World	Biomass|w/ CCS	Construction	Human toxicity	kg 1,4-DCB-Eq	0	0	4.1642e+10	3.57394e+10	2.97283e+10
GCAM	FullTech	World	Biomass|w/ CCS	Construction	HumanHealth|Human toxicity	DALY	0	0	29149.4	25017.6	20809.8
GCAM	FullTech	World	Biomass|w/ CCS	Construction	HumanHealth|Ionising radiation	DALY	0	0	34.764	30.8036	25.4354
GCAM	FullTech	World	Biomass|w/ CCS	Construction	HumanHealth|Oxidant formation	DALY	0	0	1.28321	1.07445	0.895248
GCAM	FullTech	World	Biomass|w/ CCS	Construction	HumanHealth|Particulate matter	DALY	0	0	1650.31	1554.14	1360.4
GCAM	FullTech	World	Biomass|w/ CCS	Construction	Ionising radiation	kg U235-Eq	0	0	2.11976e+09	1.87827e+09	1.55094e+09
GCAM	FullTech	World	Biomass|w/ CCS	Construction	Iron	t Fe	0	0	2.00208e+07	1.7776e+07	1.52332e+07
GCAM	FullTech	World	Biomass|w/ CCS	Construction	Land occupation	m2a	0	0	2.71566e+09	2.39229e+09	2.04514e+09
GCAM	FullTech	World	Biomass|w/ CCS	Construction	Marine ecotoxicity	kg 1,4-DCB-Eq	0	0	9.27075e+08	8.06843e+08	6.81426e+08
GCAM	FullTech	World	Biomass|w/ CCS	Construction	Marine eutrophication	kg N-Eq	0	0	9.61626e+06	8.31807e+06	7.00983e+06
GCAM	FullTech	World	Biomass|w/ CCS	Construction	Metal depletion	kg Fe-eq	0	0	2.60393e+10	2.31189e+10	1.98111e+10
GCAM	FullTech	World	Biomass|w/ CCS	Construction	Natural land transformation	m2	0	0	2.5733e+07	2.27891e+07	1.94523e+07
GCAM	FullTech	World	Biomass|w/ CCS	Construction	Oxidant formation	kg NMVOC-eq	0	0	3.29027e+07	2.755e+07	2.29551e+07
GCAM	FullTech	World	Biomass|w/ CCS	Construction	Ozone depletion	kg CFC-11 eq	0	0	3068.89	2726.56	2329.27
GCAM	FullTech	World	Biomass|w/ CCS	Construction	Particulate matter	kg PM10 eq	0	0	6.34735e+06	5.97744e+06	5.23229e+06
GCAM	FullTech	World	Biomass|w/ CCS	Construction	Resource|Fossil depletion	$	0	0	9.00604e+08	7.6766e+08	6.37446e+08
GCAM	FullTech	World	Biomass|w/ CCS	Construction	Resource|Metal depletion	$	0	0	1.86181e+09	1.653e+09	1.4165e+09
GCAM	FullTech	World	Biomass|w/ CCS	Construction	Terrestrial acidification	kg SO2eq	0	0	2.00223e+07	1.8947e+07	1.66834e+07
GCAM	FullTech	World	Biomass|w/ CCS	Construction	Terrestrial ecotoxicity	kg 1,4-DCB-Eq	0	0	7.70977e+06	6.69393e+06	5.58399e+06
GCAM	FullTech	World	Biomass|w/ CCS	Construction	Ecosystem	species.yr	0	0	98.2467	86.8053	74.152
GCAM	FullTech	World	Biomass|w/ CCS	Construction	HumanHealth	DALY	0	0	30835.8	26603.6	22196.5
GCAM	FullTech	World	Biomass|w/ CCS	Construction	Resource	$	0	0	2.76241e+09	2.42066e+09	2.05394e+09
GCAM	FullTech	World	Biomass|w/ CCS	Operation	Aluminium	t Al	0	0	5165.9	13887.3	23317.8
GCAM	FullTech	World	Biomass|w/ CCS	Operation	Cement	t cement	0	0	60945.1	163393	273629
GCAM	FullTech	World	Biomass|w/ CCS	Operation	CO2 storage	Mt CO2	0	0	1902.9	3764.24	4814.26
GCAM	FullTech	World	Biomass|w/ CCS	Operation	Copper	t Cu	0	0	3932.95	10601.7	17833.3
GCAM	FullTech	World	Biomass|w/ CCS	Operation	Deforestation	m2	0	0	3.36252e+08	9.02736e+08	1.51796e+09
GCAM	FullTech	World	Biomass|w/ CCS	Operation	Ecosystem_|Terrestrial acidification	species.yr	0	0	0.615829	1.65397	2.74628
GCAM	FullTech	World	Biomass|w/ CCS	Operation	Ecosystem|Agricultural and urban land occupation	species.yr	0	0	677	1618.99	2548.81
GCAM	FullTech	World	Biomass|w/ CCS	Operation	Ecosystem|Freshwater ecotoxicity	species.yr	0	0	0.218471	0.571967	0.930024
GCAM	FullTech	World	Biomass|w/ CCS	Operation	Ecosystem|Freshwater eutrophication	species.yr	0	0	0.281282	0.733042	1.20313
GCAM	FullTech	World	Biomass|w/ CCS	Operation	Ecosystem|Marine ecotoxicity	species.yr	0	0	0.0285952	0.0759713	0.126361
GCAM	FullTech	World	Biomass|w/ CCS	Operation	Ecosystem|Natural land transformation	species.yr	0	0	645.605	1733.25	2914.49
GCAM	FullTech	World	Biomass|w/ CCS	Operation	Ecosystem|Terrestrial acidification	species.yr	0	0	1.80338	3.7601	4.97293
GCAM	FullTech	World	Biomass|w/ CCS	Operation	Ecosystem|Terrestrial acidification|direct	species.yr	0	0	1.80216	3.75669	4.96709
GCAM	FullTech	World	Biomass|w/ CCS	Operation	Ecosystem|Terrestrial acidification|indirect	species.yr	0	0	0.00121726	0.00340993	0.00583512
GCAM	FullTech	World	Biomass|w/ CCS	Operation	Ecosystem|Terrestrial ecotoxicity	species.yr	0	0	4.43503	11.868	19.8691
GCAM	FullTech	World	Biomass|w/ CCS	Operation	Ecotoxicity	species.yr	0	0	4.6821	12.5159	20.9255
GCAM	FullTech	World	Biomass|w/ CCS	Operation	Fossil depletion	kg oil eq	0	0	6.07196e+07	1.55556e+08	2.51732e+08
GCAM	FullTech	World	Biomass|w/ CCS	Operation	Fossil depletion|Gases	kg oil eq	0	0	1.18045e+07	2.99989e+07	4.81356e+07
GCAM	FullTech	World	Biomass|w/ CCS	Operation	Fossil depletion|Liquids	kg oil eq	0	0	2.36639e+06	5.67017e+06	8.37295e+06
GCAM	FullTech	World	Biomass|w/ CCS	Operation	Fossil depletion|Solids	kg oil eq	0	0	4.65487e+07	1.19887e+08	1.95223e+08
GCAM	FullTech	World	Biomass|w/ CCS	Operation	Freshwater ecotoxicity	kg 1,4-DCB-Eq	0	0	2.53786e+08	6.64423e+08	1.08036e+09
GCAM	FullTech	World	Biomass|w/ CCS	Operation	Freshwater eutrophication	kg P-Eq	0	0	6.33517e+06	1.65099e+07	2.70975e+07
GCAM	FullTech	World	Biomass|w/ CCS	Operation	Human toxicity	kg 1,4-DCB-Eq	0	0	2.19161e+10	5.74836e+10	9.36536e+10
GCAM	FullTech	World	Biomass|w/ CCS	Operation	HumanHealth|Human toxicity	DALY	0	0	15341.3	40238.5	65557.5
GCAM	FullTech	World	Biomass|w/ CCS	Operation	HumanHealth|Ionising radiation	DALY	0	0	4.03537	10.8858	18.2742
GCAM	FullTech	World	Biomass|w/ CCS	Operation	HumanHealth|Oxidant formation	DALY	0	0	22.7046	47.4154	62.897
GCAM	FullTech	World	Biomass|w/ CCS	Operation	HumanHealth|Particulate matter	DALY	0	0	30918.7	64458.9	85237.7
GCAM	FullTech	World	Biomass|w/ CCS	Operation	Ionising radiation	kg U235-Eq	0	0	2.46059e+08	6.63768e+08	1.11428e+09
GCAM	FullTech	World	Biomass|w/ CCS	Operation	Iron	t Fe	0	0	224803	599553	999637
GCAM	FullTech	World	Biomass|w/ CCS	Operation	Land occupation	m2a	0	0	3.44272e+10	8.23404e+10	1.2964e+11
GCAM	FullTech	World	Biomass|w/ CCS	Operation	Marine ecotoxicity	kg 1,4-DCB-Eq	0	0	1.62375e+08	4.31395e+08	7.1753e+08
GCAM	FullTech	World	Biomass|w/ CCS	Operation	Marine eutrophication	kg N-Eq	0	0	3.87828e+07	1.05404e+08	1.75838e+08
GCAM	FullTech	World	Biomass|w/ CCS	Operation	Metal depletion	kg Fe-eq	0	0	4.94257e+08	1.32113e+09	2.19734e+09
GCAM	FullTech	World	Biomass|w/ CCS	Operation	Natural land transformation	m2	0	0	3.343e+08	8.97464e+08	1.50914e+09
GCAM	FullTech	World	Biomass|w/ CCS	Operation	Oxidant formation	kg NMVOC-eq	0	0	5.82169e+08	1.21578e+09	1.61274e+09
GCAM	FullTech	World	Biomass|w/ CCS	Operation	Ozone depletion	kg CFC-11 eq	0	0	906.759	2422.84	4030.41
GCAM	FullTech	World	Biomass|w/ CCS	Operation	Particulate matter	kg PM10 eq	0	0	1.18918e+08	2.47919e+08	3.27837e+08
GCAM	FullTech	World	Biomass|w/ CCS	Operation	Resource|Fossil depletion	$	0	0	1.00187e+07	2.56667e+07	4.15358e+07
GCAM	FullTech	World	Biomass|w/ CCS	Operation	Resource|Metal depletion	$	0	0	3.53394e+07	9.44609e+07	1.5711e+08
GCAM	FullTech	World	Biomass|w/ CCS	Operation	Terrestrial acidification	kg SO2eq	0	0	3.10927e+08	6.48294e+08	8.57401e+08
GCAM	FullTech	World	Biomass|w/ CCS	Operation	Terrestrial ecotoxicity	kg 1,4-DCB-Eq	0	0	2.94516e+07	7.88117e+07	1.31944e+08
GCAM	FullTech	World	Biomass|w/ CCS	Operation	Water Consumption	km3/yr	0	0	0.180047	0.486868	0.825912
GCAM	FullTech	World	Biomass|w/ CCS	Operation	Water Withdrawal	km3/yr	0	0	2.34464	6.41013	10.908
GCAM	FullTech	World	Biomass|w/ CCS	Operation	Ecosystem	species.yr	0	0	1329.37	3369.25	5490.4
GCAM	FullTech	World	Biomass|w/ CCS	Operation	HumanHealth	DALY	0	0	46286.8	104756	150876
GCAM	FullTech	World	Biomass|w/ CCS	Operation	Resource	$	0	0	4.53581e+07	1.20128e+08	1.98646e+08
GCAM	FullTech	World	Biomass|w/o CCS	Construction	Aluminium	t Al	12079.8	30034.9	3293.5	597.303	77.065
GCAM	FullTech	World	Biomass|w/o CCS	Construction	Cement	t cement	562793	1.39628e+06	153075	27762.4	3580.4
GCAM	FullTech	World	Biomass|w/o CCS	Construction	Copper	t Cu	18785.8	46626.5	5111.98	926.933	119.532
GCAM	FullTech	World	Biomass|w/o CCS	Construction	Deforestation	m2	2.03286e+06	5.00138e+06	544986	98477.2	12655.6
GCAM	FullTech	World	Biomass|w/o CCS	Construction	Ecosystem_|Terrestrial acidification	species.yr	0.0953259	0.22681	0.0234564	0.0040895	0.000506492
GCAM	FullTech	World	Biomass|w/o CCS	Construction	Ecosystem|Agricultural and urban land occupation	species.yr	4.22666	10.6494	1.17008	0.211695	0.027346
GCAM	FullTech	World	Biomass|w/o CCS	Construction	Ecosystem|Freshwater ecotoxicity	species.yr	0.066252	0.166648	0.0181624	0.00328132	0.000424387
GCAM	FullTech	World	Biomass|w/o CCS	Construction	Ecosystem|Freshwater eutrophication	species.yr	0.0986904	0.249726	0.0269815	0.00485308	0.000628869
GCAM	FullTech	World	Biomass|w/o CCS	Construction	Ecosystem|Marine ecotoxicity	species.yr	0.0142459	0.0353375	0.00381223	0.000683214	8.75692e-05
GCAM	FullTech	World	Biomass|w/o CCS	Construction	Ecosystem|Natural land transformation	species.yr	3.9031	9.60265	1.04637	0.189076	0.0242987
GCAM	FullTech	World	Biomass|w/o CCS	Construction	Ecosystem|Terrestrial acidification	species.yr	0.0143758	0.0265314	0.00285348	0.000627275	8.99786e-05
GCAM	FullTech	World	Biomass|w/o CCS	Construction	Ecosystem|Terrestrial acidification|indirect	species.yr	0.0143758	0.0265314	0.00285348	0.000627275	8.99786e-05
GCAM	FullTech	World	Biomass|w/o CCS	Construction	Ecosystem|Terrestrial ecotoxicity	species.yr	0.104504	0.251181	0.026813	0.00466505	0.000579316
GCAM	FullTech	World	Biomass|w/o CCS	Construction	Ecotoxicity	species.yr	0.185002	0.453167	0.0487877	0.00862959	0.00109127
GCAM	FullTech	World	Biomass|w/o CCS	Construction	Fossil depletion	kg oil eq	4.99029e+08	1.2251e+09	1.27949e+08	2.2246e+07	2.7763e+06
GCAM	FullTech	World	Biomass|w/o CCS	Construction	Fossil depletion|Gases	kg oil eq	9.46096e+07	2.34662e+08	2.49467e+07	4.28768e+06	528200
GCAM	FullTech	World	Biomass|w/o CCS	Construction	Fossil depletion|Liquids	kg oil eq	2.17851e+07	5.24639e+07	5.58105e+06	902210	102194
GCAM	FullTech	World	Biomass|w/o CCS	Construction	Fossil depletion|Solids	kg oil eq	3.82635e+08	9.37973e+08	9.74209e+07	1.70561e+07	2.1459e+06
GCAM	FullTech	World	Biomass|w/o CCS	Construction	Freshwater ecotoxicity	kg 1,4-DCB-Eq	7.69614e+07	1.93586e+08	2.10983e+07	3.81174e+06	492988
GCAM	FullTech	World	Biomass|w/o CCS	Construction	Freshwater eutrophication	kg P-Eq	2.22276e+06	5.62446e+06	607691	109304	14163.7
GCAM	FullTech	World	Biomass|w/o CCS	Construction	Human toxicity	kg 1,4-DCB-Eq	3.73829e+09	9.13711e+09	9.72032e+08	1.71635e+08	2.16563e+07
GCAM	FullTech	World	Biomass|w/o CCS	Construction	HumanHealth|Human toxicity	DALY	2616.8	6395.98	680.422	120.145	15.1594
GCAM	FullTech	World	Biomass|w/o CCS	Construction	HumanHealth|Ionising radiation	DALY	4.09253	7.82672	0.770803	0.136502	0.0177466
GCAM	FullTech	World	Biomass|w/o CCS	Construction	HumanHealth|Oxidant formation	DALY	0.121183	0.298032	0.0302369	0.00556528	0.000748978
GCAM	FullTech	World	Biomass|w/o CCS	Construction	HumanHealth|Particulate matter	DALY	194.516	382.56	41.2981	8.8202	1.23764
GCAM	FullTech	World	Biomass|w/o CCS	Construction	Ionising radiation	kg U235-Eq	2.49544e+08	4.77239e+08	4.70002e+07	8.32327e+06	1.08211e+06
GCAM	FullTech	World	Biomass|w/o CCS	Construction	Iron	t Fe	1.72158e+06	4.27178e+06	468293	84916.1	10950.2
GCAM	FullTech	World	Biomass|w/o CCS	Construction	Land occupation	m2a	2.27947e+08	5.76682e+08	6.34297e+07	1.14628e+07	1.48094e+06
GCAM	FullTech	World	Biomass|w/o CCS	Construction	Marine ecotoxicity	kg 1,4-DCB-Eq	8.08941e+07	2.00661e+08	2.16474e+07	3.87956e+06	497253
GCAM	FullTech	World	Biomass|w/o CCS	Construction	Marine eutrophication	kg N-Eq	837465	2.09531e+06	224711	40432.3	5213.56
GCAM	FullTech	World	Biomass|w/o CCS	Construction	Metal depletion	kg Fe-eq	2.23889e+09	5.55505e+09	6.08971e+08	1.10418e+08	1.42381e+07
GCAM	FullTech	World	Biomass|w/o CCS	Construction	Natural land transformation	m2	2.24699e+06	5.51761e+06	600888	108572	13949.5
GCAM	FullTech	World	Biomass|w/o CCS	Construction	Oxidant formation	kg NMVOC-eq	3.10726e+06	7.64184e+06	775306	142699	19204.6
GCAM	FullTech	World	Biomass|w/o CCS	Construction	Ozone depletion	kg CFC-11 eq	271.611	659.535	71.4366	12.9179	1.65709
GCAM	FullTech	World	Biomass|w/o CCS	Construction	Particulate matter	kg PM10 eq	748140	1.47139e+06	158839	33923.8	4760.15
GCAM	FullTech	World	Biomass|w/o CCS	Construction	Resource|Fossil depletion	$	8.23399e+07	2.02141e+08	2.11115e+07	3.6706e+06	458089
GCAM	FullTech	World	Biomass|w/o CCS	Construction	Resource|Metal depletion	$	1.60081e+08	3.97186e+08	4.35414e+07	7.89486e+06	1.01802e+06
GCAM	FullTech	World	Biomass|w/o CCS	Construction	Terrestrial acidification	kg SO2eq	2.47859e+06	4.57438e+06	491980	108151	15513.6
GCAM	FullTech	World	Biomass|w/o CCS	Construction	Terrestrial ecotoxicity	kg 1,4-DCB-Eq	693978	1.66801e+06	178057	30979.1	3847.05
GCAM	FullTech	World	Biomass|w/o CCS	Construction	Ecosystem	species.yr	8.42783	20.9815	2.29508	0.414881	0.0534548
GCAM	FullTech	World	Biomass|w/o CCS	Construction	HumanHealth	DALY	2815.53	6786.66	722.521	129.107	16.4156
GCAM	FullTech	World	Biomass|w/o CCS	Construction	Resource	$	2.42421e+08	5.99327e+08	6.46529e+07	1.15655e+07	1.47611e+06
GCAM	FullTech	World	Biomass|w/o CCS	Operation	Aluminium	t Al	8293.14	15192.3	6932.65	975.518	68.5794
GCAM	FullTech	World	Biomass|w/o CCS	Operation	Cement	t cement	93342.1	170440	77690.9	10865.6	759.892
GCAM	FullTech	World	Biomass|w/o CCS	Operation	Copper	t Cu	6411.26	11665.3	5303.85	749.964	52.7564
GCAM	FullTech	World	Biomass|w/o CCS	Operation	Deforestation	m2	5.50947e+08	1.04183e+09	4.8904e+08	6.8083e+07	4.79259e+06
GCAM	FullTech	World	Biomass|w/o CCS	Operation	Ecosystem_|Terrestrial acidification	species.yr	0.963432	1.76876	0.825768	0.117644	0.00821311
GCAM	FullTech	World	Biomass|w/o CCS	Operation	Ecosystem|Agricultural and urban land occupation	species.yr	1718.46	2200.1	914.399	113.391	7.47299
GCAM	FullTech	World	Biomass|w/o CCS	Operation	Ecosystem|Freshwater ecotoxicity	species.yr	0.368983	0.658767	0.294747	0.0391707	0.00263608
GCAM	FullTech	World	Biomass|w/o CCS	Operation	Ecosystem|Freshwater eutrophication	species.yr	0.507608	0.886525	0.377841	0.0508174	0.0034248
GCAM	FullTech	World	Biomass|w/o CCS	Operation	Ecosystem|Marine ecotoxicity	species.yr	0.0442865	0.0816606	0.03732	0.00512299	0.000356704
GCAM	FullTech	World	Biomass|w/o CCS	Operation	Ecosystem|Natural land transformation	species.yr	1057.82	2000.31	938.957	130.719	9.20178
GCAM	FullTech	World	Biomass|w/o CCS	Operation	Ecosystem|Terrestrial acidification	species.yr	0.00163704	0.00272986	0.0159509	0.00548147	0.000673887
GCAM	FullTech	World	Biomass|w/o CCS	Operation	Ecosystem|Terrestrial acidification|direct	species.yr	0	0	0.014675	0.00528013	0.000658681
GCAM	FullTech	World	Biomass|w/o CCS	Operation	Ecosystem|Terrestrial acidification|indirect	species.yr	0.00163704	0.00272986	0.00127589	0.00020134	1.52053e-05
GCAM	FullTech	World	Biomass|w/o CCS	Operation	Ecosystem|Terrestrial ecotoxicity	species.yr	6.85329	12.8448	5.99561	0.830196	0.0580535
GCAM	FullTech	World	Biomass|w/o CCS	Operation	Ecotoxicity	species.yr	7.26656	13.5853	6.32768	0.874489	0.0610463
GCAM	FullTech	World	Biomass|w/o CCS	Operation	Fossil depletion	kg oil eq	7.14472e+07	1.27612e+08	5.51884e+07	7.29876e+06	488754
GCAM	FullTech	World	Biomass|w/o CCS	Operation	Fossil depletion|Gases	kg oil eq	1.34945e+07	2.46066e+07	1.06994e+07	1.39448e+06	92197.2
GCAM	FullTech	World	Biomass|w/o CCS	Operation	Fossil depletion|Liquids	kg oil eq	3.53427e+06	6.18746e+06	2.69492e+06	334545	20469.6
GCAM	FullTech	World	Biomass|w/o CCS	Operation	Fossil depletion|Solids	kg oil eq	5.44184e+07	9.68175e+07	4.1794e+07	5.56973e+06	376087
GCAM	FullTech	World	Biomass|w/o CCS	Operation	Freshwater ecotoxicity	kg 1,4-DCB-Eq	4.28628e+08	7.65254e+08	3.42392e+08	4.55026e+07	3.06219e+06
GCAM	FullTech	World	Biomass|w/o CCS	Operation	Freshwater eutrophication	kg P-Eq	1.14326e+07	1.99668e+07	8.50994e+06	1.14454e+06	77135.2
GCAM	FullTech	World	Biomass|w/o CCS	Operation	Human toxicity	kg 1,4-DCB-Eq	3.70234e+10	6.62797e+10	2.97862e+10	3.97222e+09	2.67514e+08
GCAM	FullTech	World	Biomass|w/o CCS	Operation	HumanHealth|Human toxicity	DALY	25916.4	46395.8	20850.3	2780.55	187.26
GCAM	FullTech	World	Biomass|w/o CCS	Operation	HumanHealth|Ionising radiation	DALY	10.3129	15.2016	5.99636	0.782522	0.0520825
GCAM	FullTech	World	Biomass|w/o CCS	Operation	HumanHealth|Oxidant formation	DALY	0.0137788	0.027418	0.196785	0.0673422	0.00832047
GCAM	FullTech	World	Biomass|w/o CCS	Operation	HumanHealth|Particulate matter	DALY	162159	297969	105384	8924.15	530.862
GCAM	FullTech	World	Biomass|w/o CCS	Operation	Ionising radiation	kg U235-Eq	6.28834e+08	9.26924e+08	3.65631e+08	4.77147e+07	3.17577e+06
GCAM	FullTech	World	Biomass|w/o CCS	Operation	Iron	t Fe	242990	441883	200309	27601.6	1910.02
GCAM	FullTech	World	Biomass|w/o CCS	Operation	Land occupation	m2a	8.73632e+10	1.11875e+11	4.64986e+10	5.76684e+09	3.8009e+08
GCAM	FullTech	World	Biomass|w/o CCS	Operation	Marine ecotoxicity	kg 1,4-DCB-Eq	2.51476e+08	4.63702e+08	2.11918e+08	2.90904e+07	2.02551e+06
GCAM	FullTech	World	Biomass|w/o CCS	Operation	Marine eutrophication	kg N-Eq	5.75977e+07	1.07909e+08	5.21962e+07	7.62864e+06	540736
GCAM	FullTech	World	Biomass|w/o CCS	Operation	Metal depletion	kg Fe-eq	7.16348e+08	1.30461e+09	5.98875e+08	8.41348e+07	5.82345e+06
GCAM	FullTech	World	Biomass|w/o CCS	Operation	Natural land transformation	m2	5.4544e+08	1.03148e+09	4.84555e+08	6.74566e+07	4.74862e+06
GCAM	FullTech	World	Biomass|w/o CCS	Operation	Oxidant formation	kg NMVOC-eq	353302	703025	5.04576e+06	1.72672e+06	213345
GCAM	FullTech	World	Biomass|w/o CCS	Operation	Ozone depletion	kg CFC-11 eq	1440.1	2638.72	1215.17	168.78	11.6974
GCAM	FullTech	World	Biomass|w/o CCS	Operation	Particulate matter	kg PM10 eq	6.23687e+08	1.14603e+09	4.05322e+08	3.43236e+07	2.04178e+06
GCAM	FullTech	World	Biomass|w/o CCS	Operation	Resource|Fossil depletion	$	1.17888e+07	2.10559e+07	9.10609e+06	1.20429e+06	80644.4
GCAM	FullTech	World	Biomass|w/o CCS	Operation	Resource|Metal depletion	$	5.12189e+07	9.32797e+07	4.28196e+07	6.01563e+06	416377
GCAM	FullTech	World	Biomass|w/o CCS	Operation	Terrestrial acidification	kg SO2eq	282247	470665	2.75016e+06	945081	116187
GCAM	FullTech	World	Biomass|w/o CCS	Operation	Terrestrial ecotoxicity	kg 1,4-DCB-Eq	4.55105e+07	8.52986e+07	3.9815e+07	5.51307e+06	385515
GCAM	FullTech	World	Biomass|w/o CCS	Operation	Water Consumption	km3/yr	0.301306	0.617988	0.282527	0.0376233	0.00258619
GCAM	FullTech	World	Biomass|w/o CCS	Operation	Water Withdrawal	km3/yr	6.49009	9.28923	3.78897	0.476382	0.0342374
GCAM	FullTech	World	Biomass|w/o CCS	Operation	Ecosystem	species.yr	2784.05	4214.89	1860.08	245.042	16.7399
GCAM	FullTech	World	Biomass|w/o CCS	Operation	HumanHealth	DALY	188085	344380	126240	11705.5	718.182
GCAM	FullTech	World	Biomass|w/o CCS	Operation	Resource	$	6.30076e+07	1.14336e+08	5.19257e+07	7.21993e+06	497021
GCAM	FullTech	World	Coal|w/ CCS	Construction	Aluminium	t Al	0	0	536182	417666	285150
GCAM	FullTech	World	Coal|w/ CCS	Construction	Cement	t cement	0	0	6.31387e+06	4.92712e+06	3.36453e+06
GCAM	FullTech	World	Coal|w/ CCS	Construction	Copper	t Cu	0	0	661429	516145	352332
GCAM	FullTech	World	Coal|w/ CCS	Construction	Deforestation	m2	0	0	2.57544e+07	1.96605e+07	1.33204e+07
GCAM	FullTech	World	Coal|w/ CCS	Construction	Ecosystem_|Terrestrial acidification	species.yr	0	0	17.1586	8.79796	3.31402
GCAM	FullTech	World	Coal|w/ CCS	Construction	Ecosystem|Agricultural and urban land occupation	species.yr	0	0	63.6676	46.0839	30.6792
GCAM	FullTech	World	Coal|w/ CCS	Construction	Ecosystem|Freshwater ecotoxicity	species.yr	0	0	1.60817	1.16095	0.772597
GCAM	FullTech	World	Coal|w/ CCS	Construction	Ecosystem|Freshwater eutrophication	species.yr	0	0	82.3105	59.414	38.9697
GCAM	FullTech	World	Coal|w/ CCS	Construction	Ecosystem|Marine ecotoxicity	species.yr	0	0	0.36495	0.268139	0.179471
GCAM	FullTech	World	Coal|w/ CCS	Construction	Ecosystem|Natural land transformation	species.yr	0	0	49.4485	37.7481	25.5751
GCAM	FullTech	World	Coal|w/ CCS	Construction	Ecosystem|Terrestrial acidification	species.yr	0	0	0.108547	0.0921352	0.0667609
GCAM	FullTech	World	Coal|w/ CCS	Construction	Ecosystem|Terrestrial acidification|indirect	species.yr	0	0	0.108547	0.0921352	0.0667609
GCAM	FullTech	World	Coal|w/ CCS	Construction	Ecosystem|Terrestrial ecotoxicity	species.yr	0	0	1.12456	0.835476	0.561871
GCAM	FullTech	World	Coal|w/ CCS	Construction	Ecotoxicity	species.yr	0	0	3.09768	2.26456	1.51394
GCAM	FullTech	World	Coal|w/ CCS	Construction	Fossil depletion	kg oil eq	0	0	5.07982e+09	3.80049e+09	2.5177e+09
GCAM	FullTech	World	Coal|w/ CCS	Construction	Fossil depletion|Gases	kg oil eq	0	0	9.50008e+08	7.19998e+08	4.76381e+08
GCAM	FullTech	World	Coal|w/ CCS	Construction	Fossil depletion|Liquids	kg oil eq	0	0	2.26738e+08	1.58133e+08	9.50696e+07
GCAM	FullTech	World	Coal|w/ CCS	Construction	Fossil depletion|Solids	kg oil eq	0	0	3.90307e+09	2.92236e+09	1.94624e+09
GCAM	FullTech	World	Coal|w/ CCS	Construction	Freshwater ecotoxicity	kg 1,4-DCB-Eq	0	0	1.86812e+09	1.34861e+09	8.97485e+08
GCAM	FullTech	World	Coal|w/ CCS	Construction	Freshwater eutrophication	kg P-Eq	0	0	1.85384e+09	1.33815e+09	8.77696e+08
GCAM	FullTech	World	Coal|w/ CCS	Construction	Human toxicity	kg 1,4-DCB-Eq	0	0	6.60499e+10	4.76185e+10	3.16578e+10
GCAM	FullTech	World	Coal|w/ CCS	Construction	HumanHealth|Human toxicity	DALY	0	0	46234.9	33332.9	22160.5
GCAM	FullTech	World	Coal|w/ CCS	Construction	HumanHealth|Ionising radiation	DALY	0	0	357.946	315.31	242.471
GCAM	FullTech	World	Coal|w/ CCS	Construction	HumanHealth|Oxidant formation	DALY	0	0	1.43697	1.04569	0.68933
GCAM	FullTech	World	Coal|w/ CCS	Construction	HumanHealth|Particulate matter	DALY	0	0	1546.41	1301.65	936.572
GCAM	FullTech	World	Coal|w/ CCS	Construction	Ionising radiation	kg U235-Eq	0	0	2.1826e+10	1.92262e+10	1.47848e+10
GCAM	FullTech	World	Coal|w/ CCS	Construction	Iron	t Fe	0	0	1.86279e+07	1.45368e+07	9.92456e+06
GCAM	FullTech	World	Coal|w/ CCS	Construction	Land occupation	m2a	0	0	4.07177e+09	2.94371e+09	1.95893e+09
GCAM	FullTech	World	Coal|w/ CCS	Construction	Marine ecotoxicity	kg 1,4-DCB-Eq	0	0	2.07233e+09	1.5226e+09	1.01911e+09
GCAM	FullTech	World	Coal|w/ CCS	Construction	Marine eutrophication	kg N-Eq	0	0	1.79303e+09	1.29479e+09	8.49021e+08
GCAM	FullTech	World	Coal|w/ CCS	Construction	Metal depletion	kg Fe-eq	0	0	5.54819e+10	4.32962e+10	2.95563e+10
GCAM	FullTech	World	Coal|w/ CCS	Construction	Natural land transformation	m2	0	0	1.87684e+08	1.46032e+08	9.96005e+07
GCAM	FullTech	World	Coal|w/ CCS	Construction	Oxidant formation	kg NMVOC-eq	0	0	3.68453e+07	2.68127e+07	1.76751e+07
GCAM	FullTech	World	Coal|w/ CCS	Construction	Ozone depletion	kg CFC-11 eq	0	0	17589.7	9889.61	4288.59
GCAM	FullTech	World	Coal|w/ CCS	Construction	Particulate matter	kg PM10 eq	0	0	5.94775e+06	5.00634e+06	3.6022e+06
GCAM	FullTech	World	Coal|w/ CCS	Construction	Resource|Fossil depletion	$	0	0	1.67634e+09	1.25416e+09	8.30839e+08
GCAM	FullTech	World	Coal|w/ CCS	Construction	Resource|Metal depletion	$	0	0	3.96695e+09	3.09568e+09	2.11327e+09
GCAM	FullTech	World	Coal|w/ CCS	Construction	Terrestrial acidification	kg SO2eq	0	0	1.8715e+07	1.58854e+07	1.15105e+07
GCAM	FullTech	World	Coal|w/ CCS	Construction	Terrestrial ecotoxicity	kg 1,4-DCB-Eq	0	0	7.46786e+06	5.54813e+06	3.73121e+06
GCAM	FullTech	World	Coal|w/ CCS	Construction	Ecosystem	species.yr	0	0	198.633	145.603	96.8047
GCAM	FullTech	World	Coal|w/ CCS	Construction	HumanHealth	DALY	0	0	48140.7	34950.9	23340.2
GCAM	FullTech	World	Coal|w/ CCS	Construction	Resource	$	0	0	5.64329e+09	4.34984e+09	2.94411e+09
GCAM	FullTech	World	Coal|w/ CCS	Operation	Aluminium	t Al	0	0	80946.8	167591	222035
GCAM	FullTech	World	Coal|w/ CCS	Operation	Cement	t cement	0	0	275469	570384	755586
GCAM	FullTech	World	Coal|w/ CCS	Operation	CO2 storage	Mt CO2	0	0	3768.92	7191.89	8987.45
GCAM	FullTech	World	Coal|w/ CCS	Operation	Copper	t Cu	0	0	8142.15	16852.2	22317.8
GCAM	FullTech	World	Coal|w/ CCS	Operation	Deforestation	m2	0	0	3.01916e+07	6.2383e+07	8.24366e+07
GCAM	FullTech	World	Coal|w/ CCS	Operation	Ecosystem_|Terrestrial acidification	species.yr	0	0	4.09882	8.44321	11.1112
GCAM	FullTech	World	Coal|w/ CCS	Operation	Ecosystem|Agricultural and urban land occupation	species.yr	0	0	253.344	524.48	694.822
GCAM	FullTech	World	Coal|w/ CCS	Operation	Ecosystem|Freshwater ecotoxicity	species.yr	0	0	7.30511	15.1234	20.0343
GCAM	FullTech	World	Coal|w/ CCS	Operation	Ecosystem|Freshwater eutrophication	species.yr	0	0	17.6198	36.5017	48.367
GCAM	FullTech	World	Coal|w/ CCS	Operation	Ecosystem|Marine ecotoxicity	species.yr	0	0	1.21428	2.51345	3.32899
GCAM	FullTech	World	Coal|w/ CCS	Operation	Ecosystem|Natural land transformation	species.yr	0	0	57.968	119.775	158.278
GCAM	FullTech	World	Coal|w/ CCS	Operation	Ecosystem|Terrestrial acidification	species.yr	0	0	2.57638	5.06187	6.43703
GCAM	FullTech	World	Coal|w/ CCS	Operation	Ecosystem|Terrestrial acidification|direct	species.yr	0	0	2.57304	5.05466	6.42723
GCAM	FullTech	World	Coal|w/ CCS	Operation	Ecosystem|Terrestrial acidification|indirect	species.yr	0	0	0.00333666	0.00720684	0.00980307
GCAM	FullTech	World	Coal|w/ CCS	Operation	Ecosystem|Terrestrial ecotoxicity	species.yr	0	0	4.70407	9.73909	12.9037
GCAM	FullTech	World	Coal|w/ CCS	Operation	Ecotoxicity	species.yr	0	0	13.2235	27.376	36.2671
GCAM	FullTech	World	Coal|w/ CCS	Operation	Fossil depletion	kg oil eq	0	0	5.99045e+11	1.19643e+12	1.53891e+12
GCAM	FullTech	World	Coal|w/ CCS	Operation	Fossil depletion|Gases	kg oil eq	0	0	1.85586e+07	3.69353e+07	4.73261e+07
GCAM	FullTech	World	Coal|w/ CCS	Operation	Fossil depletion|Liquids	kg oil eq	0	0	8.20822e+06	1.50775e+07	1.74334e+07
GCAM	FullTech	World	Coal|w/ CCS	Operation	Fossil depletion|Solids	kg oil eq	0	0	5.99018e+11	1.19637e+12	1.53884e+12
GCAM	FullTech	World	Coal|w/ CCS	Operation	Freshwater ecotoxicity	kg 1,4-DCB-Eq	0	0	8.48596e+09	1.75681e+10	2.32728e+10
GCAM	FullTech	World	Coal|w/ CCS	Operation	Freshwater eutrophication	kg P-Eq	0	0	3.96842e+08	8.2211e+08	1.08935e+09
GCAM	FullTech	World	Coal|w/ CCS	Operation	Human toxicity	kg 1,4-DCB-Eq	0	0	2.85885e+11	5.91733e+11	7.83711e+11
GCAM	FullTech	World	Coal|w/ CCS	Operation	HumanHealth|Human toxicity	DALY	0	0	200120	414213	548598
GCAM	FullTech	World	Coal|w/ CCS	Operation	HumanHealth|Ionising radiation	DALY	0	0	316.883	673.655	915.637
GCAM	FullTech	World	Coal|w/ CCS	Operation	HumanHealth|Oxidant formation	DALY	0	0	30.8459	60.7432	77.3859
GCAM	FullTech	World	Coal|w/ CCS	Operation	HumanHealth|Particulate matter	DALY	0	0	44029.9	86464.7	109918
GCAM	FullTech	World	Coal|w/ CCS	Operation	Ionising radiation	kg U235-Eq	0	0	1.93222e+10	4.10765e+10	5.58315e+10
GCAM	FullTech	World	Coal|w/ CCS	Operation	Iron	t Fe	0	0	360614	745715	986513
GCAM	FullTech	World	Coal|w/ CCS	Operation	Land occupation	m2a	0	0	1.64583e+10	3.40728e+10	4.51402e+10
GCAM	FullTech	World	Coal|w/ CCS	Operation	Marine ecotoxicity	kg 1,4-DCB-Eq	0	0	6.89514e+09	1.42724e+10	1.89033e+10
GCAM	FullTech	World	Coal|w/ CCS	Operation	Marine eutrophication	kg N-Eq	0	0	1.22548e+08	2.54214e+08	3.36926e+08
GCAM	FullTech	World	Coal|w/ CCS	Operation	Metal depletion	kg Fe-eq	0	0	1.05821e+09	2.18821e+09	2.89331e+09
GCAM	FullTech	World	Coal|w/ CCS	Operation	Natural land transformation	m2	0	0	3.3056e+07	6.82915e+07	9.02228e+07
GCAM	FullTech	World	Coal|w/ CCS	Operation	Oxidant formation	kg NMVOC-eq	0	0	7.90922e+08	1.55752e+09	1.98425e+09
GCAM	FullTech	World	Coal|w/ CCS	Operation	Ozone depletion	kg CFC-11 eq	0	0	3359.43	6922.32	9102.53
GCAM	FullTech	World	Coal|w/ CCS	Operation	Particulate matter	kg PM10 eq	0	0	1.69346e+08	3.32557e+08	4.22762e+08
GCAM	FullTech	World	Coal|w/ CCS	Operation	Resource|Fossil depletion	$	0	0	9.88424e+10	1.9741e+11	2.5392e+11
GCAM	FullTech	World	Coal|w/ CCS	Operation	Resource|Metal depletion	$	0	0	7.56621e+07	1.56457e+08	2.06872e+08
GCAM	FullTech	World	Coal|w/ CCS	Operation	Terrestrial acidification	kg SO2eq	0	0	4.44203e+08	8.72736e+08	1.10983e+09
GCAM	FullTech	World	Coal|w/ CCS	Operation	Terrestrial ecotoxicity	kg 1,4-DCB-Eq	0	0	3.12382e+07	6.46742e+07	8.56897e+07
GCAM	FullTech	World	Coal|w/ CCS	Operation	Water Consumption	km3/yr	0	0	1.23428	2.59185	3.49781
GCAM	FullTech	World	Coal|w/ CCS	Operation	Water Withdrawal	km3/yr	0	0	14.9165	32.1565	44.0212
GCAM	FullTech	World	Coal|w/ CCS	Operation	Ecosystem	species.yr	0	0	344.732	713.195	944.172
GCAM	FullTech	World	Coal|w/ CCS	Operation	HumanHealth	DALY	0	0	244497	501413	659509
GCAM	FullTech	World	Coal|w/ CCS	Operation	Resource	$	0	0	9.89181e+10	1.97567e+11	2.54127e+11
GCAM	FullTech	World	Coal|w/o CCS	Construction	Aluminium	t Al	379471	250500	34987.5	3530.38	276.062
GCAM	FullTech	World	Coal|w/o CCS	Construction	Cement	t cement	3.35734e+06	2.22773e+06	311324	31331.7	2442.61
GCAM	FullTech	World	Coal|w/o CCS	Construction	Copper	t Cu	441771	293658	41051.1	4124.84	321.229
GCAM	FullTech	World	Coal|w/o CCS	Construction	Deforestation	m2	6.03703e+06	3.24677e+06	424393	46796.2	4138.99
GCAM	FullTech	World	Coal|w/o CCS	Construction	Ecosystem_|Terrestrial acidification	species.yr	64.9604	21.708	1.05597	0.0733037	0.00311003
GCAM	FullTech	World	Coal|w/o CCS	Construction	Ecosystem|Agricultural and urban land occupation	species.yr	45.3841	23.9329	3.11493	0.347756	0.0312126
GCAM	FullTech	World	Coal|w/o CCS	Construction	Ecosystem|Freshwater ecotoxicity	species.yr	1.2312	0.651849	0.084963	0.00950531	0.000852436
GCAM	FullTech	World	Coal|w/o CCS	Construction	Ecosystem|Freshwater eutrophication	species.yr	70.3247	36.5355	4.6436	0.500118	0.0413415
GCAM	FullTech	World	Coal|w/o CCS	Construction	Ecosystem|Marine ecotoxicity	species.yr	0.216419	0.114592	0.0149273	0.00166736	0.000149545
GCAM	FullTech	World	Coal|w/o CCS	Construction	Ecosystem|Natural land transformation	species.yr	11.5911	6.23379	0.814834	0.0898487	0.00794687
GCAM	FullTech	World	Coal|w/o CCS	Construction	Ecosystem|Terrestrial acidification	species.yr	0.112238	0.0380903	0.00508799	0.000662679	5.83559e-05
GCAM	FullTech	World	Coal|w/o CCS	Construction	Ecosystem|Terrestrial acidification|indirect	species.yr	0.112238	0.0380903	0.00508799	0.000662679	5.83559e-05
GCAM	FullTech	World	Coal|w/o CCS	Construction	Ecosystem|Terrestrial ecotoxicity	species.yr	0.617431	0.339141	0.0450695	0.00500748	0.000443244
GCAM	FullTech	World	Coal|w/o CCS	Construction	Ecotoxicity	species.yr	2.06505	1.10558	0.14496	0.0161801	0.00144523
GCAM	FullTech	World	Coal|w/o CCS	Construction	Fossil depletion	kg oil eq	2.31404e+09	1.48665e+09	1.95623e+08	1.88299e+07	1.41753e+06
GCAM	FullTech	World	Coal|w/o CCS	Construction	Fossil depletion|Gases	kg oil eq	3.86159e+08	2.65596e+08	3.66125e+07	3.55455e+06	265470
GCAM	FullTech	World	Coal|w/o CCS	Construction	Fossil depletion|Liquids	kg oil eq	1.24476e+08	7.84605e+07	1.03809e+07	928549	63342.2
GCAM	FullTech	World	Coal|w/o CCS	Construction	Fossil depletion|Solids	kg oil eq	1.80341e+09	1.1426e+09	1.48629e+08	1.43468e+07	1.08872e+06
GCAM	FullTech	World	Coal|w/o CCS	Construction	Freshwater ecotoxicity	kg 1,4-DCB-Eq	1.43022e+09	7.57219e+08	9.8697e+07	1.10418e+07	990230
GCAM	FullTech	World	Coal|w/o CCS	Construction	Freshwater eutrophication	kg P-Eq	1.58389e+09	8.22871e+08	1.04586e+08	1.12639e+07	931116
GCAM	FullTech	World	Coal|w/o CCS	Construction	Human toxicity	kg 1,4-DCB-Eq	5.05462e+10	2.67895e+10	3.49364e+09	3.90707e+08	3.50728e+07
GCAM	FullTech	World	Coal|w/o CCS	Construction	HumanHealth|Human toxicity	DALY	35382.3	18752.7	2445.55	273.495	24.551
GCAM	FullTech	World	Coal|w/o CCS	Construction	HumanHealth|Ionising radiation	DALY	100.507	112.471	19.5932	2.31478	0.224593
GCAM	FullTech	World	Coal|w/o CCS	Construction	HumanHealth|Oxidant formation	DALY	1.11499	0.498249	0.0578585	0.00578414	0.000472754
GCAM	FullTech	World	Coal|w/o CCS	Construction	HumanHealth|Particulate matter	DALY	1496.12	556.135	72.9733	9.21919	0.79504
GCAM	FullTech	World	Coal|w/o CCS	Construction	Ionising radiation	kg U235-Eq	6.12849e+09	6.85801e+09	1.19471e+09	1.41145e+08	1.36947e+07
GCAM	FullTech	World	Coal|w/o CCS	Construction	Iron	t Fe	7.56774e+06	5.02999e+06	703772	70779.6	5514.11
GCAM	FullTech	World	Coal|w/o CCS	Construction	Land occupation	m2a	2.94614e+09	1.55404e+09	2.02265e+08	2.25779e+07	2.02659e+06
GCAM	FullTech	World	Coal|w/o CCS	Construction	Marine ecotoxicity	kg 1,4-DCB-Eq	1.22891e+09	6.50698e+08	8.47633e+07	9.46795e+06	849177
GCAM	FullTech	World	Coal|w/o CCS	Construction	Marine eutrophication	kg N-Eq	1.53382e+09	7.96674e+08	1.01198e+08	1.0885e+07	896952
GCAM	FullTech	World	Coal|w/o CCS	Construction	Metal depletion	kg Fe-eq	3.20361e+10	2.1296e+10	2.9776e+09	2.99237e+08	2.33053e+07
GCAM	FullTech	World	Coal|w/o CCS	Construction	Natural land transformation	m2	6.69014e+06	3.60877e+06	472268	52020.2	4592.99
GCAM	FullTech	World	Coal|w/o CCS	Construction	Oxidant formation	kg NMVOC-eq	2.85895e+07	1.27756e+07	1.48355e+06	148311	12121.9
GCAM	FullTech	World	Coal|w/o CCS	Construction	Ozone depletion	kg CFC-11 eq	34579	13568.4	1021.16	83.3377	4.29779
GCAM	FullTech	World	Coal|w/o CCS	Construction	Particulate matter	kg PM10 eq	5.7543e+06	2.13898e+06	280666	35458.4	3057.85
GCAM	FullTech	World	Coal|w/o CCS	Construction	Resource|Fossil depletion	$	7.63634e+08	4.90595e+08	6.45554e+07	6.21387e+06	467784
GCAM	FullTech	World	Coal|w/o CCS	Construction	Resource|Metal depletion	$	2.29058e+09	1.52267e+09	2.12898e+08	2.13954e+07	1.66633e+06
GCAM	FullTech	World	Coal|w/o CCS	Construction	Terrestrial acidification	kg SO2eq	1.93514e+07	6.56729e+06	877240	114255	10061.4
GCAM	FullTech	World	Coal|w/o CCS	Construction	Terrestrial ecotoxicity	kg 1,4-DCB-Eq	4.10016e+06	2.25212e+06	299292	33253.1	2943.44
GCAM	FullTech	World	Coal|w/o CCS	Construction	Ecosystem	species.yr	129.477	67.8458	8.72341	0.954565	0.0820045
GCAM	FullTech	World	Coal|w/o CCS	Construction	HumanHealth	DALY	36980.1	19421.8	2538.17	285.034	25.5711
GCAM	FullTech	World	Coal|w/o CCS	Construction	Resource	$	3.05422e+09	2.01326e+09	2.77454e+08	2.76093e+07	2.13411e+06
GCAM	FullTech	World	Coal|w/o CCS	Operation	Aluminium	t Al	832372	721008	281801	31001.4	1884.37
GCAM	FullTech	World	Coal|w/o CCS	Operation	Cement	t cement	2.08806e+06	1.80679e+06	705542	77529.1	4708.35
GCAM	FullTech	World	Coal|w/o CCS	Operation	Copper	t Cu	61609.6	53423.5	20897	2293.84	139.217
GCAM	FullTech	World	Coal|w/o CCS	Operation	Deforestation	m2	3.15817e+08	2.73674e+08	1.06932e+08	1.18001e+07	718207
GCAM	FullTech	World	Coal|w/o CCS	Operation	Ecosystem_|Terrestrial acidification	species.yr	48.3967	41.8245	16.2866	1.80014	0.1097
GCAM	FullTech	World	Coal|w/o CCS	Operation	Ecosystem|Agricultural and urban land occupation	species.yr	2674.67	2318.14	906.488	99.7298	6.06241
GCAM	FullTech	World	Coal|w/o CCS	Operation	Ecosystem|Freshwater ecotoxicity	species.yr	72.1215	62.4358	24.3852	2.68178	0.162993
GCAM	FullTech	World	Coal|w/o CCS	Operation	Ecosystem|Freshwater eutrophication	species.yr	185.759	160.87	62.8846	6.94022	0.42281
GCAM	FullTech	World	Coal|w/o CCS	Operation	Ecosystem|Marine ecotoxicity	species.yr	12.6331	10.9362	4.27102	0.469695	0.0285465
GCAM	FullTech	World	Coal|w/o CCS	Operation	Ecosystem|Natural land transformation	species.yr	606.368	525.455	205.31	22.6562	1.37896
GCAM	FullTech	World	Coal|w/o CCS	Operation	Ecosystem|Terrestrial acidification	species.yr	392.383	218.408	64.1505	6.60253	0.365769
GCAM	FullTech	World	Coal|w/o CCS	Operation	Ecosystem|Terrestrial acidification|direct	species.yr	392.342	218.383	64.1418	6.60141	0.365694
GCAM	FullTech	World	Coal|w/o CCS	Operation	Ecosystem|Terrestrial acidification|indirect	species.yr	0.0414682	0.0242901	0.00872777	0.00112406	7.51969e-05
GCAM	FullTech	World	Coal|w/o CCS	Operation	Ecosystem|Terrestrial ecotoxicity	species.yr	33.9915	29.5791	11.6092	1.27462	0.0773722
GCAM	FullTech	World	Coal|w/o CCS	Operation	Ecotoxicity	species.yr	118.746	102.951	40.2655	4.42609	0.268911
GCAM	FullTech	World	Coal|w/o CCS	Operation	Fossil depletion	kg oil eq	2.15386e+12	1.9793e+12	2.9593e+11	8.7988e+10	5.3642e+09
GCAM	FullTech	World	Coal|w/o CCS	Operation	Fossil depletion|Gases	kg oil eq	1.88053e+08	1.62552e+08	6.08592e+07	6.39251e+06	374476
GCAM	FullTech	World	Coal|w/o CCS	Operation	Fossil depletion|Liquids	kg oil eq	7.525e+07	6.07175e+07	2.19796e+07	2.14275e+06	113675
GCAM	FullTech	World	Coal|w/o CCS	Operation	Fossil depletion|Solids	kg oil eq	2.1536e+12	1.97908e+12	2.95847e+11	8.79794e+10	5.36372e+09
GCAM	FullTech	World	Coal|w/o CCS	Operation	Freshwater ecotoxicity	kg 1,4-DCB-Eq	8.37797e+10	7.25283e+10	2.8327e+10	3.11528e+09	1.8934e+08
GCAM	FullTech	World	Coal|w/o CCS	Operation	Freshwater eutrophication	kg P-Eq	4.18375e+09	3.6232e+09	1.41632e+09	1.56311e+08	9.52274e+06
GCAM	FullTech	World	Coal|w/o CCS	Operation	Human toxicity	kg 1,4-DCB-Eq	2.96382e+12	2.56557e+12	1.00191e+12	1.1016e+11	6.69412e+09
GCAM	FullTech	World	Coal|w/o CCS	Operation	HumanHealth|Human toxicity	DALY	2.07468e+06	1.7959e+06	701339	77111.7	4685.88
GCAM	FullTech	World	Coal|w/o CCS	Operation	HumanHealth|Ionising radiation	DALY	3482.28	3074.23	1229.13	135.145	8.25372
GCAM	FullTech	World	Coal|w/o CCS	Operation	HumanHealth|Oxidant formation	DALY	1050.7	581.107	173.999	19.0964	1.09611
GCAM	FullTech	World	Coal|w/o CCS	Operation	HumanHealth|Particulate matter	DALY	4.29476e+06	2.38769e+06	703481	73210.5	4081.52
GCAM	FullTech	World	Coal|w/o CCS	Operation	Ionising radiation	kg U235-Eq	2.12334e+11	1.87453e+11	7.49468e+10	8.24055e+09	5.03275e+08
GCAM	FullTech	World	Coal|w/o CCS	Operation	Iron	t Fe	3.47415e+06	3.00468e+06	1.17227e+06	128611	7799.95
GCAM	FullTech	World	Coal|w/o CCS	Operation	Land occupation	m2a	1.73653e+11	1.50527e+11	5.88706e+10	6.47622e+09	3.93659e+08
GCAM	FullTech	World	Coal|w/o CCS	Operation	Marine ecotoxicity	kg 1,4-DCB-Eq	7.17357e+10	6.21e+10	2.42525e+10	2.66712e+09	1.62099e+08
GCAM	FullTech	World	Coal|w/o CCS	Operation	Marine eutrophication	kg N-Eq	1.1564e+09	1.00324e+09	3.93359e+08	4.38972e+07	2.69343e+06
GCAM	FullTech	World	Coal|w/o CCS	Operation	Metal depletion	kg Fe-eq	9.10779e+09	7.90909e+09	3.09723e+09	3.41598e+08	2.08003e+07
GCAM	FullTech	World	Coal|w/o CCS	Operation	Natural land transformation	m2	3.44816e+08	2.9883e+08	1.16763e+08	1.28912e+07	784809
GCAM	FullTech	World	Coal|w/o CCS	Operation	Oxidant formation	kg NMVOC-eq	2.69409e+10	1.49002e+10	4.46152e+09	4.89651e+08	2.81054e+07
GCAM	FullTech	World	Coal|w/o CCS	Operation	Ozone depletion	kg CFC-11 eq	33649.1	28901.2	11185.6	1241.19	75.5727
GCAM	FullTech	World	Coal|w/o CCS	Operation	Particulate matter	kg PM10 eq	1.65183e+10	9.18343e+09	2.7057e+09	2.81579e+08	1.56982e+07
GCAM	FullTech	World	Coal|w/o CCS	Operation	Resource|Fossil depletion	$	3.55387e+11	3.26584e+11	4.88284e+10	1.4518e+10	8.85094e+08
GCAM	FullTech	World	Coal|w/o CCS	Operation	Resource|Metal depletion	$	6.51207e+08	5.655e+08	2.21452e+08	2.44243e+07	1.48722e+06
GCAM	FullTech	World	Coal|w/o CCS	Operation	Terrestrial acidification	kg SO2eq	6.76522e+10	3.76565e+10	1.10604e+10	1.13837e+09	6.30636e+07
GCAM	FullTech	World	Coal|w/o CCS	Operation	Terrestrial ecotoxicity	kg 1,4-DCB-Eq	2.25727e+08	1.96426e+08	7.70933e+07	8.46435e+06	513804
GCAM	FullTech	World	Coal|w/o CCS	Operation	Water Consumption	km3/yr	15.0973	13.9902	5.52491	0.595065	0.0359005
GCAM	FullTech	World	Coal|w/o CCS	Operation	Water Withdrawal	km3/yr	283.983	230.884	80.9604	8.01146	0.466249
GCAM	FullTech	World	Coal|w/o CCS	Operation	Ecosystem	species.yr	3977.93	3325.82	1279.1	140.355	8.49886
GCAM	FullTech	World	Coal|w/o CCS	Operation	HumanHealth	DALY	6.37397e+06	4.18725e+06	1.40622e+06	150476	8776.75
GCAM	FullTech	World	Coal|w/o CCS	Operation	Resource	$	3.56038e+11	3.2715e+11	4.90498e+10	1.45424e+10	8.86581e+08
GCAM	FullTech	World	Gas|w/ CCS	Construction	Aluminium	t Al	0	0	359638	532302	471392
GCAM	FullTech	World	Gas|w/ CCS	Construction	Cement	t cement	0	0	3.786e+06	5.60046e+06	4.95395e+06
GCAM	FullTech	World	Gas|w/ CCS	Construction	Copper	t Cu	0	0	385208	569472	503450
GCAM	FullTech	World	Gas|w/ CCS	Construction	Deforestation	m2	0	0	1.70689e+07	2.51007e+07	2.22262e+07
GCAM	FullTech	World	Gas|w/ CCS	Construction	Ecosystem_|Terrestrial acidification	species.yr	0	0	6.73632	7.30354	3.71783
GCAM	FullTech	World	Gas|w/ CCS	Construction	Ecosystem|Agricultural and urban land occupation	species.yr	0	0	20.2032	28.8853	26.0762
GCAM	FullTech	World	Gas|w/ CCS	Construction	Ecosystem|Freshwater ecotoxicity	species.yr	0	0	0.473341	0.673032	0.609322
GCAM	FullTech	World	Gas|w/ CCS	Construction	Ecosystem|Freshwater eutrophication	species.yr	0	0	26.5906	38.9248	34.3815
GCAM	FullTech	World	Gas|w/ CCS	Construction	Ecosystem|Marine ecotoxicity	species.yr	0	0	0.145569	0.210298	0.188289
GCAM	FullTech	World	Gas|w/ CCS	Construction	Ecosystem|Natural land transformation	species.yr	0	0	32.7723	48.1933	42.6743
GCAM	FullTech	World	Gas|w/ CCS	Construction	Ecosystem|Terrestrial acidification	species.yr	0	0	0.0664693	0.102063	0.0921141
GCAM	FullTech	World	Gas|w/ CCS	Construction	Ecosystem|Terrestrial acidification|indirect	species.yr	0	0	0.0664693	0.102063	0.0921141
GCAM	FullTech	World	Gas|w/ CCS	Construction	Ecosystem|Terrestrial ecotoxicity	species.yr	0	0	0.521136	0.757708	0.674997
GCAM	FullTech	World	Gas|w/ CCS	Construction	Ecotoxicity	species.yr	0	0	1.14005	1.64104	1.47261
GCAM	FullTech	World	Gas|w/ CCS	Construction	Fossil depletion	kg oil eq	0	0	3.27212e+09	4.63557e+09	3.96449e+09
GCAM	FullTech	World	Gas|w/ CCS	Construction	Fossil depletion|Gases	kg oil eq	0	0	6.55272e+08	9.03329e+08	7.57793e+08
GCAM	FullTech	World	Gas|w/ CCS	Construction	Fossil depletion|Liquids	kg oil eq	0	0	1.39806e+08	1.8492e+08	1.44146e+08
GCAM	FullTech	World	Gas|w/ CCS	Construction	Fossil depletion|Solids	kg oil eq	0	0	2.47704e+09	3.54732e+09	3.06255e+09
GCAM	FullTech	World	Gas|w/ CCS	Construction	Freshwater ecotoxicity	kg 1,4-DCB-Eq	0	0	5.49855e+08	7.81825e+08	7.07817e+08
GCAM	FullTech	World	Gas|w/ CCS	Construction	Freshwater eutrophication	kg P-Eq	0	0	5.98886e+08	8.76685e+08	7.74359e+08
GCAM	FullTech	World	Gas|w/ CCS	Construction	Human toxicity	kg 1,4-DCB-Eq	0	0	1.92776e+10	2.72773e+10	2.46048e+10
GCAM	FullTech	World	Gas|w/ CCS	Construction	HumanHealth|Human toxicity	DALY	0	0	13494.3	19094.1	17223.4
GCAM	FullTech	World	Gas|w/ CCS	Construction	HumanHealth|Ionising radiation	DALY	0	0	216.595	327.831	299.528
GCAM	FullTech	World	Gas|w/ CCS	Construction	HumanHealth|Oxidant formation	DALY	0	0	0.595229	0.873452	0.77046
GCAM	FullTech	World	Gas|w/ CCS	Construction	HumanHealth|Particulate matter	DALY	0	0	946.875	1452.83	1305.45
GCAM	FullTech	World	Gas|w/ CCS	Construction	Ionising radiation	kg U235-Eq	0	0	1.3207e+10	1.99897e+10	1.82639e+10
GCAM	FullTech	World	Gas|w/ CCS	Construction	Iron	t Fe	0	0	1.19581e+07	1.76832e+07	1.56368e+07
GCAM	FullTech	World	Gas|w/ CCS	Construction	Land occupation	m2a	0	0	1.26581e+09	1.80709e+09	1.63254e+09
GCAM	FullTech	World	Gas|w/ CCS	Construction	Marine ecotoxicity	kg 1,4-DCB-Eq	0	0	8.26597e+08	1.19415e+09	1.06918e+09
GCAM	FullTech	World	Gas|w/ CCS	Construction	Marine eutrophication	kg N-Eq	0	0	5.846e+08	8.56872e+08	7.56357e+08
GCAM	FullTech	World	Gas|w/ CCS	Construction	Metal depletion	kg Fe-eq	0	0	3.31598e+10	4.90257e+10	4.33448e+10
GCAM	FullTech	World	Gas|w/ CCS	Construction	Natural land transformation	m2	0	0	1.35509e+08	2.00207e+08	1.77057e+08
GCAM	FullTech	World	Gas|w/ CCS	Construction	Oxidant formation	kg NMVOC-eq	0	0	1.52623e+07	2.23962e+07	1.97554e+07
GCAM	FullTech	World	Gas|w/ CCS	Construction	Ozone depletion	kg CFC-11 eq	0	0	6901.11	7857.49	4825.06
GCAM	FullTech	World	Gas|w/ CCS	Construction	Particulate matter	kg PM10 eq	0	0	3.64183e+06	5.58779e+06	5.02097e+06
GCAM	FullTech	World	Gas|w/ CCS	Construction	Resource|Fossil depletion	$	0	0	1.0798e+09	1.52974e+09	1.30828e+09
GCAM	FullTech	World	Gas|w/ CCS	Construction	Resource|Metal depletion	$	0	0	2.37092e+09	3.50533e+09	3.09915e+09
GCAM	FullTech	World	Gas|w/ CCS	Construction	Terrestrial acidification	kg SO2eq	0	0	1.14602e+07	1.75971e+07	1.58817e+07
GCAM	FullTech	World	Gas|w/ CCS	Construction	Terrestrial ecotoxicity	kg 1,4-DCB-Eq	0	0	3.4607e+06	5.0317e+06	4.48244e+06
GCAM	FullTech	World	Gas|w/ CCS	Construction	Ecosystem	species.yr	0	0	80.7726	117.747	104.697
GCAM	FullTech	World	Gas|w/ CCS	Construction	HumanHealth	DALY	0	0	14658.4	20875.7	18829.1
GCAM	FullTech	World	Gas|w/ CCS	Construction	Resource	$	0	0	3.45072e+09	5.03507e+09	4.40743e+09
GCAM	FullTech	World	Gas|w/ CCS	Operation	Aluminium	t Al	0	0	8894.66	23964.9	37548.5
GCAM	FullTech	World	Gas|w/ CCS	Operation	Cement	t cement	0	0	218580	591078	927904
GCAM	FullTech	World	Gas|w/ CCS	Operation	CO2 storage	Mt CO2	0	0	1512.52	4040.47	6357.11
GCAM	FullTech	World	Gas|w/ CCS	Operation	Copper	t Cu	0	0	6989.63	18849	29546.4
GCAM	FullTech	World	Gas|w/ CCS	Operation	Deforestation	m2	0	0	7.45589e+06	2.00477e+07	3.13353e+07
GCAM	FullTech	World	Gas|w/ CCS	Operation	Ecosystem_|Terrestrial acidification	species.yr	0	0	4.4583	12.0213	18.8252
GCAM	FullTech	World	Gas|w/ CCS	Operation	Ecosystem|Agricultural and urban land occupation	species.yr	0	0	7.53047	20.3581	31.9619
GCAM	FullTech	World	Gas|w/ CCS	Operation	Ecosystem|Freshwater ecotoxicity	species.yr	0	0	2.83978	7.64305	11.9697
GCAM	FullTech	World	Gas|w/ CCS	Operation	Ecosystem|Freshwater eutrophication	species.yr	0	0	0.80222	2.17772	3.4254
GCAM	FullTech	World	Gas|w/ CCS	Operation	Ecosystem|Marine ecotoxicity	species.yr	0	0	0.161757	0.435195	0.681245
GCAM	FullTech	World	Gas|w/ CCS	Operation	Ecosystem|Natural land transformation	species.yr	0	0	14.3153	38.4916	60.1638
GCAM	FullTech	World	Gas|w/ CCS	Operation	Ecosystem|Terrestrial acidification	species.yr	0	0	0.475529	1.22767	1.88038
GCAM	FullTech	World	Gas|w/ CCS	Operation	Ecosystem|Terrestrial acidification|direct	species.yr	0	0	0.471669	1.21702	1.86343
GCAM	FullTech	World	Gas|w/ CCS	Operation	Ecosystem|Terrestrial acidification|indirect	species.yr	0	0	0.00386006	0.0106544	0.0169461
GCAM	FullTech	World	Gas|w/ CCS	Operation	Ecosystem|Terrestrial ecotoxicity	species.yr	0	0	7.64726	20.5839	32.237
GCAM	FullTech	World	Gas|w/ CCS	Operation	Ecotoxicity	species.yr	0	0	10.6488	28.6622	44.888
GCAM	FullTech	World	Gas|w/ CCS	Operation	Fossil depletion	kg oil eq	0	0	5.30926e+11	1.46699e+12	2.36006e+12
GCAM	FullTech	World	Gas|w/ CCS	Operation	Fossil depletion|Gases	kg oil eq	0	0	5.30774e+11	1.46659e+12	2.35946e+12
GCAM	FullTech	World	Gas|w/ CCS	Operation	Fossil depletion|Liquids	kg oil eq	0	0	8.0954e+06	1.95653e+07	2.70711e+07
GCAM	FullTech	World	Gas|w/ CCS	Operation	Fossil depletion|Solids	kg oil eq	0	0	1.44263e+08	3.77237e+08	5.77747e+08
GCAM	FullTech	World	Gas|w/ CCS	Operation	Freshwater ecotoxicity	kg 1,4-DCB-Eq	0	0	3.29882e+09	8.87852e+09	1.39046e+10
GCAM	FullTech	World	Gas|w/ CCS	Operation	Freshwater eutrophication	kg P-Eq	0	0	1.8068e+07	4.90477e+07	7.71486e+07
GCAM	FullTech	World	Gas|w/ CCS	Operation	Human toxicity	kg 1,4-DCB-Eq	0	0	4.97713e+10	1.33882e+11	2.09533e+11
GCAM	FullTech	World	Gas|w/ CCS	Operation	HumanHealth|Human toxicity	DALY	0	0	34839.9	93717.7	146673
GCAM	FullTech	World	Gas|w/ CCS	Operation	HumanHealth|Ionising radiation	DALY	0	0	84.9931	231.009	363.897
GCAM	FullTech	World	Gas|w/ CCS	Operation	HumanHealth|Oxidant formation	DALY	0	0	5.38507	13.575	20.419
GCAM	FullTech	World	Gas|w/ CCS	Operation	HumanHealth|Particulate matter	DALY	0	0	7485.55	19157.8	29148.1
GCAM	FullTech	World	Gas|w/ CCS	Operation	Ionising radiation	kg U235-Eq	0	0	5.1825e+09	1.40859e+10	2.21889e+10
GCAM	FullTech	World	Gas|w/ CCS	Operation	Iron	t Fe	0	0	696650	1.88084e+06	2.95028e+06
GCAM	FullTech	World	Gas|w/ CCS	Operation	Land occupation	m2a	0	0	4.994e+08	1.3495e+09	2.11839e+09
GCAM	FullTech	World	Gas|w/ CCS	Operation	Marine ecotoxicity	kg 1,4-DCB-Eq	0	0	9.18519e+08	2.47121e+09	3.86838e+09
GCAM	FullTech	World	Gas|w/ CCS	Operation	Marine eutrophication	kg N-Eq	0	0	4.47613e+07	1.21019e+08	1.89985e+08
GCAM	FullTech	World	Gas|w/ CCS	Operation	Metal depletion	kg Fe-eq	0	0	9.3867e+08	2.53362e+09	3.97321e+09
GCAM	FullTech	World	Gas|w/ CCS	Operation	Natural land transformation	m2	0	0	9.30213e+06	2.5012e+07	3.90975e+07
GCAM	FullTech	World	Gas|w/ CCS	Operation	Oxidant formation	kg NMVOC-eq	0	0	1.38079e+08	3.48077e+08	5.23565e+08
GCAM	FullTech	World	Gas|w/ CCS	Operation	Ozone depletion	kg CFC-11 eq	0	0	52494.9	141323	221344
GCAM	FullTech	World	Gas|w/ CCS	Operation	Particulate matter	kg PM10 eq	0	0	2.87906e+07	7.36839e+07	1.12108e+08
GCAM	FullTech	World	Gas|w/ CCS	Operation	Resource|Fossil depletion	$	0	0	8.76029e+10	2.42053e+11	3.8941e+11
GCAM	FullTech	World	Gas|w/ CCS	Operation	Resource|Metal depletion	$	0	0	6.71149e+07	1.81154e+08	2.84085e+08
GCAM	FullTech	World	Gas|w/ CCS	Operation	Terrestrial acidification	kg SO2eq	0	0	8.19878e+07	2.11667e+08	3.24203e+08
GCAM	FullTech	World	Gas|w/ CCS	Operation	Terrestrial ecotoxicity	kg 1,4-DCB-Eq	0	0	5.0783e+07	1.36691e+08	2.14076e+08
GCAM	FullTech	World	Gas|w/ CCS	Operation	Water Consumption	km3/yr	0	0	2.34393	6.48847	10.5346
GCAM	FullTech	World	Gas|w/ CCS	Operation	Water Withdrawal	km3/yr	0	0	16.0449	43.6028	69.7391
GCAM	FullTech	World	Gas|w/ CCS	Operation	Ecosystem	species.yr	0	0	33.7723	90.9173	142.319
GCAM	FullTech	World	Gas|w/ CCS	Operation	HumanHealth	DALY	0	0	42415.8	113120	176205
GCAM	FullTech	World	Gas|w/ CCS	Operation	Resource	$	0	0	8.767e+10	2.42234e+11	3.89695e+11
GCAM	FullTech	World	Gas|w/o CCS	Construction	Aluminium	t Al	309854	182455	74153.4	15695.9	1939.6
GCAM	FullTech	World	Gas|w/o CCS	Construction	Cement	t cement	2.21786e+06	1.30453e+06	529695	111975	13819.4
GCAM	FullTech	World	Gas|w/o CCS	Construction	Copper	t Cu	309993	182313	74005	15630.3	1927.2
GCAM	FullTech	World	Gas|w/o CCS	Construction	Deforestation	m2	1.8272e+06	1.13611e+06	468230	106832	14148.8
GCAM	FullTech	World	Gas|w/o CCS	Construction	Ecosystem_|Terrestrial acidification	species.yr	17.7148	7.25727	1.18224	0.184995	0.012932
GCAM	FullTech	World	Gas|w/o CCS	Construction	Ecosystem|Agricultural and urban land occupation	species.yr	8.65893	5.76252	2.43108	0.581262	0.080175
GCAM	FullTech	World	Gas|w/o CCS	Construction	Ecosystem|Freshwater ecotoxicity	species.yr	0.251694	0.165173	0.0692564	0.016464	0.00226094
GCAM	FullTech	World	Gas|w/o CCS	Construction	Ecosystem|Freshwater eutrophication	species.yr	20.9922	12.3683	4.76903	1.08806	0.140546
GCAM	FullTech	World	Gas|w/o CCS	Construction	Ecosystem|Marine ecotoxicity	species.yr	0.0448354	0.0293777	0.0123038	0.00291713	0.000399887
GCAM	FullTech	World	Gas|w/o CCS	Construction	Ecosystem|Natural land transformation	species.yr	3.50823	2.18133	0.899001	0.205117	0.0271657
GCAM	FullTech	World	Gas|w/o CCS	Construction	Ecosystem|Terrestrial acidification	species.yr	0.0347605	0.0205365	0.00825309	0.00192802	0.000249021
GCAM	FullTech	World	Gas|w/o CCS	Construction	Ecosystem|Terrestrial acidification|indirect	species.yr	0.0347605	0.0205365	0.00825309	0.00192802	0.000249021
GCAM	FullTech	World	Gas|w/o CCS	Construction	Ecosystem|Terrestrial ecotoxicity	species.yr	0.179212	0.112257	0.0464722	0.0106574	0.00142175
GCAM	FullTech	World	Gas|w/o CCS	Construction	Ecotoxicity	species.yr	0.475742	0.306808	0.128032	0.0300385	0.00408258
GCAM	FullTech	World	Gas|w/o CCS	Construction	Fossil depletion	kg oil eq	1.48816e+09	8.56104e+08	3.30997e+08	6.68036e+07	7.94775e+06
GCAM	FullTech	World	Gas|w/o CCS	Construction	Fossil depletion|Gases	kg oil eq	2.83962e+08	1.69931e+08	6.53311e+07	1.28165e+07	1.49671e+06
GCAM	FullTech	World	Gas|w/o CCS	Construction	Fossil depletion|Liquids	kg oil eq	8.23461e+07	4.59976e+07	1.76939e+07	3.32939e+06	360284
GCAM	FullTech	World	Gas|w/o CCS	Construction	Fossil depletion|Solids	kg oil eq	1.12185e+09	6.40176e+08	2.47972e+08	5.06578e+07	6.09076e+06
GCAM	FullTech	World	Gas|w/o CCS	Construction	Freshwater ecotoxicity	kg 1,4-DCB-Eq	2.9238e+08	1.91873e+08	8.04515e+07	1.91253e+07	2.62641e+06
GCAM	FullTech	World	Gas|w/o CCS	Construction	Freshwater eutrophication	kg P-Eq	4.72798e+08	2.78566e+08	1.07411e+08	2.45059e+07	3.16544e+06
GCAM	FullTech	World	Gas|w/o CCS	Construction	Human toxicity	kg 1,4-DCB-Eq	1.02678e+10	6.7454e+09	2.82698e+09	6.7143e+08	9.22377e+07
GCAM	FullTech	World	Gas|w/o CCS	Construction	HumanHealth|Human toxicity	DALY	7187.48	4721.78	1978.89	470.001	64.5664
GCAM	FullTech	World	Gas|w/o CCS	Construction	HumanHealth|Ionising radiation	DALY	124.449	82.0952	34.7771	7.32399	0.964925
GCAM	FullTech	World	Gas|w/o CCS	Construction	HumanHealth|Oxidant formation	DALY	0.292965	0.181513	0.0726357	0.0161567	0.00203199
GCAM	FullTech	World	Gas|w/o CCS	Construction	HumanHealth|Particulate matter	DALY	497.114	294.059	119.808	27.8159	3.56251
GCAM	FullTech	World	Gas|w/o CCS	Construction	Ionising radiation	kg U235-Eq	7.58835e+09	5.00581e+09	2.12056e+09	4.46585e+08	5.88369e+07
GCAM	FullTech	World	Gas|w/o CCS	Construction	Iron	t Fe	4.94967e+06	2.91226e+06	1.18301e+06	249970	30834.1
GCAM	FullTech	World	Gas|w/o CCS	Construction	Land occupation	m2a	5.63519e+08	3.74865e+08	1.58085e+08	3.77855e+07	5.2112e+06
GCAM	FullTech	World	Gas|w/o CCS	Construction	Marine ecotoxicity	kg 1,4-DCB-Eq	2.54593e+08	1.66818e+08	6.9866e+07	1.65646e+07	2.27071e+06
GCAM	FullTech	World	Gas|w/o CCS	Construction	Marine eutrophication	kg N-Eq	4.64272e+08	2.72826e+08	1.04997e+08	2.39217e+07	3.08411e+06
GCAM	FullTech	World	Gas|w/o CCS	Construction	Metal depletion	kg Fe-eq	2.18666e+10	1.28609e+10	5.22111e+09	1.10281e+09	1.35985e+08
GCAM	FullTech	World	Gas|w/o CCS	Construction	Natural land transformation	m2	2.11854e+06	1.31142e+06	539696	122687	16195.4
GCAM	FullTech	World	Gas|w/o CCS	Construction	Oxidant formation	kg NMVOC-eq	7.51191e+06	4.65419e+06	1.86246e+06	414276	52102.4
GCAM	FullTech	World	Gas|w/o CCS	Construction	Ozone depletion	kg CFC-11 eq	10959.1	5042.16	1176.48	200.26	16.5262
GCAM	FullTech	World	Gas|w/o CCS	Construction	Particulate matter	kg PM10 eq	1.91198e+06	1.131e+06	460799	106984	13702
GCAM	FullTech	World	Gas|w/o CCS	Construction	Resource|Fossil depletion	$	4.91094e+08	2.82514e+08	1.09229e+08	2.20452e+07	2.62276e+06
GCAM	FullTech	World	Gas|w/o CCS	Construction	Resource|Metal depletion	$	1.56346e+09	9.19553e+08	3.7331e+08	7.88509e+07	9.72294e+06
GCAM	FullTech	World	Gas|w/o CCS	Construction	Terrestrial acidification	kg SO2eq	5.99319e+06	3.54077e+06	1.42295e+06	332418	42934.6
GCAM	FullTech	World	Gas|w/o CCS	Construction	Terrestrial ecotoxicity	kg 1,4-DCB-Eq	1.19009e+06	745466	308607	70772.5	9441.4
GCAM	FullTech	World	Gas|w/o CCS	Construction	Ecosystem	species.yr	33.6699	20.6395	8.2354	1.90641	0.252218
GCAM	FullTech	World	Gas|w/o CCS	Construction	HumanHealth	DALY	7809.34	5098.12	2133.54	505.157	69.0958
GCAM	FullTech	World	Gas|w/o CCS	Construction	Resource	$	2.05455e+09	1.20207e+09	4.82538e+08	1.00896e+08	1.23457e+07
GCAM	FullTech	World	Gas|w/o CCS	Operation	Aluminium	t Al	9778.36	11435.9	10543.9	6915.05	2421.2
GCAM	FullTech	World	Gas|w/o CCS	Operation	Cement	t cement	179189	209904	193600	127187	44783.5
GCAM	FullTech	World	Gas|w/o CCS	Operation	Copper	t Cu	6655.45	7775.37	7163.26	4690.61	1640.86
GCAM	FullTech	World	Gas|w/o CCS	Operation	Deforestation	m2	1.2461e+07	1.45507e+07	1.33914e+07	8.76722e+06	3.05968e+06
GCAM	FullTech	World	Gas|w/o CCS	Operation	Ecosystem_|Terrestrial acidification	species.yr	4.18785	4.85291	4.42955	2.89845	1.01531
GCAM	FullTech	World	Gas|w/o CCS	Operation	Ecosystem|Agricultural and urban land occupation	species.yr	11.979	14.0478	12.9653	8.54179	3.01373
GCAM	FullTech	World	Gas|w/o CCS	Operation	Ecosystem|Freshwater ecotoxicity	species.yr	2.86439	3.34258	3.07872	2.01428	0.702521
GCAM	FullTech	World	Gas|w/o CCS	Operation	Ecosystem|Freshwater eutrophication	species.yr	1.0907	1.3353	1.25202	0.853635	0.325495
GCAM	FullTech	World	Gas|w/o CCS	Operation	Ecosystem|Marine ecotoxicity	species.yr	0.185382	0.216277	0.199063	0.130317	0.0455174
GCAM	FullTech	World	Gas|w/o CCS	Operation	Ecosystem|Natural land transformation	species.yr	23.9252	27.9373	25.7115	16.8331	5.87459
GCAM	FullTech	World	Gas|w/o CCS	Operation	Ecosystem|Terrestrial acidification	species.yr	14.151	6.47077	3.80846	1.40686	0.345783
GCAM	FullTech	World	Gas|w/o CCS	Operation	Ecosystem|Terrestrial acidification|direct	species.yr	14.1459	6.46537	3.80345	1.40339	0.344424
GCAM	FullTech	World	Gas|w/o CCS	Operation	Ecosystem|Terrestrial acidification|indirect	species.yr	0.00502351	0.00539715	0.00500879	0.00347359	0.00135993
GCAM	FullTech	World	Gas|w/o CCS	Operation	Ecosystem|Terrestrial ecotoxicity	species.yr	7.35559	8.58167	7.90302	5.16754	1.80062
GCAM	FullTech	World	Gas|w/o CCS	Operation	Ecotoxicity	species.yr	10.4054	12.1405	11.1808	7.31213	2.54866
GCAM	FullTech	World	Gas|w/o CCS	Operation	Fossil depletion	kg oil eq	9.46615e+11	1.32433e+12	7.75748e+11	8.52389e+11	2.88364e+11
GCAM	FullTech	World	Gas|w/o CCS	Operation	Fossil depletion|Gases	kg oil eq	9.46335e+11	1.32401e+12	7.75466e+11	8.5221e+11	2.88303e+11
GCAM	FullTech	World	Gas|w/o CCS	Operation	Fossil depletion|Liquids	kg oil eq	8.246e+06	1.02137e+07	9.92682e+06	5.86488e+06	1.82813e+06
GCAM	FullTech	World	Gas|w/o CCS	Operation	Fossil depletion|Solids	kg oil eq	2.71265e+08	3.08278e+08	2.72802e+08	1.73515e+08	5.93386e+07
GCAM	FullTech	World	Gas|w/o CCS	Operation	Freshwater ecotoxicity	kg 1,4-DCB-Eq	3.32741e+09	3.8829e+09	3.57638e+09	2.33988e+09	8.16081e+08
GCAM	FullTech	World	Gas|w/o CCS	Operation	Freshwater eutrophication	kg P-Eq	2.45653e+07	3.00743e+07	2.81987e+07	1.9226e+07	7.33097e+06
GCAM	FullTech	World	Gas|w/o CCS	Operation	Human toxicity	kg 1,4-DCB-Eq	5.71575e+10	6.66586e+10	6.13368e+10	4.01274e+10	1.40032e+10
GCAM	FullTech	World	Gas|w/o CCS	Operation	HumanHealth|Human toxicity	DALY	40010.2	46661	42935.8	28089.2	9802.25
GCAM	FullTech	World	Gas|w/o CCS	Operation	HumanHealth|Ionising radiation	DALY	164.837	190.076	173.599	112.727	39.1617
GCAM	FullTech	World	Gas|w/o CCS	Operation	HumanHealth|Oxidant formation	DALY	166.15	74.425	43.1651	15.8644	3.8852
GCAM	FullTech	World	Gas|w/o CCS	Operation	HumanHealth|Particulate matter	DALY	248244	110977	64205.3	23227.9	5619.22
GCAM	FullTech	World	Gas|w/o CCS	Operation	Ionising radiation	kg U235-Eq	1.00511e+10	1.159e+10	1.05853e+10	6.87358e+09	2.38791e+09
GCAM	FullTech	World	Gas|w/o CCS	Operation	Iron	t Fe	1.24431e+06	1.45309e+06	1.33843e+06	876419	306397
GCAM	FullTech	World	Gas|w/o CCS	Operation	Land occupation	m2a	7.84148e+08	9.19413e+08	8.48628e+08	5.58871e+08	1.97059e+08
GCAM	FullTech	World	Gas|w/o CCS	Operation	Marine ecotoxicity	kg 1,4-DCB-Eq	1.05267e+09	1.22811e+09	1.13036e+09	7.39995e+08	2.58466e+08
GCAM	FullTech	World	Gas|w/o CCS	Operation	Marine eutrophication	kg N-Eq	3.48401e+07	4.20815e+07	3.92792e+07	2.6454e+07	9.83798e+06
GCAM	FullTech	World	Gas|w/o CCS	Operation	Metal depletion	kg Fe-eq	1.23201e+09	1.43824e+09	1.324e+09	8.66884e+08	3.03251e+08
GCAM	FullTech	World	Gas|w/o CCS	Operation	Natural land transformation	m2	1.52187e+07	1.77672e+07	1.63498e+07	1.0702e+07	3.73409e+06
GCAM	FullTech	World	Gas|w/o CCS	Operation	Oxidant formation	kg NMVOC-eq	4.26025e+09	1.90833e+09	1.1068e+09	4.06779e+08	9.96206e+07
GCAM	FullTech	World	Gas|w/o CCS	Operation	Ozone depletion	kg CFC-11 eq	102709	119821	110324	72149.4	25149
GCAM	FullTech	World	Gas|w/o CCS	Operation	Particulate matter	kg PM10 eq	9.54784e+08	4.26836e+08	2.46943e+08	8.93381e+07	2.16124e+07
GCAM	FullTech	World	Gas|w/o CCS	Operation	Resource|Fossil depletion	$	1.56191e+11	2.18514e+11	1.27998e+11	1.40644e+11	4.758e+10
GCAM	FullTech	World	Gas|w/o CCS	Operation	Resource|Metal depletion	$	8.80889e+07	1.02834e+08	9.46663e+07	6.19822e+07	2.16824e+07
GCAM	FullTech	World	Gas|w/o CCS	Operation	Terrestrial acidification	kg SO2eq	2.43982e+09	1.11565e+09	6.5663e+08	2.42562e+08	5.96178e+07
GCAM	FullTech	World	Gas|w/o CCS	Operation	Terrestrial ecotoxicity	kg 1,4-DCB-Eq	4.88461e+07	5.69881e+07	5.24814e+07	3.4316e+07	1.19573e+07
GCAM	FullTech	World	Gas|w/o CCS	Operation	Water Consumption	km3/yr	4.74806	4.64828	3.94899	2.21542	0.699165
GCAM	FullTech	World	Gas|w/o CCS	Operation	Water Withdrawal	km3/yr	96.5613	72.4401	52.4172	24.6487	7.08246
GCAM	FullTech	World	Gas|w/o CCS	Operation	Ecosystem	species.yr	61.5511	61.9316	54.918	34.9475	12.1083
GCAM	FullTech	World	Gas|w/o CCS	Operation	HumanHealth	DALY	288585	157903	107358	51445.7	15464.5
GCAM	FullTech	World	Gas|w/o CCS	Operation	Resource	$	1.56279e+11	2.18617e+11	1.28093e+11	1.40706e+11	4.76017e+10
GCAM	FullTech	World	Geothermal	Operation	Water Consumption	km3/yr	0.296056	1.53592	3.39586	4.17169	4.39748
GCAM	FullTech	World	Geothermal	Operation	Water Withdrawal	km3/yr	0.296056	1.53592	3.39586	4.17169	4.39748
GCAM	FullTech	World	Hydro	Construction	Aluminium	t Al	129951	34874.9	22207.2	42871.4	42504.5
GCAM	FullTech	World	Hydro	Construction	Cement	t cement	3.96246e+06	1.07242e+06	682020	1.3162e+06	1.30484e+06
GCAM	FullTech	World	Hydro	Construction	Copper	t Cu	25544.4	6877.68	4379.75	8453.15	8379.88
GCAM	FullTech	World	Hydro	Construction	Deforestation	m2	5.09064e+08	1.37473e+08	8.74139e+07	1.68715e+08	1.67249e+08
GCAM	FullTech	World	Hydro	Construction	Ecosystem_|Terrestrial acidification	species.yr	3.79147	1.01134	0.638618	1.22789	1.21211
GCAM	FullTech	World	Hydro	Construction	Ecosystem|Agricultural and urban land occupation	species.yr	71.9375	18.8482	12.0428	23.2712	23.0768
GCAM	FullTech	World	Hydro	Construction	Ecosystem|Freshwater ecotoxicity	species.yr	0.351399	0.0768926	0.0505096	0.0985319	0.0977079
GCAM	FullTech	World	Hydro	Construction	Ecosystem|Freshwater eutrophication	species.yr	0.511834	0.0869048	0.059512	0.118008	0.116987
GCAM	FullTech	World	Hydro	Construction	Ecosystem|Marine ecotoxicity	species.yr	0.0728446	0.0164493	0.0106766	0.0207337	0.0204923
GCAM	FullTech	World	Hydro	Construction	Ecosystem|Natural land transformation	species.yr	977.403	263.947	167.835	323.932	321.119
GCAM	FullTech	World	Hydro	Construction	Ecosystem|Terrestrial acidification	species.yr	0.100447	0.017991	0.00997274	0.0193606	0.0191538
GCAM	FullTech	World	Hydro	Construction	Ecosystem|Terrestrial acidification|indirect	species.yr	0.100447	0.017991	0.00997274	0.0193606	0.0191538
GCAM	FullTech	World	Hydro	Construction	Ecosystem|Terrestrial ecotoxicity	species.yr	2.07231	0.567632	0.355794	0.684571	0.677146
GCAM	FullTech	World	Hydro	Construction	Ecotoxicity	species.yr	2.49655	0.660974	0.416981	0.803837	0.795346
GCAM	FullTech	World	Hydro	Construction	Fossil depletion	kg oil eq	1.99829e+09	5.16175e+08	3.14308e+08	5.77285e+08	5.50759e+08
GCAM	FullTech	World	Hydro	Construction	Fossil depletion|Gases	kg oil eq	3.32817e+08	1.00554e+08	6.06137e+07	1.07621e+08	1.01207e+08
GCAM	FullTech	World	Hydro	Construction	Fossil depletion|Liquids	kg oil eq	1.42291e+08	3.58667e+07	2.1126e+07	3.62366e+07	3.14237e+07
GCAM	FullTech	World	Hydro	Construction	Fossil depletion|Solids	kg oil eq	1.52318e+09	3.79754e+08	2.32568e+08	4.33427e+08	4.18128e+08
GCAM	FullTech	World	Hydro	Construction	Freshwater ecotoxicity	kg 1,4-DCB-Eq	4.08202e+08	8.9322e+07	5.86743e+07	1.14459e+08	1.13502e+08
GCAM	FullTech	World	Hydro	Construction	Freshwater eutrophication	kg P-Eq	1.15278e+07	1.95731e+06	1.34036e+06	2.65783e+06	2.63484e+06
GCAM	FullTech	World	Hydro	Construction	Human toxicity	kg 1,4-DCB-Eq	1.55181e+10	3.4147e+09	2.20271e+09	4.24274e+09	4.1527e+09
GCAM	FullTech	World	Hydro	Construction	HumanHealth|Human toxicity	DALY	10862.7	2390.29	1541.89	2969.92	2906.89
GCAM	FullTech	World	Hydro	Construction	HumanHealth|Ionising radiation	DALY	46.6221	28.1912	17.6385	33.5228	33.353
GCAM	FullTech	World	Hydro	Construction	HumanHealth|Oxidant formation	DALY	0.957399	0.150232	0.0835482	0.166361	0.164974
GCAM	FullTech	World	Hydro	Construction	HumanHealth|Particulate matter	DALY	1362.33	254.46	139.526	272.672	269.746
GCAM	FullTech	World	Hydro	Construction	Ionising radiation	kg U235-Eq	2.84281e+09	1.71898e+09	1.07552e+09	2.04407e+09	2.03372e+09
GCAM	FullTech	World	Hydro	Construction	Iron	t Fe	6.36767e+06	1.72006e+06	1.09394e+06	2.11127e+06	2.09293e+06
GCAM	FullTech	World	Hydro	Construction	Land occupation	m2a	3.85101e+09	9.97398e+08	6.32518e+08	1.22357e+09	1.21195e+09
GCAM	FullTech	World	Hydro	Construction	Marine ecotoxicity	kg 1,4-DCB-Eq	4.13641e+08	9.34057e+07	6.06262e+07	1.17734e+08	1.16363e+08
GCAM	FullTech	World	Hydro	Construction	Marine eutrophication	kg N-Eq	3.97803e+07	1.03877e+07	6.61502e+06	1.27699e+07	1.26422e+07
GCAM	FullTech	World	Hydro	Construction	Metal depletion	kg Fe-eq	6.99862e+09	1.8943e+09	1.20494e+09	2.32532e+09	2.3051e+09
GCAM	FullTech	World	Hydro	Construction	Natural land transformation	m2	5.23711e+08	1.41426e+08	8.99222e+07	1.73554e+08	1.72042e+08
GCAM	FullTech	World	Hydro	Construction	Oxidant formation	kg NMVOC-eq	2.45487e+07	3.85211e+06	2.14226e+06	4.26566e+06	4.23011e+06
GCAM	FullTech	World	Hydro	Construction	Ozone depletion	kg CFC-11 eq	18776.5	5091.94	3233.92	6239	6181.02
GCAM	FullTech	World	Hydro	Construction	Particulate matter	kg PM10 eq	5.23973e+06	978692	536640	1.04874e+06	1.03748e+06
GCAM	FullTech	World	Hydro	Construction	Resource|Fossil depletion	$	6.59434e+08	1.70338e+08	1.03722e+08	1.90504e+08	1.8175e+08
GCAM	FullTech	World	Hydro	Construction	Resource|Metal depletion	$	5.00402e+08	1.35443e+08	8.61533e+07	1.6626e+08	1.64815e+08
GCAM	FullTech	World	Hydro	Construction	Terrestrial acidification	kg SO2eq	1.73185e+07	3.1019e+06	1.71944e+06	3.33803e+06	3.30239e+06
GCAM	FullTech	World	Hydro	Construction	Terrestrial ecotoxicity	kg 1,4-DCB-Eq	1.37615e+07	3.76946e+06	2.36272e+06	4.54602e+06	4.49671e+06
GCAM	FullTech	World	Hydro	Construction	Ecosystem	species.yr	1052.45	283.561	180.364	348.145	345.127
GCAM	FullTech	World	Hydro	Construction	HumanHealth	DALY	12272.6	2673.09	1699.14	3276.28	3210.16
GCAM	FullTech	World	Hydro	Construction	Resource	$	1.15984e+09	3.0578e+08	1.89875e+08	3.56764e+08	3.46565e+08
GCAM	FullTech	World	Hydro	Operation	Land occupation	m2a	5.04006e+10	5.1297e+10	5.21959e+10	5.61942e+10	6.13202e+10
GCAM	FullTech	World	Hydro	Operation	Water Consumption	km3/yr	58.5127	61.4826	64.528	68.9894	74.8671
GCAM	FullTech	World	Hydro	Operation	Water Withdrawal	km3/yr	58.5127	61.4826	64.528	68.9894	74.8671
GCAM	FullTech	World	Nuclear	Construction	Aluminium	t Al	11564.8	160554	358208	331231	296175
GCAM	FullTech	World	Nuclear	Construction	Cement	t cement	729354	1.00912e+07	2.25249e+07	2.09527e+07	1.87881e+07
GCAM	FullTech	World	Nuclear	Construction	Copper	t Cu	17018.2	235581	525820	488679	437969
GCAM	FullTech	World	Nuclear	Construction	Deforestation	m2	165948	2.72861e+06	5.77138e+06	4.309e+06	3.35909e+06
GCAM	FullTech	World	Nuclear	Construction	Ecosystem_|Terrestrial acidification	species.yr	0.130168	1.70893	3.65074	3.38672	3.00135
GCAM	FullTech	World	Nuclear	Construction	Ecosystem|Agricultural and urban land occupation	species.yr	15.2885	212.633	474.241	436.41	389.295
GCAM	FullTech	World	Nuclear	Construction	Ecosystem|Freshwater ecotoxicity	species.yr	0.146599	2.04759	4.53445	4.08938	3.60772
GCAM	FullTech	World	Nuclear	Construction	Ecosystem|Freshwater eutrophication	species.yr	0.159961	2.25865	4.93121	4.24078	3.64224
GCAM	FullTech	World	Nuclear	Construction	Ecosystem|Marine ecotoxicity	species.yr	0.0303205	0.41864	0.919254	0.830864	0.73251
GCAM	FullTech	World	Nuclear	Construction	Ecosystem|Natural land transformation	species.yr	0.31862	5.23892	11.0811	8.27328	6.44946
GCAM	FullTech	World	Nuclear	Construction	Ecosystem|Terrestrial acidification	species.yr	0.011903	0.122702	0.243774	0.236486	0.225855
GCAM	FullTech	World	Nuclear	Construction	Ecosystem|Terrestrial acidification|indirect	species.yr	0.011903	0.122702	0.243774	0.236486	0.225855
GCAM	FullTech	World	Nuclear	Construction	Ecosystem|Terrestrial ecotoxicity	species.yr	0.141834	1.89934	4.09627	3.69892	3.23861
GCAM	FullTech	World	Nuclear	Construction	Ecotoxicity	species.yr	0.318753	4.36556	9.54998	8.61916	7.57884
GCAM	FullTech	World	Nuclear	Construction	Fossil depletion	kg oil eq	2.88625e+08	3.86742e+09	8.08321e+09	7.14213e+09	6.15211e+09
GCAM	FullTech	World	Nuclear	Construction	Fossil depletion|Gases	kg oil eq	4.91359e+07	6.79208e+08	1.4531e+09	1.2864e+09	1.10291e+09
GCAM	FullTech	World	Nuclear	Construction	Fossil depletion|Liquids	kg oil eq	2.56717e+07	3.26641e+08	6.64943e+08	5.48796e+08	4.29341e+08
GCAM	FullTech	World	Nuclear	Construction	Fossil depletion|Solids	kg oil eq	2.13817e+08	2.86157e+09	5.96516e+09	5.30694e+09	4.61986e+09
GCAM	FullTech	World	Nuclear	Construction	Freshwater ecotoxicity	kg 1,4-DCB-Eq	1.70296e+08	2.37857e+09	5.26743e+09	4.75041e+09	4.19089e+09
GCAM	FullTech	World	Nuclear	Construction	Freshwater eutrophication	kg P-Eq	3.60272e+06	5.08705e+07	1.11063e+08	9.5513e+07	8.20324e+07
GCAM	FullTech	World	Nuclear	Construction	Human toxicity	kg 1,4-DCB-Eq	4.60669e+09	6.27492e+10	1.34883e+11	1.18869e+11	1.02678e+11
GCAM	FullTech	World	Nuclear	Construction	HumanHealth|Human toxicity	DALY	3224.68	43924.4	94417.8	83208.4	71874.7
GCAM	FullTech	World	Nuclear	Construction	HumanHealth|Ionising radiation	DALY	54.5923	629.605	1453.88	1715.96	1711.31
GCAM	FullTech	World	Nuclear	Construction	HumanHealth|Oxidant formation	DALY	0.105104	1.27367	2.48677	2.19099	1.98485
GCAM	FullTech	World	Nuclear	Construction	HumanHealth|Particulate matter	DALY	168.682	1783.5	3518.05	3375.08	3201.58
GCAM	FullTech	World	Nuclear	Construction	Ionising radiation	kg U235-Eq	3.3288e+09	3.83905e+10	8.86515e+10	1.04631e+11	1.04348e+11
GCAM	FullTech	World	Nuclear	Construction	Iron	t Fe	886612	1.2271e+07	2.73884e+07	2.54689e+07	2.28332e+07
GCAM	FullTech	World	Nuclear	Construction	Land occupation	m2a	1.14467e+09	1.59106e+10	3.54943e+10	3.27071e+10	2.91939e+10
GCAM	FullTech	World	Nuclear	Construction	Marine ecotoxicity	kg 1,4-DCB-Eq	1.72172e+08	2.3772e+09	5.21989e+09	4.71797e+09	4.15948e+09
GCAM	FullTech	World	Nuclear	Construction	Marine eutrophication	kg N-Eq	1.25492e+06	1.75591e+07	3.81894e+07	3.31718e+07	2.86603e+07
GCAM	FullTech	World	Nuclear	Construction	Metal depletion	kg Fe-eq	4.6727e+09	6.46596e+10	1.4432e+11	1.34243e+11	1.20365e+11
GCAM	FullTech	World	Nuclear	Construction	Natural land transformation	m2	232920	3.67473e+06	7.84656e+06	6.15648e+06	4.97222e+06
GCAM	FullTech	World	Nuclear	Construction	Oxidant formation	kg NMVOC-eq	2.69497e+06	3.26581e+07	6.37634e+07	5.61793e+07	5.08937e+07
GCAM	FullTech	World	Nuclear	Construction	Ozone depletion	kg CFC-11 eq	264.497	4021.73	8625.69	8094.94	7197.73
GCAM	FullTech	World	Nuclear	Construction	Particulate matter	kg PM10 eq	648775	6.85962e+06	1.3531e+07	1.29811e+07	1.23138e+07
GCAM	FullTech	World	Nuclear	Construction	Resource|Fossil depletion	$	9.52461e+07	1.27625e+09	2.66746e+09	2.3569e+09	2.0302e+09
GCAM	FullTech	World	Nuclear	Construction	Resource|Metal depletion	$	3.34098e+08	4.62316e+09	1.03189e+10	9.59837e+09	8.60609e+09
GCAM	FullTech	World	Nuclear	Construction	Terrestrial acidification	kg SO2eq	2.05225e+06	2.11555e+07	4.203e+07	4.07734e+07	3.89405e+07
GCAM	FullTech	World	Nuclear	Construction	Terrestrial ecotoxicity	kg 1,4-DCB-Eq	941872	1.26129e+07	2.72021e+07	2.45634e+07	2.15066e+07
GCAM	FullTech	World	Nuclear	Construction	Ecosystem	species.yr	16.0978	224.618	500.047	457.779	407.192
GCAM	FullTech	World	Nuclear	Construction	HumanHealth	DALY	3448.06	46338.8	99392.2	88301.6	76789.6
GCAM	FullTech	World	Nuclear	Construction	Resource	$	4.29344e+08	5.89941e+09	1.29863e+10	1.19553e+10	1.06363e+10
GCAM	FullTech	World	Nuclear	Operation	Aluminium	t Al	16640.5	28395.6	56344.2	85456	110682
GCAM	FullTech	World	Nuclear	Operation	Cement	t cement	465619	793422	1.57231e+06	2.38513e+06	3.09055e+06
GCAM	FullTech	World	Nuclear	Operation	Copper	t Cu	7164.6	12221.7	24249.9	36783.7	47649.9
GCAM	FullTech	World	Nuclear	Operation	Deforestation	m2	4.06217e+06	6.89137e+06	1.36018e+07	2.05956e+07	2.66274e+07
GCAM	FullTech	World	Nuclear	Operation	Ecosystem_|Terrestrial acidification	species.yr	0.676471	1.13998	2.23261	3.37087	4.35188
GCAM	FullTech	World	Nuclear	Operation	Ecosystem|Agricultural and urban land occupation	species.yr	10.7635	18.4563	36.8926	55.9777	72.4398
GCAM	FullTech	World	Nuclear	Operation	Ecosystem|Freshwater ecotoxicity	species.yr	1.12713	1.91923	3.80296	5.76235	7.458
GCAM	FullTech	World	Nuclear	Operation	Ecosystem|Freshwater eutrophication	species.yr	0.278837	0.469061	0.925961	1.38496	1.76965
GCAM	FullTech	World	Nuclear	Operation	Ecosystem|Marine ecotoxicity	species.yr	0.266069	0.45281	0.896633	1.35851	1.75827
GCAM	FullTech	World	Nuclear	Operation	Ecosystem|Natural land transformation	species.yr	7.79936	13.2314	26.1155	39.5435	51.1247
GCAM	FullTech	World	Nuclear	Operation	Ecosystem|Terrestrial acidification	species.yr	0.00495878	0.00844175	0.0163373	0.0252743	0.0336465
GCAM	FullTech	World	Nuclear	Operation	Ecosystem|Terrestrial acidification|indirect	species.yr	0.00495878	0.00844175	0.0163373	0.0252743	0.0336465
GCAM	FullTech	World	Nuclear	Operation	Ecosystem|Terrestrial ecotoxicity	species.yr	1.9339	3.29091	6.52288	9.88611	12.7986
GCAM	FullTech	World	Nuclear	Operation	Ecotoxicity	species.yr	3.3271	5.66295	11.2225	17.007	22.0148
GCAM	FullTech	World	Nuclear	Operation	Fossil depletion	kg oil eq	1.65918e+08	2.74312e+08	5.10489e+08	7.33541e+08	9.11682e+08
GCAM	FullTech	World	Nuclear	Operation	Fossil depletion|Gases	kg oil eq	2.8902e+07	4.93911e+07	9.16119e+07	1.30211e+08	1.61312e+08
GCAM	FullTech	World	Nuclear	Operation	Fossil depletion|Liquids	kg oil eq	1.62909e+07	2.5406e+07	4.56572e+07	6.13749e+07	6.93264e+07
GCAM	FullTech	World	Nuclear	Operation	Fossil depletion|Solids	kg oil eq	1.20726e+08	1.99515e+08	3.73219e+08	5.41955e+08	6.81044e+08
GCAM	FullTech	World	Nuclear	Operation	Freshwater ecotoxicity	kg 1,4-DCB-Eq	1.30933e+09	2.22947e+09	4.4177e+09	6.69382e+09	8.66356e+09
GCAM	FullTech	World	Nuclear	Operation	Freshwater eutrophication	kg P-Eq	6.28011e+06	1.05644e+07	2.0855e+07	3.11927e+07	3.98569e+07
GCAM	FullTech	World	Nuclear	Operation	Human toxicity	kg 1,4-DCB-Eq	1.03771e+11	1.76629e+11	3.49726e+11	5.29953e+11	6.86013e+11
GCAM	FullTech	World	Nuclear	Operation	HumanHealth|Human toxicity	DALY	72639.8	123640	244808	370967	480209
GCAM	FullTech	World	Nuclear	Operation	HumanHealth|Ionising radiation	DALY	42071.2	71727.9	142229	215788	279613
GCAM	FullTech	World	Nuclear	Operation	HumanHealth|Oxidant formation	DALY	0.0426216	0.0761634	0.154915	0.239119	0.311987
GCAM	FullTech	World	Nuclear	Operation	HumanHealth|Particulate matter	DALY	72.4234	122.002	235.896	363.747	482.28
GCAM	FullTech	World	Nuclear	Operation	Ionising radiation	kg U235-Eq	2.56531e+12	4.37366e+12	8.67249e+12	1.31578e+13	1.70496e+13
GCAM	FullTech	World	Nuclear	Operation	Iron	t Fe	504494	859456	1.70241e+06	2.58177e+06	3.34462e+06
GCAM	FullTech	World	Nuclear	Operation	Land occupation	m2a	6.12975e+08	1.05206e+09	2.10682e+09	3.19666e+09	4.13586e+09
GCAM	FullTech	World	Nuclear	Operation	Marine ecotoxicity	kg 1,4-DCB-Eq	1.51085e+09	2.57124e+09	5.09144e+09	7.71415e+09	9.98413e+09
GCAM	FullTech	World	Nuclear	Operation	Marine eutrophication	kg N-Eq	1.26232e+07	2.14649e+07	4.24836e+07	6.43155e+07	8.31641e+07
GCAM	FullTech	World	Nuclear	Operation	Metal depletion	kg Fe-eq	1.03887e+10	1.77019e+10	3.50761e+10	5.31994e+10	6.89241e+10
GCAM	FullTech	World	Nuclear	Operation	Natural land transformation	m2	4.97511e+06	8.43684e+06	1.66469e+07	2.52046e+07	3.25879e+07
GCAM	FullTech	World	Nuclear	Operation	Oxidant formation	kg NMVOC-eq	1.09286e+06	1.95291e+06	3.97218e+06	6.13124e+06	7.99968e+06
GCAM	FullTech	World	Nuclear	Operation	Ozone depletion	kg CFC-11 eq	51170	86869.3	171333	259372	335786
GCAM	FullTech	World	Nuclear	Operation	Particulate matter	kg PM10 eq	278552	469238	907294	1.39903e+06	1.85492e+06
GCAM	FullTech	World	Nuclear	Operation	Resource|Fossil depletion	$	2.73765e+07	4.52615e+07	8.42306e+07	1.21034e+08	1.50428e+08
GCAM	FullTech	World	Nuclear	Operation	Resource|Metal depletion	$	7.42793e+08	1.26569e+09	2.50794e+09	3.80376e+09	4.92807e+09
GCAM	FullTech	World	Nuclear	Operation	Terrestrial acidification	kg SO2eq	854962	1.45547e+06	2.81678e+06	4.35764e+06	5.80112e+06
GCAM	FullTech	World	Nuclear	Operation	Terrestrial ecotoxicity	kg 1,4-DCB-Eq	1.28424e+07	2.18539e+07	4.33164e+07	6.56505e+07	8.49912e+07
GCAM	FullTech	World	Nuclear	Operation	Water Consumption	km3/yr	4.27388	8.0705	16.8011	25.6564	33.4445
GCAM	FullTech	World	Nuclear	Operation	Water Withdrawal	km3/yr	114.152	160.751	262.113	364.854	454.435
GCAM	FullTech	World	Nuclear	Operation	Ecosystem	species.yr	22.1737	37.8282	75.1729	113.938	147.383
GCAM	FullTech	World	Nuclear	Operation	HumanHealth	DALY	114783	195490	387273	587119	760305
GCAM	FullTech	World	Nuclear	Operation	Resource	$	7.7017e+08	1.31095e+09	2.59217e+09	3.92479e+09	5.0785e+09
GCAM	FullTech	World	Oil|w/ CCS	Construction	Aluminium	t Al	0	0	181214	285083	285443
GCAM	FullTech	World	Oil|w/ CCS	Construction	Cement	t cement	0	0	1.90013e+06	2.98945e+06	2.99134e+06
GCAM	FullTech	World	Oil|w/ CCS	Construction	Copper	t Cu	0	0	192928	303388	303484
GCAM	FullTech	World	Oil|w/ CCS	Construction	Deforestation	m2	0	0	8.74638e+06	1.3586e+07	1.35646e+07
GCAM	FullTech	World	Oil|w/ CCS	Construction	Ecosystem_|Terrestrial acidification	species.yr	0	0	4.30582	4.70803	2.54336
GCAM	FullTech	World	Oil|w/ CCS	Construction	Ecosystem|Agricultural and urban land occupation	species.yr	0	0	11.686	17.1099	17.0897
GCAM	FullTech	World	Oil|w/ CCS	Construction	Ecosystem|Freshwater ecotoxicity	species.yr	0	0	0.278973	0.404937	0.404635
GCAM	FullTech	World	Oil|w/ CCS	Construction	Ecosystem|Freshwater eutrophication	species.yr	0	0	17.2638	25.4692	24.4232
GCAM	FullTech	World	Oil|w/ CCS	Construction	Ecosystem|Marine ecotoxicity	species.yr	0	0	0.0801082	0.11998	0.119896
GCAM	FullTech	World	Oil|w/ CCS	Construction	Ecosystem|Natural land transformation	species.yr	0	0	16.7931	26.0852	26.044
GCAM	FullTech	World	Oil|w/ CCS	Construction	Ecosystem|Terrestrial acidification	species.yr	0	0	0.0765795	0.117402	0.115641
GCAM	FullTech	World	Oil|w/ CCS	Construction	Ecosystem|Terrestrial acidification|indirect	species.yr	0	0	0.0765795	0.117402	0.115641
GCAM	FullTech	World	Oil|w/ CCS	Construction	Ecosystem|Terrestrial ecotoxicity	species.yr	0	0	0.282376	0.428781	0.427052
GCAM	FullTech	World	Oil|w/ CCS	Construction	Ecotoxicity	species.yr	0	0	0.641458	0.953698	0.951583
GCAM	FullTech	World	Oil|w/ CCS	Construction	Fossil depletion	kg oil eq	0	0	1.63995e+09	2.47096e+09	2.39094e+09
GCAM	FullTech	World	Oil|w/ CCS	Construction	Fossil depletion|Gases	kg oil eq	0	0	3.29632e+08	4.81086e+08	4.56836e+08
GCAM	FullTech	World	Oil|w/ CCS	Construction	Fossil depletion|Liquids	kg oil eq	0	0	6.99485e+07	9.84656e+07	8.6858e+07
GCAM	FullTech	World	Oil|w/ CCS	Construction	Fossil depletion|Solids	kg oil eq	0	0	1.24037e+09	1.89141e+09	1.84725e+09
GCAM	FullTech	World	Oil|w/ CCS	Construction	Freshwater ecotoxicity	kg 1,4-DCB-Eq	0	0	3.24068e+08	4.70393e+08	4.70043e+08
GCAM	FullTech	World	Oil|w/ CCS	Construction	Freshwater eutrophication	kg P-Eq	0	0	3.88824e+08	5.73631e+08	5.50071e+08
GCAM	FullTech	World	Oil|w/ CCS	Construction	Human toxicity	kg 1,4-DCB-Eq	0	0	1.13663e+10	1.64422e+10	1.63802e+10
GCAM	FullTech	World	Oil|w/ CCS	Construction	HumanHealth|Human toxicity	DALY	0	0	7956.38	11509.6	11466.2
GCAM	FullTech	World	Oil|w/ CCS	Construction	HumanHealth|Ionising radiation	DALY	0	0	109.042	186.443	197.827
GCAM	FullTech	World	Oil|w/ CCS	Construction	HumanHealth|Oxidant formation	DALY	0	0	0.616017	0.921518	0.897251
GCAM	FullTech	World	Oil|w/ CCS	Construction	HumanHealth|Particulate matter	DALY	0	0	1055.8	1616.21	1587.9
GCAM	FullTech	World	Oil|w/ CCS	Construction	Ionising radiation	kg U235-Eq	0	0	6.64889e+09	1.13685e+10	1.20626e+10
GCAM	FullTech	World	Oil|w/ CCS	Construction	Iron	t Fe	0	0	5.99394e+06	9.42754e+06	9.43165e+06
GCAM	FullTech	World	Oil|w/ CCS	Construction	Land occupation	m2a	0	0	7.3497e+08	1.07354e+09	1.07233e+09
GCAM	FullTech	World	Oil|w/ CCS	Construction	Marine ecotoxicity	kg 1,4-DCB-Eq	0	0	4.54886e+08	6.81295e+08	6.80819e+08
GCAM	FullTech	World	Oil|w/ CCS	Construction	Marine eutrophication	kg N-Eq	0	0	3.80074e+08	5.61374e+08	5.37869e+08
GCAM	FullTech	World	Oil|w/ CCS	Construction	Metal depletion	kg Fe-eq	0	0	1.66106e+10	2.61224e+10	2.61318e+10
GCAM	FullTech	World	Oil|w/ CCS	Construction	Natural land transformation	m2	0	0	6.80345e+07	1.06821e+08	1.06851e+08
GCAM	FullTech	World	Oil|w/ CCS	Construction	Oxidant formation	kg NMVOC-eq	0	0	1.57953e+07	2.36287e+07	2.30064e+07
GCAM	FullTech	World	Oil|w/ CCS	Construction	Ozone depletion	kg CFC-11 eq	0	0	4095.36	4715.25	3177.03
GCAM	FullTech	World	Oil|w/ CCS	Construction	Particulate matter	kg PM10 eq	0	0	4.06077e+06	6.2162e+06	6.10732e+06
GCAM	FullTech	World	Oil|w/ CCS	Construction	Resource|Fossil depletion	$	0	0	5.41184e+08	8.15418e+08	7.8901e+08
GCAM	FullTech	World	Oil|w/ CCS	Construction	Resource|Metal depletion	$	0	0	1.18766e+09	1.86776e+09	1.86843e+09
GCAM	FullTech	World	Oil|w/ CCS	Construction	Terrestrial acidification	kg SO2eq	0	0	1.32034e+07	2.02418e+07	1.99381e+07
GCAM	FullTech	World	Oil|w/ CCS	Construction	Terrestrial ecotoxicity	kg 1,4-DCB-Eq	0	0	1.87517e+06	2.8474e+06	2.83591e+06
GCAM	FullTech	World	Oil|w/ CCS	Construction	Ecosystem	species.yr	0	0	46.4609	69.7354	68.624
GCAM	FullTech	World	Oil|w/ CCS	Construction	HumanHealth	DALY	0	0	9121.83	13313.1	13252.8
GCAM	FullTech	World	Oil|w/ CCS	Construction	Resource	$	0	0	1.72885e+09	2.68317e+09	2.65744e+09
GCAM	FullTech	World	Oil|w/ CCS	Operation	Aluminium	t Al	0	0	3923.3	9231.24	12492.3
GCAM	FullTech	World	Oil|w/ CCS	Operation	Cement	t cement	0	0	97668.5	230284	311836
GCAM	FullTech	World	Oil|w/ CCS	Operation	CO2 storage	Mt CO2	0	0	956.734	2196.36	2947.69
GCAM	FullTech	World	Oil|w/ CCS	Operation	Copper	t Cu	0	0	3089.38	7277.31	9852.45
GCAM	FullTech	World	Oil|w/ CCS	Operation	Deforestation	m2	0	0	3.2857e+06	7.71735e+06	1.04167e+07
GCAM	FullTech	World	Oil|w/ CCS	Operation	Ecosystem_|Terrestrial acidification	species.yr	0	0	1.98385	4.66791	6.3088
GCAM	FullTech	World	Oil|w/ CCS	Operation	Ecosystem|Agricultural and urban land occupation	species.yr	0	0	3.37511	7.93438	10.7325
GCAM	FullTech	World	Oil|w/ CCS	Operation	Ecosystem|Freshwater ecotoxicity	species.yr	0	0	1.24458	2.92946	3.96591
GCAM	FullTech	World	Oil|w/ CCS	Operation	Ecosystem|Freshwater eutrophication	species.yr	0	0	0.414709	0.947899	1.25595
GCAM	FullTech	World	Oil|w/ CCS	Operation	Ecosystem|Marine ecotoxicity	species.yr	0	0	0.0709957	0.166969	0.22589
GCAM	FullTech	World	Oil|w/ CCS	Operation	Ecosystem|Natural land transformation	species.yr	0	0	6.30854	14.8173	20
GCAM	FullTech	World	Oil|w/ CCS	Operation	Ecosystem|Terrestrial acidification	species.yr	0	0	0.991426	2.39008	3.32235
GCAM	FullTech	World	Oil|w/ CCS	Operation	Ecosystem|Terrestrial acidification|direct	species.yr	0	0	0.985596	2.37633	3.30373
GCAM	FullTech	World	Oil|w/ CCS	Operation	Ecosystem|Terrestrial acidification|indirect	species.yr	0	0	0.00582993	0.0137459	0.0186196
GCAM	FullTech	World	Oil|w/ CCS	Operation	Ecosystem|Terrestrial ecotoxicity	species.yr	0	0	3.35142	7.89035	10.6824
GCAM	FullTech	World	Oil|w/ CCS	Operation	Ecotoxicity	species.yr	0	0	4.66699	10.9868	14.8742
GCAM	FullTech	World	Oil|w/ CCS	Operation	Fossil depletion	kg oil eq	0	0	3.24694e+11	7.84658e+11	1.09122e+12
GCAM	FullTech	World	Oil|w/ CCS	Operation	Fossil depletion|Gases	kg oil eq	0	0	3.24627e+11	7.84504e+11	1.09101e+12
GCAM	FullTech	World	Oil|w/ CCS	Operation	Fossil depletion|Liquids	kg oil eq	0	0	3.59859e+06	7.58942e+06	9.06272e+06
GCAM	FullTech	World	Oil|w/ CCS	Operation	Fossil depletion|Solids	kg oil eq	0	0	6.39781e+07	1.46176e+08	1.93226e+08
GCAM	FullTech	World	Oil|w/ CCS	Operation	Freshwater ecotoxicity	kg 1,4-DCB-Eq	0	0	1.44576e+09	3.403e+09	4.60699e+09
GCAM	FullTech	World	Oil|w/ CCS	Operation	Freshwater eutrophication	kg P-Eq	0	0	9.34029e+06	2.13491e+07	2.82871e+07
GCAM	FullTech	World	Oil|w/ CCS	Operation	Human toxicity	kg 1,4-DCB-Eq	0	0	2.18398e+10	5.13604e+10	6.94731e+10
GCAM	FullTech	World	Oil|w/ CCS	Operation	HumanHealth|Human toxicity	DALY	0	0	15287.9	35952.3	48631.2
GCAM	FullTech	World	Oil|w/ CCS	Operation	HumanHealth|Ionising radiation	DALY	0	0	37.5662	88.9335	120.709
GCAM	FullTech	World	Oil|w/ CCS	Operation	HumanHealth|Oxidant formation	DALY	0	0	12.2968	29.8697	41.7778
GCAM	FullTech	World	Oil|w/ CCS	Operation	HumanHealth|Particulate matter	DALY	0	0	16986.2	40949.8	56923.8
GCAM	FullTech	World	Oil|w/ CCS	Operation	Ionising radiation	kg U235-Eq	0	0	2.29062e+09	5.42277e+09	7.3603e+09
GCAM	FullTech	World	Oil|w/ CCS	Operation	Iron	t Fe	0	0	309179	728635	986630
GCAM	FullTech	World	Oil|w/ CCS	Operation	Land occupation	m2a	0	0	2.23107e+08	5.24477e+08	7.09509e+08
GCAM	FullTech	World	Oil|w/ CCS	Operation	Marine ecotoxicity	kg 1,4-DCB-Eq	0	0	4.03142e+08	9.48118e+08	1.28269e+09
GCAM	FullTech	World	Oil|w/ CCS	Operation	Marine eutrophication	kg N-Eq	0	0	2.10804e+07	4.90303e+07	6.57869e+07
GCAM	FullTech	World	Oil|w/ CCS	Operation	Metal depletion	kg Fe-eq	0	0	4.1638e+08	9.81062e+08	1.32816e+09
GCAM	FullTech	World	Oil|w/ CCS	Operation	Natural land transformation	m2	0	0	4.09692e+06	9.62362e+06	1.29911e+07
GCAM	FullTech	World	Oil|w/ CCS	Operation	Oxidant formation	kg NMVOC-eq	0	0	3.15303e+08	7.65891e+08	1.07123e+09
GCAM	FullTech	World	Oil|w/ CCS	Operation	Ozone depletion	kg CFC-11 eq	0	0	23036	54223.5	73398.5
GCAM	FullTech	World	Oil|w/ CCS	Operation	Particulate matter	kg PM10 eq	0	0	6.53314e+07	1.57499e+08	2.18938e+08
GCAM	FullTech	World	Oil|w/ CCS	Operation	Resource|Fossil depletion	$	0	0	5.35746e+10	1.29469e+11	1.80051e+11
GCAM	FullTech	World	Oil|w/ CCS	Operation	Resource|Metal depletion	$	0	0	2.97711e+07	7.01459e+07	9.49635e+07
GCAM	FullTech	World	Oil|w/ CCS	Operation	Terrestrial acidification	kg SO2eq	0	0	1.70936e+08	4.12082e+08	5.72819e+08
GCAM	FullTech	World	Oil|w/ CCS	Operation	Terrestrial ecotoxicity	kg 1,4-DCB-Eq	0	0	2.22557e+07	5.23973e+07	7.09385e+07
GCAM	FullTech	World	Oil|w/ CCS	Operation	Ecosystem	species.yr	0	0	15.7568	37.0764	50.185
GCAM	FullTech	World	Oil|w/ CCS	Operation	HumanHealth	DALY	0	0	32323.9	77020.9	105717
GCAM	FullTech	World	Oil|w/ CCS	Operation	Resource	$	0	0	5.36043e+10	1.29539e+11	1.80146e+11
GCAM	FullTech	World	Oil|w/o CCS	Construction	Aluminium	t Al	167178	139700	70362.5	20202.5	3339.87
GCAM	FullTech	World	Oil|w/o CCS	Construction	Cement	t cement	1.19574e+06	995972	501424	143806	23753.5
GCAM	FullTech	World	Oil|w/o CCS	Construction	Copper	t Cu	166828	138854	69854.8	20026.4	3306.84
GCAM	FullTech	World	Oil|w/o CCS	Construction	Deforestation	m2	837753	1.02882e+06	518932	158417	27344.1
GCAM	FullTech	World	Oil|w/o CCS	Construction	Ecosystem_|Terrestrial acidification	species.yr	13.9691	7.26366	1.41198	0.281594	0.0245922
GCAM	FullTech	World	Oil|w/o CCS	Construction	Ecosystem|Agricultural and urban land occupation	species.yr	3.39567	5.70612	2.93331	0.925749	0.16347
GCAM	FullTech	World	Oil|w/o CCS	Construction	Ecosystem|Freshwater ecotoxicity	species.yr	0.102541	0.161319	0.0826287	0.0259839	0.00457974
GCAM	FullTech	World	Oil|w/o CCS	Construction	Ecosystem|Freshwater eutrophication	species.yr	14.3065	12.5728	5.83684	1.69621	0.277124
GCAM	FullTech	World	Oil|w/o CCS	Construction	Ecosystem|Marine ecotoxicity	species.yr	0.0180555	0.0285133	0.0146117	0.00459023	0.000808575
GCAM	FullTech	World	Oil|w/o CCS	Construction	Ecosystem|Natural land transformation	species.yr	1.60849	1.97533	0.99635	0.304162	0.0525008
GCAM	FullTech	World	Oil|w/o CCS	Construction	Ecosystem|Terrestrial acidification	species.yr	0.0403114	0.0400121	0.0198614	0.00591571	0.000980887
GCAM	FullTech	World	Oil|w/o CCS	Construction	Ecosystem|Terrestrial acidification|indirect	species.yr	0.0403114	0.0400121	0.0198614	0.00591571	0.000980887
GCAM	FullTech	World	Oil|w/o CCS	Construction	Ecosystem|Terrestrial ecotoxicity	species.yr	0.0853844	0.103355	0.0524594	0.0160762	0.002784
GCAM	FullTech	World	Oil|w/o CCS	Construction	Ecotoxicity	species.yr	0.205981	0.293188	0.1497	0.0466503	0.00817231
GCAM	FullTech	World	Oil|w/o CCS	Construction	Fossil depletion	kg oil eq	8.03875e+08	6.52767e+08	3.12876e+08	8.56609e+07	1.36472e+07
GCAM	FullTech	World	Oil|w/o CCS	Construction	Fossil depletion|Gases	kg oil eq	1.64784e+08	1.30991e+08	6.17771e+07	1.63718e+07	2.56635e+06
GCAM	FullTech	World	Oil|w/o CCS	Construction	Fossil depletion|Liquids	kg oil eq	4.43623e+07	3.50504e+07	1.67046e+07	4.26486e+06	617883
GCAM	FullTech	World	Oil|w/o CCS	Construction	Fossil depletion|Solids	kg oil eq	5.94729e+08	4.86726e+08	2.34394e+08	6.50242e+07	1.0463e+07
GCAM	FullTech	World	Oil|w/o CCS	Construction	Freshwater ecotoxicity	kg 1,4-DCB-Eq	1.19116e+08	1.87396e+08	9.59854e+07	3.01841e+07	5.32004e+06
GCAM	FullTech	World	Oil|w/o CCS	Construction	Freshwater eutrophication	kg P-Eq	3.22219e+08	2.83172e+08	1.3146e+08	3.8203e+07	6.24153e+06
GCAM	FullTech	World	Oil|w/o CCS	Construction	Human toxicity	kg 1,4-DCB-Eq	4.10677e+09	6.5773e+09	3.37749e+09	1.06208e+09	1.87264e+08
GCAM	FullTech	World	Oil|w/o CCS	Construction	HumanHealth|Human toxicity	DALY	2874.74	4604.11	2364.24	743.459	131.085
GCAM	FullTech	World	Oil|w/o CCS	Construction	HumanHealth|Ionising radiation	DALY	37.1536	51.7377	33.6775	10.1996	1.84275
GCAM	FullTech	World	Oil|w/o CCS	Construction	HumanHealth|Oxidant formation	DALY	0.293407	0.322458	0.158464	0.0465725	0.00765733
GCAM	FullTech	World	Oil|w/o CCS	Construction	HumanHealth|Particulate matter	DALY	562.336	555.143	276.628	82.2395	13.5979
GCAM	FullTech	World	Oil|w/o CCS	Construction	Ionising radiation	kg U235-Eq	2.26546e+09	3.15474e+09	2.0535e+09	6.21924e+08	1.12363e+08
GCAM	FullTech	World	Oil|w/o CCS	Construction	Iron	t Fe	2.66976e+06	2.22253e+06	1.11902e+06	320805	52969.3
GCAM	FullTech	World	Oil|w/o CCS	Construction	Land occupation	m2a	2.21133e+08	3.70825e+08	1.90569e+08	6.01447e+07	1.06215e+07
GCAM	FullTech	World	Oil|w/o CCS	Construction	Marine ecotoxicity	kg 1,4-DCB-Eq	1.02526e+08	1.6191e+08	8.29711e+07	2.60652e+07	4.59141e+06
GCAM	FullTech	World	Oil|w/o CCS	Construction	Marine eutrophication	kg N-Eq	3.19214e+08	2.77391e+08	1.285e+08	3.7259e+07	6.07374e+06
GCAM	FullTech	World	Oil|w/o CCS	Construction	Metal depletion	kg Fe-eq	1.17732e+10	9.79869e+09	4.93006e+09	1.41338e+09	2.33379e+08
GCAM	FullTech	World	Oil|w/o CCS	Construction	Natural land transformation	m2	983823	1.17888e+06	593924	180801	31148
GCAM	FullTech	World	Oil|w/o CCS	Construction	Oxidant formation	kg NMVOC-eq	7.52325e+06	8.26815e+06	4.06318e+06	1.19417e+06	196342
GCAM	FullTech	World	Oil|w/o CCS	Construction	Ozone depletion	kg CFC-11 eq	6712.29	4821.43	1340.6	296.016	31.4847
GCAM	FullTech	World	Oil|w/o CCS	Construction	Particulate matter	kg PM10 eq	2.16283e+06	2.13517e+06	1.06395e+06	316306	52299.4
GCAM	FullTech	World	Oil|w/o CCS	Construction	Resource|Fossil depletion	$	2.65279e+08	2.15413e+08	1.03249e+08	2.82681e+07	4.50357e+06
GCAM	FullTech	World	Oil|w/o CCS	Construction	Resource|Metal depletion	$	8.41787e+08	7.00606e+08	3.52499e+08	1.01056e+08	1.66866e+07
GCAM	FullTech	World	Oil|w/o CCS	Construction	Terrestrial acidification	kg SO2eq	6.95024e+06	6.89864e+06	3.42438e+06	1.01995e+06	169118
GCAM	FullTech	World	Oil|w/o CCS	Construction	Terrestrial ecotoxicity	kg 1,4-DCB-Eq	567011	686351	348366	106757	18487.6
GCAM	FullTech	World	Oil|w/o CCS	Construction	Ecosystem	species.yr	19.557	20.5875	9.93606	2.97869	0.502248
GCAM	FullTech	World	Oil|w/o CCS	Construction	HumanHealth	DALY	3474.52	5211.31	2674.71	835.944	146.533
GCAM	FullTech	World	Oil|w/o CCS	Construction	Resource	$	1.10707e+09	9.1602e+08	4.55748e+08	1.29324e+08	2.11902e+07
GCAM	FullTech	World	Oil|w/o CCS	Operation	Aluminium	t Al	1867.91	2934.44	2552.6	943.282	198.375
GCAM	FullTech	World	Oil|w/o CCS	Operation	Cement	t cement	35233.8	55318.6	48236.8	17866.2	3757.9
GCAM	FullTech	World	Oil|w/o CCS	Operation	Copper	t Cu	1276.06	2001.45	1741.52	643.696	135.325
GCAM	FullTech	World	Oil|w/o CCS	Operation	Deforestation	m2	2.3718e+06	3.71337e+06	3.21897e+06	1.18683e+06	249216
GCAM	FullTech	World	Oil|w/o CCS	Operation	Ecosystem_|Terrestrial acidification	species.yr	0.811258	1.26239	1.08921	0.402442	0.0845158
GCAM	FullTech	World	Oil|w/o CCS	Operation	Ecosystem|Agricultural and urban land occupation	species.yr	2.3326	3.67327	3.20027	1.18597	0.2498
GCAM	FullTech	World	Oil|w/o CCS	Operation	Ecosystem|Freshwater ecotoxicity	species.yr	0.540899	0.848463	0.737485	0.27233	0.0572574
GCAM	FullTech	World	Oil|w/o CCS	Operation	Ecosystem|Freshwater eutrophication	species.yr	0.227402	0.391246	0.354579	0.139585	0.0304746
GCAM	FullTech	World	Oil|w/o CCS	Operation	Ecosystem|Marine ecotoxicity	species.yr	0.0351444	0.0551244	0.0479012	0.0176962	0.00372117
GCAM	FullTech	World	Oil|w/o CCS	Operation	Ecosystem|Natural land transformation	species.yr	4.55385	7.12967	6.18042	2.27871	0.478494
GCAM	FullTech	World	Oil|w/o CCS	Operation	Ecosystem|Terrestrial acidification	species.yr	71.2906	50.78	27.2967	7.10518	1.16908
GCAM	FullTech	World	Oil|w/o CCS	Operation	Ecosystem|Terrestrial acidification|direct	species.yr	71.2874	50.7743	27.2913	7.10307	1.16862
GCAM	FullTech	World	Oil|w/o CCS	Operation	Ecosystem|Terrestrial acidification|indirect	species.yr	0.00322755	0.00571538	0.00540143	0.00211702	0.000459457
GCAM	FullTech	World	Oil|w/o CCS	Operation	Ecosystem|Terrestrial ecotoxicity	species.yr	1.38809	2.17615	1.89097	0.697986	0.146694
GCAM	FullTech	World	Oil|w/o CCS	Operation	Ecotoxicity	species.yr	1.96413	3.07973	2.67636	0.988012	0.207673
GCAM	FullTech	World	Oil|w/o CCS	Operation	Fossil depletion	kg oil eq	2.79283e+11	4.68696e+11	4.38109e+11	1.6297e+11	3.45196e+10
GCAM	FullTech	World	Oil|w/o CCS	Operation	Fossil depletion|Gases	kg oil eq	2.7923e+11	4.68614e+11	4.3804e+11	1.62945e+11	3.45146e+10
GCAM	FullTech	World	Oil|w/o CCS	Operation	Fossil depletion|Liquids	kg oil eq	1.60706e+06	2.65466e+06	2.42569e+06	806981	150894
GCAM	FullTech	World	Oil|w/o CCS	Operation	Fossil depletion|Solids	kg oil eq	5.14454e+07	7.88186e+07	6.6076e+07	2.37316e+07	4.8791e+06
GCAM	FullTech	World	Oil|w/o CCS	Operation	Freshwater ecotoxicity	kg 1,4-DCB-Eq	6.28333e+08	9.85614e+08	8.56697e+08	3.16351e+08	6.65129e+07
GCAM	FullTech	World	Oil|w/o CCS	Operation	Freshwater eutrophication	kg P-Eq	5.12167e+06	8.81185e+06	7.98602e+06	3.14381e+06	686364
GCAM	FullTech	World	Oil|w/o CCS	Operation	Human toxicity	kg 1,4-DCB-Eq	1.08257e+10	1.69729e+10	1.47442e+10	5.44417e+09	1.14426e+09
GCAM	FullTech	World	Oil|w/o CCS	Operation	HumanHealth|Human toxicity	DALY	7577.99	11881	10321	3810.92	800.981
GCAM	FullTech	World	Oil|w/o CCS	Operation	HumanHealth|Ionising radiation	DALY	31.1541	48.5114	42.3181	15.7209	3.3128
GCAM	FullTech	World	Oil|w/o CCS	Operation	HumanHealth|Oxidant formation	DALY	148.182	115.413	68.1026	19.4893	3.39943
GCAM	FullTech	World	Oil|w/o CCS	Operation	HumanHealth|Particulate matter	DALY	775819	558272	303868	80415.5	13396.8
GCAM	FullTech	World	Oil|w/o CCS	Operation	Ionising radiation	kg U235-Eq	1.89964e+09	2.95801e+09	2.58037e+09	9.58592e+08	2.02e+08
GCAM	FullTech	World	Oil|w/o CCS	Operation	Iron	t Fe	237703	372746	324162	119798	25189.2
GCAM	FullTech	World	Oil|w/o CCS	Operation	Land occupation	m2a	1.52362e+08	2.39932e+08	2.09069e+08	7.74754e+07	1.63195e+07
GCAM	FullTech	World	Oil|w/o CCS	Operation	Marine ecotoxicity	kg 1,4-DCB-Eq	1.99564e+08	3.13018e+08	2.72002e+08	1.00486e+08	2.11303e+07
GCAM	FullTech	World	Oil|w/o CCS	Operation	Marine eutrophication	kg N-Eq	7.06571e+06	1.18508e+07	1.06244e+07	4.11507e+06	890064
GCAM	FullTech	World	Oil|w/o CCS	Operation	Metal depletion	kg Fe-eq	2.36328e+08	3.70402e+08	3.22132e+08	1.19085e+08	2.50365e+07
GCAM	FullTech	World	Oil|w/o CCS	Operation	Natural land transformation	m2	2.89477e+06	4.5315e+06	3.92808e+06	1.44834e+06	304143
GCAM	FullTech	World	Oil|w/o CCS	Operation	Oxidant formation	kg NMVOC-eq	3.79954e+09	2.95931e+09	1.74622e+09	4.99725e+08	8.71647e+07
GCAM	FullTech	World	Oil|w/o CCS	Operation	Ozone depletion	kg CFC-11 eq	19397.7	30421.9	26428	9756.22	2050.38
GCAM	FullTech	World	Oil|w/o CCS	Operation	Particulate matter	kg PM10 eq	2.98392e+09	2.1472e+09	1.16872e+09	3.0929e+08	5.15261e+07
GCAM	FullTech	World	Oil|w/o CCS	Operation	Resource|Fossil depletion	$	4.60817e+10	7.73348e+10	7.22879e+10	2.689e+10	5.69574e+09
GCAM	FullTech	World	Oil|w/o CCS	Operation	Resource|Metal depletion	$	1.68975e+07	2.64838e+07	2.30325e+07	8.51457e+06	1.79011e+06
GCAM	FullTech	World	Oil|w/o CCS	Operation	Terrestrial acidification	kg SO2eq	1.22915e+10	8.75517e+09	4.70632e+09	1.22503e+09	2.01565e+08
GCAM	FullTech	World	Oil|w/o CCS	Operation	Terrestrial ecotoxicity	kg 1,4-DCB-Eq	9.21787e+06	1.44511e+07	1.25573e+07	4.63511e+06	974151
GCAM	FullTech	World	Oil|w/o CCS	Operation	Water Consumption	km3/yr	1.59492	1.42674	0.946769	0.301909	0.058606
GCAM	FullTech	World	Oil|w/o CCS	Operation	Water Withdrawal	km3/yr	15.3181	11.9722	7.72202	2.41807	0.465733
GCAM	FullTech	World	Oil|w/o CCS	Operation	Ecosystem	species.yr	80.3686	65.0539	39.7083	11.6975	2.13552
GCAM	FullTech	World	Oil|w/o CCS	Operation	HumanHealth	DALY	783576	570317	314300	84261.6	14204.5
GCAM	FullTech	World	Oil|w/o CCS	Operation	Resource	$	4.60986e+10	7.73613e+10	7.2311e+10	2.68985e+10	5.69753e+09
GCAM	FullTech	World	Solar|CSP	Construction	Aluminium	t Al	4640.62	39681	609287	1.38571e+06	2.1687e+06
GCAM	FullTech	World	Solar|CSP	Construction	Cement	t cement	63041.6	477774	7.00329e+06	1.66459e+07	2.66477e+07
GCAM	FullTech	World	Solar|CSP	Construction	Copper	t Cu	1441.99	10918.7	160904	372979	591270
GCAM	FullTech	World	Solar|CSP	Construction	Deforestation	m2	102837	776011	1.09419e+07	2.46825e+07	3.80777e+07
GCAM	FullTech	World	Solar|CSP	Construction	Ecosystem_|Terrestrial acidification	species.yr	0.0205416	0.188263	2.05146	4.31273	6.09269
GCAM	FullTech	World	Solar|CSP	Construction	Ecosystem|Agricultural and urban land occupation	species.yr	11.4028	85.8491	1208.65	2752.5	4287.02
GCAM	FullTech	World	Solar|CSP	Construction	Ecosystem|Freshwater ecotoxicity	species.yr	0.00848957	0.0631898	0.918755	2.06684	3.21102
GCAM	FullTech	World	Solar|CSP	Construction	Ecosystem|Freshwater eutrophication	species.yr	0.0210707	0.228462	3.57991	8.27443	13.2651
GCAM	FullTech	World	Solar|CSP	Construction	Ecosystem|Marine ecotoxicity	species.yr	0.0017733	0.0130166	0.187027	0.41981	0.649656
GCAM	FullTech	World	Solar|CSP	Construction	Ecosystem|Natural land transformation	species.yr	0.197447	1.48994	21.0085	47.3904	73.1092
GCAM	FullTech	World	Solar|CSP	Construction	Ecosystem|Terrestrial acidification	species.yr	0.000903587	0.00742129	0.117912	0.317562	0.544454
GCAM	FullTech	World	Solar|CSP	Construction	Ecosystem|Terrestrial acidification|indirect	species.yr	0.000903587	0.00742129	0.117912	0.317562	0.544454
GCAM	FullTech	World	Solar|CSP	Construction	Ecosystem|Terrestrial ecotoxicity	species.yr	0.00904902	0.0631651	0.899878	1.99186	3.01603
GCAM	FullTech	World	Solar|CSP	Construction	Ecotoxicity	species.yr	0.0193119	0.139372	2.00566	4.47851	6.87671
GCAM	FullTech	World	Solar|CSP	Construction	Fossil depletion	kg oil eq	5.0222e+07	3.87665e+08	5.31416e+09	1.16796e+10	1.77243e+10
GCAM	FullTech	World	Solar|CSP	Construction	Fossil depletion|Gases	kg oil eq	9.46679e+06	7.58028e+07	1.02191e+09	2.22969e+09	3.34906e+09
GCAM	FullTech	World	Solar|CSP	Construction	Fossil depletion|Liquids	kg oil eq	2.40326e+06	1.76297e+07	2.4736e+08	5.18557e+08	7.24472e+08
GCAM	FullTech	World	Solar|CSP	Construction	Fossil depletion|Solids	kg oil eq	3.8352e+07	2.94233e+08	4.04489e+09	8.93139e+09	1.36508e+10
GCAM	FullTech	World	Solar|CSP	Construction	Freshwater ecotoxicity	kg 1,4-DCB-Eq	9.86188e+06	7.34042e+07	1.06727e+09	2.40094e+09	3.73007e+09
GCAM	FullTech	World	Solar|CSP	Construction	Freshwater eutrophication	kg P-Eq	474565	5.14554e+06	8.06287e+07	1.86361e+08	2.98764e+08
GCAM	FullTech	World	Solar|CSP	Construction	Human toxicity	kg 1,4-DCB-Eq	3.27892e+08	2.33914e+09	3.32498e+10	7.32375e+10	1.11462e+11
GCAM	FullTech	World	Solar|CSP	Construction	HumanHealth|Human toxicity	DALY	229.524	1637.4	23274.8	51266.2	78023.2
GCAM	FullTech	World	Solar|CSP	Construction	HumanHealth|Ionising radiation	DALY	1.21963	6.79569	81.0053	179.802	270.079
GCAM	FullTech	World	Solar|CSP	Construction	HumanHealth|Oxidant formation	DALY	0.00759598	0.0747221	1.24506	2.91112	4.71694
GCAM	FullTech	World	Solar|CSP	Construction	HumanHealth|Particulate matter	DALY	12.3804	104.496	1660.91	4441.43	7592.94
GCAM	FullTech	World	Solar|CSP	Construction	Ionising radiation	kg U235-Eq	7.43679e+07	4.14371e+08	4.93935e+09	1.09635e+10	1.64682e+10
GCAM	FullTech	World	Solar|CSP	Construction	Iron	t Fe	170567	1.3455e+06	1.93681e+07	4.4307e+07	6.93968e+07
GCAM	FullTech	World	Solar|CSP	Construction	Land occupation	m2a	1.96935e+07	1.51498e+08	2.21064e+09	4.9509e+09	7.65669e+09
GCAM	FullTech	World	Solar|CSP	Construction	Marine ecotoxicity	kg 1,4-DCB-Eq	1.00695e+07	7.39135e+07	1.06201e+09	2.38385e+09	3.68901e+09
GCAM	FullTech	World	Solar|CSP	Construction	Marine eutrophication	kg N-Eq	339716	4.25188e+06	6.67508e+07	1.55706e+08	2.51196e+08
GCAM	FullTech	World	Solar|CSP	Construction	Metal depletion	kg Fe-eq	5.42186e+08	4.1009e+09	5.80284e+10	1.32186e+11	2.05866e+11
GCAM	FullTech	World	Solar|CSP	Construction	Natural land transformation	m2	133901	1.00333e+06	1.41285e+07	3.19107e+07	4.92666e+07
GCAM	FullTech	World	Solar|CSP	Construction	Oxidant formation	kg NMVOC-eq	194769	1.91595e+06	3.19245e+07	7.46441e+07	1.20947e+08
GCAM	FullTech	World	Solar|CSP	Construction	Ozone depletion	kg CFC-11 eq	54.8117	433.883	5736.91	12776.8	19182.4
GCAM	FullTech	World	Solar|CSP	Construction	Particulate matter	kg PM10 eq	47616.8	401909	6.3881e+06	1.70824e+07	2.92036e+07
GCAM	FullTech	World	Solar|CSP	Construction	Resource|Fossil depletion	$	1.65733e+07	1.2793e+08	1.75367e+09	3.85428e+09	5.84902e+09
GCAM	FullTech	World	Solar|CSP	Construction	Resource|Metal depletion	$	3.87663e+07	2.93214e+08	4.14903e+09	9.45128e+09	1.47194e+10
GCAM	FullTech	World	Solar|CSP	Construction	Terrestrial acidification	kg SO2eq	155791	1.27953e+06	2.03296e+07	5.47521e+07	9.38714e+07
GCAM	FullTech	World	Solar|CSP	Construction	Terrestrial ecotoxicity	kg 1,4-DCB-Eq	60091.6	419460	5.97581e+06	1.32273e+07	2.00285e+07
GCAM	FullTech	World	Solar|CSP	Construction	Ecosystem	species.yr	11.6416	87.7143	1235.37	2812.96	4380.82
GCAM	FullTech	World	Solar|CSP	Construction	HumanHealth	DALY	243.132	1748.77	25018	55890.4	85891
GCAM	FullTech	World	Solar|CSP	Construction	Resource	$	5.53395e+07	4.21144e+08	5.9027e+09	1.33056e+10	2.05684e+10
GCAM	FullTech	World	Solar|CSP	Operation	Aluminium	t Al	21.5297	183.477	2131.03	7669.62	16554.9
GCAM	FullTech	World	Solar|CSP	Operation	Cement	t cement	40.6128	345.551	4006.49	14429.6	31158.1
GCAM	FullTech	World	Solar|CSP	Operation	Copper	t Cu	4.81203	40.9305	475.183	1709.91	3690.34
GCAM	FullTech	World	Solar|CSP	Operation	Deforestation	m2	697.839	5999.11	68852.7	245904	525414
GCAM	FullTech	World	Solar|CSP	Operation	Ecosystem_|Terrestrial acidification	species.yr	0.000113973	0.000919598	0.0104379	0.0369454	0.0782944
GCAM	FullTech	World	Solar|CSP	Operation	Ecosystem|Agricultural and urban land occupation	species.yr	0.000945622	0.00815907	0.101239	0.362818	0.779223
GCAM	FullTech	World	Solar|CSP	Operation	Ecosystem|Freshwater ecotoxicity	species.yr	2.58846e-05	0.000182543	0.00219873	0.00779977	0.0166114
GCAM	FullTech	World	Solar|CSP	Operation	Ecosystem|Freshwater eutrophication	species.yr	5.46097e-05	0.000322108	0.00394941	0.013861	0.0291994
GCAM	FullTech	World	Solar|CSP	Operation	Ecosystem|Marine ecotoxicity	species.yr	5.22136e-06	3.63429e-05	0.000431368	0.00151959	0.00321239
GCAM	FullTech	World	Solar|CSP	Operation	Ecosystem|Natural land transformation	species.yr	0.00133985	0.0115183	0.132197	0.472135	1.00879
GCAM	FullTech	World	Solar|CSP	Operation	Ecosystem|Terrestrial acidification	species.yr	4.42366e-07	3.60472e-06	4.56115e-05	0.000183104	0.000425246
GCAM	FullTech	World	Solar|CSP	Operation	Ecosystem|Terrestrial acidification|indirect	species.yr	4.42366e-07	3.60472e-06	4.56115e-05	0.000183104	0.000425246
GCAM	FullTech	World	Solar|CSP	Operation	Ecosystem|Terrestrial ecotoxicity	species.yr	5.04368e-05	0.000375243	0.00449534	0.0159355	0.033661
GCAM	FullTech	World	Solar|CSP	Operation	Ecotoxicity	species.yr	8.15427e-05	0.00059413	0.00712544	0.0252549	0.0534848
GCAM	FullTech	World	Solar|CSP	Operation	Fossil depletion	kg oil eq	15974.7	131046	1.43283e+06	4.89186e+06	1.01221e+07
GCAM	FullTech	World	Solar|CSP	Operation	Fossil depletion|Gases	kg oil eq	2798.1	24325.9	261002	882691	1.81589e+06
GCAM	FullTech	World	Solar|CSP	Operation	Fossil depletion|Liquids	kg oil eq	1431.89	11184.8	118139	377079	709904
GCAM	FullTech	World	Solar|CSP	Operation	Fossil depletion|Solids	kg oil eq	11744.7	95534.9	1.05368e+06	3.63209e+06	7.59633e+06
GCAM	FullTech	World	Solar|CSP	Operation	Freshwater ecotoxicity	kg 1,4-DCB-Eq	30068.8	212051	2.55415e+06	9.06058e+06	1.92966e+07
GCAM	FullTech	World	Solar|CSP	Operation	Freshwater eutrophication	kg P-Eq	1229.95	7254.67	88950.7	312184	657645
GCAM	FullTech	World	Solar|CSP	Operation	Human toxicity	kg 1,4-DCB-Eq	1.40367e+06	9.84266e+06	1.15446e+08	4.03745e+08	8.47071e+08
GCAM	FullTech	World	Solar|CSP	Operation	HumanHealth|Human toxicity	DALY	0.982569	6.88986	80.8125	282.622	592.95
GCAM	FullTech	World	Solar|CSP	Operation	HumanHealth|Ionising radiation	DALY	0.00847665	0.049626	0.451231	1.4971	3.0779
GCAM	FullTech	World	Solar|CSP	Operation	HumanHealth|Oxidant formation	DALY	3.96809e-06	3.06955e-05	0.000418787	0.00160306	0.00357873
GCAM	FullTech	World	Solar|CSP	Operation	HumanHealth|Particulate matter	DALY	0.00654334	0.0509874	0.650454	2.60886	6.0487
GCAM	FullTech	World	Solar|CSP	Operation	Ionising radiation	kg U235-Eq	516869	3.02597e+06	2.75141e+07	9.12864e+07	1.87677e+08
GCAM	FullTech	World	Solar|CSP	Operation	Iron	t Fe	49.2683	418.281	4847.99	17419.8	37525.7
GCAM	FullTech	World	Solar|CSP	Operation	Land occupation	m2a	2.89207e+07	2.46187e+08	2.85678e+09	1.02819e+10	2.21943e+10
GCAM	FullTech	World	Solar|CSP	Operation	Marine ecotoxicity	kg 1,4-DCB-Eq	29649	206370	2.44948e+06	8.62886e+06	1.82413e+07
GCAM	FullTech	World	Solar|CSP	Operation	Marine eutrophication	kg N-Eq	490.143	3531.78	42224.6	149305	315920
GCAM	FullTech	World	Solar|CSP	Operation	Metal depletion	kg Fe-eq	1.44581e+06	1.22953e+07	1.42626e+08	5.13241e+08	1.10772e+09
GCAM	FullTech	World	Solar|CSP	Operation	Natural land transformation	m2	888.877	7592.12	87071.3	311103	665122
GCAM	FullTech	World	Solar|CSP	Operation	Oxidant formation	kg NMVOC-eq	101.746	787.063	10738.1	41104.2	91762.4
GCAM	FullTech	World	Solar|CSP	Operation	Ozone depletion	kg CFC-11 eq	0.704945	5.96458	68.3778	245.552	528.979
GCAM	FullTech	World	Solar|CSP	Operation	Particulate matter	kg PM10 eq	25.1667	196.105	2501.75	10034.1	23264.2
GCAM	FullTech	World	Solar|CSP	Operation	Resource|Fossil depletion	$	2635.83	21622.5	236416	807158	1.67015e+06
GCAM	FullTech	World	Solar|CSP	Operation	Resource|Metal depletion	$	103375	879115	1.01978e+07	3.66967e+07	7.92017e+07
GCAM	FullTech	World	Solar|CSP	Operation	Terrestrial acidification	kg SO2eq	76.27	621.504	7864.06	31569.7	73318.4
GCAM	FullTech	World	Solar|CSP	Operation	Terrestrial ecotoxicity	kg 1,4-DCB-Eq	334.935	2491.87	29852.1	105823	223532
GCAM	FullTech	World	Solar|CSP	Operation	Water Consumption	km3/yr	0.00318129	0.0270835	0.606847	2.40653	5.40716
GCAM	FullTech	World	Solar|CSP	Operation	Water Withdrawal	km3/yr	0.00318129	0.0270835	0.606847	2.40653	5.40716
GCAM	FullTech	World	Solar|CSP	Operation	Ecosystem	species.yr	0.00242207	0.0205972	0.244557	0.874252	1.87113
GCAM	FullTech	World	Solar|CSP	Operation	HumanHealth	DALY	0.997592	6.99051	81.9147	286.729	602.08
GCAM	FullTech	World	Solar|CSP	Operation	Resource	$	106011	900737	1.04342e+07	3.75039e+07	8.08718e+07
GCAM	FullTech	World	Solar|PV	Construction	Aluminium	t Al	327439	1.62528e+06	1.45689e+06	1.09692e+06	856336
GCAM	FullTech	World	Solar|PV	Construction	Cement	t cement	433732	2.14464e+06	1.98142e+06	1.64948e+06	1.46132e+06
GCAM	FullTech	World	Solar|PV	Construction	Copper	t Cu	150326	864635	937184	771172	677008
GCAM	FullTech	World	Solar|PV	Construction	Deforestation	m2	8.97414e+06	3.73737e+07	2.28756e+07	1.70462e+07	1.3191e+07
GCAM	FullTech	World	Solar|PV	Construction	Ecosystem_|Terrestrial acidification	species.yr	1.24147	5.5494	3.46765	2.48229	1.80907
GCAM	FullTech	World	Solar|PV	Construction	Ecosystem|Agricultural and urban land occupation	species.yr	17.7247	84.92	56.8276	42.7273	33.7792
GCAM	FullTech	World	Solar|PV	Construction	Ecosystem|Freshwater ecotoxicity	species.yr	2.08817	8.52473	4.82582	3.61713	2.81582
GCAM	FullTech	World	Solar|PV	Construction	Ecosystem|Freshwater eutrophication	species.yr	1.18797	5.5038	4.17946	3.28417	2.71977
GCAM	FullTech	World	Solar|PV	Construction	Ecosystem|Marine ecotoxicity	species.yr	0.191777	0.86379	0.639273	0.496238	0.405188
GCAM	FullTech	World	Solar|PV	Construction	Ecosystem|Natural land transformation	species.yr	17.2303	71.7575	43.9212	32.7287	25.3267
GCAM	FullTech	World	Solar|PV	Construction	Ecosystem|Terrestrial acidification	species.yr	0.00691417	0.0437343	0.0367882	0.0339379	0.0316686
GCAM	FullTech	World	Solar|PV	Construction	Ecosystem|Terrestrial acidification|indirect	species.yr	0.00691417	0.0437343	0.0367882	0.0339379	0.0316686
GCAM	FullTech	World	Solar|PV	Construction	Ecosystem|Terrestrial ecotoxicity	species.yr	5.3303	20.1822	8.83108	6.1841	4.33315
GCAM	FullTech	World	Solar|PV	Construction	Ecotoxicity	species.yr	7.61025	29.5708	14.2962	10.2975	7.55416
GCAM	FullTech	World	Solar|PV	Construction	Fossil depletion	kg oil eq	3.92214e+08	1.97044e+09	1.7109e+09	1.40975e+09	1.25842e+09
GCAM	FullTech	World	Solar|PV	Construction	Fossil depletion|Gases	kg oil eq	7.46502e+07	3.66274e+08	3.33931e+08	2.7256e+08	2.40535e+08
GCAM	FullTech	World	Solar|PV	Construction	Fossil depletion|Liquids	kg oil eq	1.68652e+07	8.11601e+07	7.29526e+07	5.49056e+07	4.35097e+07
GCAM	FullTech	World	Solar|PV	Construction	Fossil depletion|Solids	kg oil eq	3.00699e+08	1.52301e+09	1.30402e+09	1.08228e+09	9.7438e+08
GCAM	FullTech	World	Solar|PV	Construction	Freshwater ecotoxicity	kg 1,4-DCB-Eq	2.42572e+09	9.90273e+09	5.60589e+09	4.20183e+09	3.27099e+09
GCAM	FullTech	World	Solar|PV	Construction	Freshwater eutrophication	kg P-Eq	2.6756e+07	1.2396e+08	9.41319e+07	7.39679e+07	6.12562e+07
GCAM	FullTech	World	Solar|PV	Construction	Human toxicity	kg 1,4-DCB-Eq	5.18231e+10	2.29222e+11	1.6314e+11	1.24717e+11	9.97892e+10
GCAM	FullTech	World	Solar|PV	Construction	HumanHealth|Human toxicity	DALY	36276.2	160456	114198	87302.1	69852.5
GCAM	FullTech	World	Solar|PV	Construction	HumanHealth|Ionising radiation	DALY	78.2885	147.912	116.057	91.4634	73.2249
GCAM	FullTech	World	Solar|PV	Construction	HumanHealth|Oxidant formation	DALY	0.0577133	0.587486	0.408984	0.333336	0.287784
GCAM	FullTech	World	Solar|PV	Construction	HumanHealth|Particulate matter	DALY	92.2006	636.289	525.396	482.415	440.871
GCAM	FullTech	World	Solar|PV	Construction	Ionising radiation	kg U235-Eq	4.77369e+09	9.019e+09	7.07667e+09	5.57703e+09	4.46493e+09
GCAM	FullTech	World	Solar|PV	Construction	Iron	t Fe	1.35041e+06	6.84537e+06	6.26979e+06	5.39816e+06	4.98316e+06
GCAM	FullTech	World	Solar|PV	Construction	Land occupation	m2a	1.18107e+09	5.6486e+09	3.78332e+09	2.83773e+09	2.2379e+09
GCAM	FullTech	World	Solar|PV	Construction	Marine ecotoxicity	kg 1,4-DCB-Eq	1.08899e+09	4.90494e+09	3.63005e+09	2.81784e+09	2.30082e+09
GCAM	FullTech	World	Solar|PV	Construction	Marine eutrophication	kg N-Eq	9.33842e+06	4.58216e+07	3.24138e+07	2.55124e+07	2.10358e+07
GCAM	FullTech	World	Solar|PV	Construction	Metal depletion	kg Fe-eq	1.17814e+10	6.81836e+10	7.5417e+10	6.59438e+10	6.17286e+10
GCAM	FullTech	World	Solar|PV	Construction	Natural land transformation	m2	6.3341e+06	2.65748e+07	1.7247e+07	1.30033e+07	1.02448e+07
GCAM	FullTech	World	Solar|PV	Construction	Oxidant formation	kg NMVOC-eq	1.47983e+06	1.50637e+07	1.04868e+07	8.54707e+06	7.37909e+06
GCAM	FullTech	World	Solar|PV	Construction	Ozone depletion	kg CFC-11 eq	2094.55	8662.52	6085.93	4794.88	3973.83
GCAM	FullTech	World	Solar|PV	Construction	Particulate matter	kg PM10 eq	354618	2.44726e+06	2.02075e+06	1.85544e+06	1.69566e+06
GCAM	FullTech	World	Solar|PV	Construction	Resource|Fossil depletion	$	9.13134e+07	4.82247e+08	4.39131e+08	3.77039e+08	3.50138e+08
GCAM	FullTech	World	Solar|PV	Construction	Resource|Metal depletion	$	8.42371e+08	4.87513e+09	5.39231e+09	4.71498e+09	4.4136e+09
GCAM	FullTech	World	Solar|PV	Construction	Terrestrial acidification	kg SO2eq	1.1921e+06	7.5404e+06	6.3428e+06	5.85137e+06	5.46011e+06
GCAM	FullTech	World	Solar|PV	Construction	Terrestrial ecotoxicity	kg 1,4-DCB-Eq	3.53969e+07	1.34024e+08	5.86444e+07	4.10666e+07	2.87751e+07
GCAM	FullTech	World	Solar|PV	Construction	Ecosystem	species.yr	43.7602	191.796	119.261	89.0715	69.4114
GCAM	FullTech	World	Solar|PV	Construction	HumanHealth	DALY	36446.7	161240	114840	87876.3	70366.8
GCAM	FullTech	World	Solar|PV	Construction	Resource	$	9.33684e+08	5.35738e+09	5.83144e+09	5.09202e+09	4.76373e+09
GCAM	FullTech	World	Solar|PV	Operation	Aluminium	t Al	0.576414	4.99608	9.94886	19.0131	29.8278
GCAM	FullTech	World	Solar|PV	Operation	Cement	t cement	5.64973	40.6094	83.8139	166.473	272.363
GCAM	FullTech	World	Solar|PV	Operation	Copper	t Cu	1.71268	14.1471	28.5313	54.8032	86.5979
GCAM	FullTech	World	Solar|PV	Operation	Deforestation	m2	178.375	1996.69	5615.13	10672.6	16644.1
GCAM	FullTech	World	Solar|PV	Operation	Ecosystem_|Terrestrial acidification	species.yr	3.64447e-05	0.000312042	0.0009179	0.00184857	0.00307137
GCAM	FullTech	World	Solar|PV	Operation	Ecosystem|Agricultural and urban land occupation	species.yr	2.64552	28.1343	80.6672	154.814	244.415
GCAM	FullTech	World	Solar|PV	Operation	Ecosystem|Freshwater ecotoxicity	species.yr	1.03636e-05	0.000113634	0.000318868	0.000607928	0.000952204
GCAM	FullTech	World	Solar|PV	Operation	Ecosystem|Freshwater eutrophication	species.yr	2.84585e-05	0.000301945	0.000849701	0.00162889	0.00256839
GCAM	FullTech	World	Solar|PV	Operation	Ecosystem|Marine ecotoxicity	species.yr	2.1053e-06	2.23206e-05	6.28466e-05	0.000120186	0.000189005
GCAM	FullTech	World	Solar|PV	Operation	Ecosystem|Natural land transformation	species.yr	0.000342481	0.00383365	0.010781	0.0204914	0.0319567
GCAM	FullTech	World	Solar|PV	Operation	Ecosystem|Terrestrial acidification	species.yr	9.59212e-08	9.43979e-07	1.8828e-06	3.99612e-06	6.71982e-06
GCAM	FullTech	World	Solar|PV	Operation	Ecosystem|Terrestrial acidification|indirect	species.yr	9.59212e-08	9.43979e-07	1.8828e-06	3.99612e-06	6.71982e-06
GCAM	FullTech	World	Solar|PV	Operation	Ecosystem|Terrestrial ecotoxicity	species.yr	1.45494e-05	0.000150265	0.000430559	0.000820423	0.00128714
GCAM	FullTech	World	Solar|PV	Operation	Ecotoxicity	species.yr	2.70183e-05	0.00028622	0.000812274	0.00154854	0.00242835
GCAM	FullTech	World	Solar|PV	Operation	Fossil depletion	kg oil eq	6221.31	47552.3	92323.9	172812	269337
GCAM	FullTech	World	Solar|PV	Operation	Fossil depletion|Gases	kg oil eq	1198.46	9280.58	18215.2	33521.4	51667.2
GCAM	FullTech	World	Solar|PV	Operation	Fossil depletion|Liquids	kg oil eq	227.546	1647.8	3375.31	5959.13	8552.44
GCAM	FullTech	World	Solar|PV	Operation	Fossil depletion|Solids	kg oil eq	4795.31	36623.9	70733.4	133331	209117
GCAM	FullTech	World	Solar|PV	Operation	Freshwater ecotoxicity	kg 1,4-DCB-Eq	12038.9	132003	370412	706198	1.10612e+06
GCAM	FullTech	World	Solar|PV	Operation	Freshwater eutrophication	kg P-Eq	640.957	6800.57	19137.4	36686.6	57846.6
GCAM	FullTech	World	Solar|PV	Operation	Human toxicity	kg 1,4-DCB-Eq	528035	5.53269e+06	1.55559e+07	2.9675e+07	4.65659e+07
GCAM	FullTech	World	Solar|PV	Operation	HumanHealth|Human toxicity	DALY	0.369625	3.87288	10.8892	20.7725	32.5961
GCAM	FullTech	World	Solar|PV	Operation	HumanHealth|Ionising radiation	DALY	0.00558292	0.0408587	0.12457	0.253278	0.427978
GCAM	FullTech	World	Solar|PV	Operation	HumanHealth|Oxidant formation	DALY	7.98251e-07	1.10404e-05	2.02231e-05	4.02016e-05	6.32066e-05
GCAM	FullTech	World	Solar|PV	Operation	HumanHealth|Particulate matter	DALY	0.00126692	0.0133739	0.0263573	0.0557008	0.0930212
GCAM	FullTech	World	Solar|PV	Operation	Ionising radiation	kg U235-Eq	340422	2.49138e+06	7.59572e+06	1.54438e+07	2.60962e+07
GCAM	FullTech	World	Solar|PV	Operation	Iron	t Fe	21.7115	168.183	342.515	667.869	1072.24
GCAM	FullTech	World	Solar|PV	Operation	Land occupation	m2a	1.34433e+08	1.42965e+09	4.09911e+09	7.8669e+09	1.242e+10
GCAM	FullTech	World	Solar|PV	Operation	Marine ecotoxicity	kg 1,4-DCB-Eq	11954.7	126745	356868	682465	1.07324e+06
GCAM	FullTech	World	Solar|PV	Operation	Marine eutrophication	kg N-Eq	245.928	2569.9	7267.78	14037.6	22302
GCAM	FullTech	World	Solar|PV	Operation	Metal depletion	kg Fe-eq	48060.4	493160	1.42162e+06	2.74694e+06	4.36984e+06
GCAM	FullTech	World	Solar|PV	Operation	Natural land transformation	m2	300.974	3303.52	9347.51	17821.5	27906.9
GCAM	FullTech	World	Solar|PV	Operation	Oxidant formation	kg NMVOC-eq	20.468	283.088	518.542	1030.81	1620.68
GCAM	FullTech	World	Solar|PV	Operation	Ozone depletion	kg CFC-11 eq	0.189243	1.94662	5.59748	10.7992	17.158
GCAM	FullTech	World	Solar|PV	Operation	Particulate matter	kg PM10 eq	4.87275	51.4383	101.374	214.234	357.774
GCAM	FullTech	World	Solar|PV	Operation	Resource|Fossil depletion	$	421.898	3791.86	8463.03	17704.8	30498.4
GCAM	FullTech	World	Solar|PV	Operation	Resource|Metal depletion	$	3436.32	35260.9	101646	196406	312443
GCAM	FullTech	World	Solar|PV	Operation	Terrestrial acidification	kg SO2eq	16.5381	162.755	324.621	688.986	1158.59
GCAM	FullTech	World	Solar|PV	Operation	Terrestrial ecotoxicity	kg 1,4-DCB-Eq	96.6177	997.86	2859.21	5448.17	8547.48
GCAM	FullTech	World	Solar|PV	Operation	Water Consumption	km3/yr	0.000637793	0.00543989	0.0135536	0.0206821	0.023193
GCAM	FullTech	World	Solar|PV	Operation	Water Withdrawal	km3/yr	0.000637793	0.00543989	0.0135536	0.0206821	0.023193
GCAM	FullTech	World	Solar|PV	Operation	Ecosystem	species.yr	2.64592	28.1387	80.6796	154.838	244.452
GCAM	FullTech	World	Solar|PV	Operation	HumanHealth	DALY	0.376475	3.92712	11.0401	21.0815	33.1172
GCAM	FullTech	World	Solar|PV	Operation	Resource	$	3858.22	39052.8	110109	214111	342942
GCAM	FullTech	World	Wind	Construction	Aluminium	t Al	146959	352842	839863	952256	993064
GCAM	FullTech	World	Wind	Construction	Cement	t cement	3.11457e+06	7.85211e+06	1.98263e+07	2.37228e+07	2.62071e+07
GCAM	FullTech	World	Wind	Construction	Copper	t Cu	165996	420530	1.06744e+06	1.25602e+06	1.3638e+06
GCAM	FullTech	World	Wind	Construction	Deforestation	m2	2.60322e+06	6.60454e+06	1.60591e+07	1.8898e+07	2.0414e+07
GCAM	FullTech	World	Wind	Construction	Ecosystem_|Terrestrial acidification	species.yr	0.589597	1.3938	3.26257	3.68166	3.80848
GCAM	FullTech	World	Wind	Construction	Ecosystem|Agricultural and urban land occupation	species.yr	11.2414	29.0776	73.2847	373.026	736.138
GCAM	FullTech	World	Wind	Construction	Ecosystem|Freshwater ecotoxicity	species.yr	0.803948	2.00251	5.02226	5.91176	6.44753
GCAM	FullTech	World	Wind	Construction	Ecosystem|Freshwater eutrophication	species.yr	0.866809	2.09288	5.20542	5.99774	6.43098
GCAM	FullTech	World	Wind	Construction	Ecosystem|Marine ecotoxicity	species.yr	0.166875	0.411399	1.02126	1.19612	1.29656
GCAM	FullTech	World	Wind	Construction	Ecosystem|Natural land transformation	species.yr	4.99818	12.6807	30.8336	36.2841	39.1948
GCAM	FullTech	World	Wind	Construction	Ecosystem|Terrestrial acidification	species.yr	0.0649353	0.141343	0.323097	0.416437	0.472952
GCAM	FullTech	World	Wind	Construction	Ecosystem|Terrestrial acidification|indirect	species.yr	0.0649353	0.141343	0.323097	0.416437	0.472952
GCAM	FullTech	World	Wind	Construction	Ecosystem|Terrestrial ecotoxicity	species.yr	0.541625	1.2868	3.11278	3.53718	3.69286
GCAM	FullTech	World	Wind	Construction	Ecotoxicity	species.yr	1.51245	3.70071	9.1563	10.6451	11.437
GCAM	FullTech	World	Wind	Construction	Fossil depletion	kg oil eq	2.90838e+09	7.1795e+09	1.71821e+10	1.97268e+10	2.11214e+10
GCAM	FullTech	World	Wind	Construction	Fossil depletion|Gases	kg oil eq	5.41981e+08	1.36219e+09	3.31416e+09	3.79698e+09	4.02513e+09
GCAM	FullTech	World	Wind	Construction	Fossil depletion|Liquids	kg oil eq	1.21362e+08	2.97742e+08	7.32582e+08	7.84496e+08	7.64126e+08
GCAM	FullTech	World	Wind	Construction	Fossil depletion|Solids	kg oil eq	2.24504e+09	5.51957e+09	1.31354e+10	1.51453e+10	1.63322e+10
GCAM	FullTech	World	Wind	Construction	Freshwater ecotoxicity	kg 1,4-DCB-Eq	9.33904e+08	2.32621e+09	5.8341e+09	6.86738e+09	7.48976e+09
GCAM	FullTech	World	Wind	Construction	Freshwater eutrophication	kg P-Eq	1.95227e+07	4.7137e+07	1.17239e+08	1.35084e+08	1.44842e+08
GCAM	FullTech	World	Wind	Construction	Human toxicity	kg 1,4-DCB-Eq	3.28229e+10	7.95999e+10	1.94523e+11	2.22787e+11	2.35867e+11
GCAM	FullTech	World	Wind	Construction	HumanHealth|Human toxicity	DALY	22976	55719.9	136166	155951	165107
GCAM	FullTech	World	Wind	Construction	HumanHealth|Ionising radiation	DALY	38.7522	59.9309	149.224	185.967	196.018
GCAM	FullTech	World	Wind	Construction	HumanHealth|Oxidant formation	DALY	0.597519	1.75502	3.79949	4.08428	4.28129
GCAM	FullTech	World	Wind	Construction	HumanHealth|Particulate matter	DALY	889.17	2052.02	4602.22	5837.5	6572.85
GCAM	FullTech	World	Wind	Construction	Ionising radiation	kg U235-Eq	2.36294e+09	3.65433e+09	9.09905e+09	1.13394e+10	1.19523e+10
GCAM	FullTech	World	Wind	Construction	Iron	t Fe	9.91857e+06	2.50033e+07	6.31161e+07	7.55062e+07	8.34056e+07
GCAM	FullTech	World	Wind	Construction	Land occupation	m2a	7.70591e+08	1.98837e+09	5.02527e+09	2.04721e+10	3.90614e+10
GCAM	FullTech	World	Wind	Construction	Marine ecotoxicity	kg 1,4-DCB-Eq	9.4758e+08	2.33609e+09	5.79912e+09	6.79203e+09	7.36236e+09
GCAM	FullTech	World	Wind	Construction	Marine eutrophication	kg N-Eq	8.30158e+06	2.05418e+07	5.09077e+07	5.94827e+07	6.45378e+07
GCAM	FullTech	World	Wind	Construction	Metal depletion	kg Fe-eq	3.02304e+10	7.60766e+10	1.91722e+11	2.2864e+11	2.51746e+11
GCAM	FullTech	World	Wind	Construction	Natural land transformation	m2	3.18749e+06	8.03292e+06	1.95448e+07	2.30549e+07	2.49295e+07
GCAM	FullTech	World	Wind	Construction	Oxidant formation	kg NMVOC-eq	1.5321e+07	4.50006e+07	9.74228e+07	1.04725e+08	1.09777e+08
GCAM	FullTech	World	Wind	Construction	Ozone depletion	kg CFC-11 eq	1483.44	3639.71	9052.68	10875.3	11960
GCAM	FullTech	World	Wind	Construction	Particulate matter	kg PM10 eq	3.41988e+06	7.89239e+06	1.77008e+07	2.24519e+07	2.52802e+07
GCAM	FullTech	World	Wind	Construction	Resource|Fossil depletion	$	9.59766e+08	2.36924e+09	5.67009e+09	6.50985e+09	6.97008e+09
GCAM	FullTech	World	Wind	Construction	Resource|Metal depletion	$	2.16147e+09	5.43948e+09	1.37081e+10	1.63477e+10	1.79998e+10
GCAM	FullTech	World	Wind	Construction	Terrestrial acidification	kg SO2eq	1.11957e+07	2.43694e+07	5.57065e+07	7.17994e+07	8.15435e+07
GCAM	FullTech	World	Wind	Construction	Terrestrial ecotoxicity	kg 1,4-DCB-Eq	3.59676e+06	8.5452e+06	2.0671e+07	2.34893e+07	2.45231e+07
GCAM	FullTech	World	Wind	Construction	Ecosystem	species.yr	18.6838	47.6932	118.803	426.37	793.674
GCAM	FullTech	World	Wind	Construction	HumanHealth	DALY	23904.5	57833.6	140921	161978	171880
GCAM	FullTech	World	Wind	Construction	Resource	$	3.12124e+09	7.80871e+09	1.93782e+10	2.28576e+10	2.49699e+10
GCAM	FullTech	World	Wind	Operation	Aluminium	t Al	581.513	1999.29	6248.94	11590.1	16470.3
GCAM	FullTech	World	Wind	Operation	Cement	t cement	1365.75	4682.09	14610.8	27100.8	38520.3
GCAM	FullTech	World	Wind	Operation	Copper	t Cu	2521.47	8660.76	27061.5	50205.2	71369.3
GCAM	FullTech	World	Wind	Operation	Deforestation	m2	23197.3	79848.7	245205	452237	637433
GCAM	FullTech	World	Wind	Operation	Ecosystem_|Terrestrial acidification	species.yr	0.00579046	0.0188959	0.0555479	0.0976124	0.130828
GCAM	FullTech	World	Wind	Operation	Ecosystem|Agricultural and urban land occupation	species.yr	0.0749819	0.261585	0.82641	55.0174	156.391
GCAM	FullTech	World	Wind	Operation	Ecosystem|Freshwater ecotoxicity	species.yr	0.00825218	0.0281905	0.08791	0.162538	0.230358
GCAM	FullTech	World	Wind	Operation	Ecosystem|Freshwater eutrophication	species.yr	0.00838701	0.0281977	0.0874754	0.160512	0.226028
GCAM	FullTech	World	Wind	Operation	Ecosystem|Marine ecotoxicity	species.yr	0.00175273	0.0059148	0.0181925	0.0333609	0.046877
GCAM	FullTech	World	Wind	Operation	Ecosystem|Natural land transformation	species.yr	0.0445388	0.15331	0.470794	0.868295	1.22387
GCAM	FullTech	World	Wind	Operation	Ecosystem|Terrestrial acidification	species.yr	0.000137784	0.000384033	0.0010633	0.00206346	0.0030075
GCAM	FullTech	World	Wind	Operation	Ecosystem|Terrestrial acidification|indirect	species.yr	0.000137784	0.000384033	0.0010633	0.00206346	0.0030075
GCAM	FullTech	World	Wind	Operation	Ecosystem|Terrestrial ecotoxicity	species.yr	0.00522703	0.0167319	0.0485746	0.085359	0.114319
GCAM	FullTech	World	Wind	Operation	Ecotoxicity	species.yr	0.0152319	0.0508372	0.154677	0.281258	0.391554
GCAM	FullTech	World	Wind	Operation	Fossil depletion	kg oil eq	9.63606e+06	3.25874e+07	9.73979e+07	1.74248e+08	2.41591e+08
GCAM	FullTech	World	Wind	Operation	Fossil depletion|Gases	kg oil eq	1.89443e+06	6.51114e+06	1.94806e+07	3.45829e+07	4.75161e+07
GCAM	FullTech	World	Wind	Operation	Fossil depletion|Liquids	kg oil eq	111393	476311	1.7826e+06	3.02096e+06	3.89186e+06
GCAM	FullTech	World	Wind	Operation	Fossil depletion|Solids	kg oil eq	7.63024e+06	2.56e+07	7.61347e+07	1.36644e+08	1.90183e+08
GCAM	FullTech	World	Wind	Operation	Freshwater ecotoxicity	kg 1,4-DCB-Eq	9.58612e+06	3.27475e+07	1.0212e+08	1.88812e+08	2.67595e+08
GCAM	FullTech	World	Wind	Operation	Freshwater eutrophication	kg P-Eq	188897	635082	1.97017e+06	3.61513e+06	5.09071e+06
GCAM	FullTech	World	Wind	Operation	Human toxicity	kg 1,4-DCB-Eq	3.73815e+08	1.2401e+09	3.7425e+09	6.74568e+09	9.30646e+09
GCAM	FullTech	World	Wind	Operation	HumanHealth|Human toxicity	DALY	261.671	868.073	2619.75	4721.98	6514.52
GCAM	FullTech	World	Wind	Operation	HumanHealth|Ionising radiation	DALY	0.207608	0.494478	1.33723	2.4273	3.45447
GCAM	FullTech	World	Wind	Operation	HumanHealth|Oxidant formation	DALY	0.00127658	0.00536512	0.0162195	0.0286979	0.0373672
GCAM	FullTech	World	Wind	Operation	HumanHealth|Particulate matter	DALY	1.76989	5.4003	14.8316	28.4803	40.9454
GCAM	FullTech	World	Wind	Operation	Ionising radiation	kg U235-Eq	1.2659e+07	3.01511e+07	8.15382e+07	1.48006e+08	2.10639e+08
GCAM	FullTech	World	Wind	Operation	Iron	t Fe	34956.4	120062	375103	695847	989096
GCAM	FullTech	World	Wind	Operation	Land occupation	m2a	4.94557e+06	1.72387e+07	5.45543e+07	2.81868e+09	7.97915e+09
GCAM	FullTech	World	Wind	Operation	Marine ecotoxicity	kg 1,4-DCB-Eq	9.95268e+06	3.35866e+07	1.03304e+08	1.89437e+08	2.66186e+08
GCAM	FullTech	World	Wind	Operation	Marine eutrophication	kg N-Eq	78751.5	268003	832325	1.53284e+06	2.16378e+06
GCAM	FullTech	World	Wind	Operation	Metal depletion	kg Fe-eq	2.6828e+08	9.21403e+08	2.87891e+09	5.34098e+09	7.59246e+09
GCAM	FullTech	World	Wind	Operation	Natural land transformation	m2	28774.6	98634.2	302562	558106	787105
GCAM	FullTech	World	Wind	Operation	Oxidant formation	kg NMVOC-eq	32732.7	137567	415885	735845	958133
GCAM	FullTech	World	Wind	Operation	Ozone depletion	kg CFC-11 eq	14.2277	48.2529	148.929	276.295	392.744
GCAM	FullTech	World	Wind	Operation	Particulate matter	kg PM10 eq	6807.28	20770.4	57044.5	109540	157482
GCAM	FullTech	World	Wind	Operation	Resource|Fossil depletion	$	1.58995e+06	5.37692e+06	1.60707e+07	2.8751e+07	3.98626e+07
GCAM	FullTech	World	Wind	Operation	Resource|Metal depletion	$	1.91821e+07	6.58803e+07	2.05842e+08	3.8188e+08	5.42861e+08
GCAM	FullTech	World	Wind	Operation	Terrestrial acidification	kg SO2eq	23755.9	66212.6	183327	355769	518534
GCAM	FullTech	World	Wind	Operation	Terrestrial ecotoxicity	kg 1,4-DCB-Eq	34711.1	111111	322569	566842	759153
GCAM	FullTech	World	Wind	Operation	Ecosystem	species.yr	0.143277	0.494314	1.54042	56.3295	158.235
GCAM	FullTech	World	Wind	Operation	HumanHealth	DALY	263.649	873.974	2635.94	4752.91	6558.96
GCAM	FullTech	World	Wind	Operation	Resource	$	2.0772e+07	7.12573e+07	2.21912e+08	4.10631e+08	5.82724e+08
GCAM	FullTech	World	Wind farm	Operation	Land occupation	m2a	3.20433e+10	1.14075e+11	3.7505e+11	6.98275e+11	9.91118e+11
GCAM	Conv	World	Biomass|w/ CCS	Construction	Aluminium	t Al	0	0	157770	145990	137716
GCAM	Conv	World	Biomass|w/ CCS	Construction	Cement	t cement	0	0	7.32864e+06	6.7879e+06	6.40406e+06
GCAM	Conv	World	Biomass|w/ CCS	Construction	Copper	t Cu	0	0	244789	226700	213872
GCAM	Conv	World	Biomass|w/ CCS	Construction	Deforestation	m2	0	0	2.61435e+07	2.41401e+07	2.26904e+07
GCAM	Conv	World	Biomass|w/ CCS	Construction	Ecosystem_|Terrestrial acidification	species.yr	0	0	1.12433	0.998706	0.90109
GCAM	Conv	World	Biomass|w/ CCS	Construction	Ecosystem|Agricultural and urban land occupation	species.yr	0	0	56.1649	51.6388	48.6413
GCAM	Conv	World	Biomass|w/ CCS	Construction	Ecosystem|Freshwater ecotoxicity	species.yr	0	0	0.872521	0.79673	0.747063
GCAM	Conv	World	Biomass|w/ CCS	Construction	Ecosystem|Freshwater eutrophication	species.yr	0	0	1.30035	1.17124	1.08979
GCAM	Conv	World	Biomass|w/ CCS	Construction	Ecosystem|Marine ecotoxicity	species.yr	0	0	0.183077	0.166156	0.154549
GCAM	Conv	World	Biomass|w/ CCS	Construction	Ecosystem|Natural land transformation	species.yr	0	0	50.1955	46.3491	43.5656
GCAM	Conv	World	Biomass|w/ CCS	Construction	Ecosystem|Terrestrial acidification	species.yr	0	0	0.130448	0.126032	0.125743
GCAM	Conv	World	Biomass|w/ CCS	Construction	Ecosystem|Terrestrial acidification|indirect	species.yr	0	0	0.130448	0.126032	0.125743
GCAM	Conv	World	Biomass|w/ CCS	Construction	Ecosystem|Terrestrial ecotoxicity	species.yr	0	0	1.29766	1.17573	1.07873
GCAM	Conv	World	Biomass|w/ CCS	Construction	Ecotoxicity	species.yr	0	0	2.35325	2.13862	1.98034
GCAM	Conv	World	Biomass|w/ CCS	Construction	Fossil depletion	kg oil eq	0	0	6.11724e+09	5.43835e+09	4.97129e+09
GCAM	Conv	World	Biomass|w/ CCS	Construction	Fossil depletion|Gases	kg oil eq	0	0	1.17598e+09	1.04686e+09	9.48265e+08
GCAM	Conv	World	Biomass|w/ CCS	Construction	Fossil depletion|Liquids	kg oil eq	0	0	2.67093e+08	2.21323e+08	1.83855e+08
GCAM	Conv	World	Biomass|w/ CCS	Construction	Fossil depletion|Solids	kg oil eq	0	0	4.67416e+09	4.17017e+09	3.83917e+09
GCAM	Conv	World	Biomass|w/ CCS	Construction	Freshwater ecotoxicity	kg 1,4-DCB-Eq	0	0	1.01356e+09	9.25519e+08	8.67823e+08
GCAM	Conv	World	Biomass|w/ CCS	Construction	Freshwater eutrophication	kg P-Eq	0	0	2.92871e+07	2.63794e+07	2.45448e+07
GCAM	Conv	World	Biomass|w/ CCS	Construction	Human toxicity	kg 1,4-DCB-Eq	0	0	4.66855e+10	4.17899e+10	3.82819e+10
GCAM	Conv	World	Biomass|w/ CCS	Construction	HumanHealth|Human toxicity	DALY	0	0	32679.9	29252.9	26797.3
GCAM	Conv	World	Biomass|w/ CCS	Construction	HumanHealth|Ionising radiation	DALY	0	0	37.7295	36.7488	32.7568
GCAM	Conv	World	Biomass|w/ CCS	Construction	HumanHealth|Oxidant formation	DALY	0	0	1.48442	1.24375	1.16431
GCAM	Conv	World	Biomass|w/ CCS	Construction	HumanHealth|Particulate matter	DALY	0	0	1852.55	1781.06	1763.87
GCAM	Conv	World	Biomass|w/ CCS	Construction	Ionising radiation	kg U235-Eq	0	0	2.30058e+09	2.24078e+09	1.99736e+09
GCAM	Conv	World	Biomass|w/ CCS	Construction	Iron	t Fe	0	0	2.2421e+07	2.07647e+07	1.95895e+07
GCAM	Conv	World	Biomass|w/ CCS	Construction	Land occupation	m2a	0	0	3.04692e+09	2.79639e+09	2.63297e+09
GCAM	Conv	World	Biomass|w/ CCS	Construction	Marine ecotoxicity	kg 1,4-DCB-Eq	0	0	1.03958e+09	9.43499e+08	8.77592e+08
GCAM	Conv	World	Biomass|w/ CCS	Construction	Marine eutrophication	kg N-Eq	0	0	1.08034e+07	9.73568e+06	9.04332e+06
GCAM	Conv	World	Biomass|w/ CCS	Construction	Metal depletion	kg Fe-eq	0	0	2.91601e+10	2.70061e+10	2.54765e+10
GCAM	Conv	World	Biomass|w/ CCS	Construction	Natural land transformation	m2	0	0	2.88334e+07	2.66205e+07	2.50129e+07
GCAM	Conv	World	Biomass|w/ CCS	Construction	Oxidant formation	kg NMVOC-eq	0	0	3.80621e+07	3.1891e+07	2.9854e+07
GCAM	Conv	World	Biomass|w/ CCS	Construction	Ozone depletion	kg CFC-11 eq	0	0	3433.72	3187.15	2994.13
GCAM	Conv	World	Biomass|w/ CCS	Construction	Particulate matter	kg PM10 eq	0	0	7.12519e+06	6.85022e+06	6.78413e+06
GCAM	Conv	World	Biomass|w/ CCS	Construction	Resource|Fossil depletion	$	0	0	1.00934e+09	8.97327e+08	8.20263e+08
GCAM	Conv	World	Biomass|w/ CCS	Construction	Resource|Metal depletion	$	0	0	2.08495e+09	1.93094e+09	1.82157e+09
GCAM	Conv	World	Biomass|w/ CCS	Construction	Terrestrial acidification	kg SO2eq	0	0	2.24909e+07	2.17297e+07	2.16799e+07
GCAM	Conv	World	Biomass|w/ CCS	Construction	Terrestrial ecotoxicity	kg 1,4-DCB-Eq	0	0	8.61732e+06	7.80766e+06	7.16348e+06
GCAM	Conv	World	Biomass|w/ CCS	Construction	Ecosystem	species.yr	0	0	110.144	101.424	95.4028
GCAM	Conv	World	Biomass|w/ CCS	Construction	HumanHealth	DALY	0	0	34571.6	31072	28595.1
GCAM	Conv	World	Biomass|w/ CCS	Construction	Resource	$	0	0	3.09429e+09	2.82826e+09	2.64183e+09
GCAM	Conv	World	Biomass|w/ CCS	Operation	Aluminium	t Al	0	0	5642.79	16504.3	29203.8
GCAM	Conv	World	Biomass|w/ CCS	Operation	Cement	t cement	0	0	66514.9	194072	342577
GCAM	Conv	World	Biomass|w/ CCS	Operation	CO2 storage	Mt CO2	0	0	2027.86	4213.75	5630.84
GCAM	Conv	World	Biomass|w/ CCS	Operation	Copper	t Cu	0	0	4295.78	12599	22329.5
GCAM	Conv	World	Biomass|w/ CCS	Operation	Deforestation	m2	0	0	3.66792e+08	1.07167e+09	1.90062e+09
GCAM	Conv	World	Biomass|w/ CCS	Operation	Ecosystem_|Terrestrial acidification	species.yr	0	0	0.674155	1.96883	3.44288
GCAM	Conv	World	Biomass|w/ CCS	Operation	Ecosystem|Agricultural and urban land occupation	species.yr	0	0	738.488	1921.96	3191.32
GCAM	Conv	World	Biomass|w/ CCS	Operation	Ecosystem|Freshwater ecotoxicity	species.yr	0	0	0.237887	0.678588	1.16273
GCAM	Conv	World	Biomass|w/ CCS	Operation	Ecosystem|Freshwater eutrophication	species.yr	0	0	0.30631	0.870357	1.50129
GCAM	Conv	World	Biomass|w/ CCS	Operation	Ecosystem|Marine ecotoxicity	species.yr	0	0	0.0311959	0.0902401	0.158191
GCAM	Conv	World	Biomass|w/ CCS	Operation	Ecosystem|Natural land transformation	species.yr	0	0	704.241	2057.6	3649.19
GCAM	Conv	World	Biomass|w/ CCS	Operation	Ecosystem|Terrestrial acidification	species.yr	0	0	1.91861	4.21312	5.82609
GCAM	Conv	World	Biomass|w/ CCS	Operation	Ecosystem|Terrestrial acidification|direct	species.yr	0	0	1.91726	4.20907	5.81872
GCAM	Conv	World	Biomass|w/ CCS	Operation	Ecosystem|Terrestrial acidification|indirect	species.yr	0	0	0.00135039	0.00404707	0.00736981
GCAM	Conv	World	Biomass|w/ CCS	Operation	Ecosystem|Terrestrial ecotoxicity	species.yr	0	0	4.83635	14.0865	24.8692
GCAM	Conv	World	Biomass|w/ CCS	Operation	Ecotoxicity	species.yr	0	0	5.10543	14.8554	26.1902
GCAM	Conv	World	Biomass|w/ CCS	Operation	Fossil depletion	kg oil eq	0	0	6.62961e+07	1.84807e+08	3.15299e+08
GCAM	Conv	World	Biomass|w/ CCS	Operation	Fossil depletion|Gases	kg oil eq	0	0	1.28748e+07	3.57038e+07	6.04581e+07
GCAM	Conv	World	Biomass|w/ CCS	Operation	Fossil depletion|Liquids	kg oil eq	0	0	2.58098e+06	6.73199e+06	1.04771e+07
GCAM	Conv	World	Biomass|w/ CCS	Operation	Fossil depletion|Solids	kg oil eq	0	0	5.08403e+07	1.42372e+08	2.44363e+08
GCAM	Conv	World	Biomass|w/ CCS	Operation	Freshwater ecotoxicity	kg 1,4-DCB-Eq	0	0	2.76341e+08	7.8828e+08	1.35069e+09
GCAM	Conv	World	Biomass|w/ CCS	Operation	Freshwater eutrophication	kg P-Eq	0	0	6.89886e+06	1.96026e+07	3.38127e+07
GCAM	Conv	World	Biomass|w/ CCS	Operation	Human toxicity	kg 1,4-DCB-Eq	0	0	2.38591e+10	6.81811e+10	1.17067e+11
GCAM	Conv	World	Biomass|w/ CCS	Operation	HumanHealth|Human toxicity	DALY	0	0	16701.4	47726.7	81946.8
GCAM	Conv	World	Biomass|w/ CCS	Operation	HumanHealth|Ionising radiation	DALY	0	0	4.26095	12.873	22.762
GCAM	Conv	World	Biomass|w/ CCS	Operation	HumanHealth|Oxidant formation	DALY	0	0	23.7474	53.2152	74.0901
GCAM	Conv	World	Biomass|w/ CCS	Operation	HumanHealth|Particulate matter	DALY	0	0	32894.1	72222.7	99856.5
GCAM	Conv	World	Biomass|w/ CCS	Operation	Ionising radiation	kg U235-Eq	0	0	2.59814e+08	7.84939e+08	1.38793e+09
GCAM	Conv	World	Biomass|w/ CCS	Operation	Iron	t Fe	0	0	245206	711802	1.25123e+06
GCAM	Conv	World	Biomass|w/ CCS	Operation	Land occupation	m2a	0	0	3.7554e+10	9.77488e+10	1.62321e+11
GCAM	Conv	World	Biomass|w/ CCS	Operation	Marine ecotoxicity	kg 1,4-DCB-Eq	0	0	1.77143e+08	5.12419e+08	8.98274e+08
GCAM	Conv	World	Biomass|w/ CCS	Operation	Marine eutrophication	kg N-Eq	0	0	4.25721e+07	1.25665e+08	2.20858e+08
GCAM	Conv	World	Biomass|w/ CCS	Operation	Metal depletion	kg Fe-eq	0	0	5.39852e+08	1.57031e+09	2.75033e+09
GCAM	Conv	World	Biomass|w/ CCS	Operation	Natural land transformation	m2	0	0	3.64662e+08	1.06541e+09	1.88958e+09
GCAM	Conv	World	Biomass|w/ CCS	Operation	Oxidant formation	kg NMVOC-eq	0	0	6.08908e+08	1.36449e+09	1.89975e+09
GCAM	Conv	World	Biomass|w/ CCS	Operation	Ozone depletion	kg CFC-11 eq	0	0	989.378	2878.13	5045.32
GCAM	Conv	World	Biomass|w/ CCS	Operation	Particulate matter	kg PM10 eq	0	0	1.26516e+08	2.7778e+08	3.84063e+08
GCAM	Conv	World	Biomass|w/ CCS	Operation	Resource|Fossil depletion	$	0	0	1.09388e+07	3.04932e+07	5.20243e+07
GCAM	Conv	World	Biomass|w/ CCS	Operation	Resource|Metal depletion	$	0	0	3.85994e+07	1.12277e+08	1.96649e+08
GCAM	Conv	World	Biomass|w/ CCS	Operation	Terrestrial acidification	kg SO2eq	0	0	3.30795e+08	7.264e+08	1.0045e+09
GCAM	Conv	World	Biomass|w/ CCS	Operation	Terrestrial ecotoxicity	kg 1,4-DCB-Eq	0	0	3.21166e+07	9.35442e+07	1.65149e+08
GCAM	Conv	World	Biomass|w/ CCS	Operation	Water Consumption	km3/yr	0	0	0.196274	0.579701	1.03727
GCAM	Conv	World	Biomass|w/ CCS	Operation	Water Withdrawal	km3/yr	0	0	2.54978	7.6091	13.7799
GCAM	Conv	World	Biomass|w/ CCS	Operation	Ecosystem	species.yr	0	0	1450.06	3999.49	6874.03
GCAM	Conv	World	Biomass|w/ CCS	Operation	HumanHealth	DALY	0	0	49623.5	120016	181900
GCAM	Conv	World	Biomass|w/ CCS	Operation	Resource	$	0	0	4.95383e+07	1.4277e+08	2.48673e+08
GCAM	Conv	World	Biomass|w/o CCS	Construction	Aluminium	t Al	12079.8	29993.3	3025.49	683.003	99.0926
GCAM	Conv	World	Biomass|w/o CCS	Construction	Cement	t cement	562793	1.39418e+06	140590	31743	4602.72
GCAM	Conv	World	Biomass|w/o CCS	Construction	Copper	t Cu	18785.8	46557.3	4695	1059.8	153.658
GCAM	Conv	World	Biomass|w/o CCS	Construction	Deforestation	m2	2.03286e+06	4.99239e+06	500721	112592	16265.2
GCAM	Conv	World	Biomass|w/o CCS	Construction	Ecosystem_|Terrestrial acidification	species.yr	0.0953259	0.226492	0.0215468	0.00468087	0.000651228
GCAM	Conv	World	Biomass|w/o CCS	Construction	Ecosystem|Agricultural and urban land occupation	species.yr	4.22666	10.6425	1.07582	0.242031	0.0352
GCAM	Conv	World	Biomass|w/o CCS	Construction	Ecosystem|Freshwater ecotoxicity	species.yr	0.066252	0.166602	0.0166997	0.00375221	0.000546698
GCAM	Conv	World	Biomass|w/o CCS	Construction	Ecosystem|Freshwater eutrophication	species.yr	0.0986904	0.249891	0.0248171	0.00554873	0.000811575
GCAM	Conv	World	Biomass|w/o CCS	Construction	Ecosystem|Marine ecotoxicity	species.yr	0.0142459	0.0353182	0.00350403	0.000781174	0.000112763
GCAM	Conv	World	Biomass|w/o CCS	Construction	Ecosystem|Natural land transformation	species.yr	3.9031	9.58538	0.961384	0.216176	0.0312293
GCAM	Conv	World	Biomass|w/o CCS	Construction	Ecosystem|Terrestrial acidification	species.yr	0.0143758	0.0264874	0.00265273	0.000726842	0.000119369
GCAM	Conv	World	Biomass|w/o CCS	Construction	Ecosystem|Terrestrial acidification|indirect	species.yr	0.0143758	0.0264874	0.00265273	0.000726842	0.000119369
GCAM	Conv	World	Biomass|w/o CCS	Construction	Ecosystem|Terrestrial ecotoxicity	species.yr	0.104504	0.250641	0.0245686	0.00531137	0.000742318
GCAM	Conv	World	Biomass|w/o CCS	Construction	Ecotoxicity	species.yr	0.185002	0.452561	0.0447723	0.00984475	0.00140178
GCAM	Conv	World	Biomass|w/o CCS	Construction	Fossil depletion	kg oil eq	4.99029e+08	1.22269e+09	1.17581e+08	2.54567e+07	3.57225e+06
GCAM	Conv	World	Biomass|w/o CCS	Construction	Fossil depletion|Gases	kg oil eq	9.46096e+07	2.34012e+08	2.28766e+07	4.91653e+06	682329
GCAM	Conv	World	Biomass|w/o CCS	Construction	Fossil depletion|Liquids	kg oil eq	2.17851e+07	5.23783e+07	5.12325e+06	1.03091e+06	131230
GCAM	Conv	World	Biomass|w/o CCS	Construction	Fossil depletion|Solids	kg oil eq	3.82635e+08	9.36296e+08	8.95813e+07	1.95093e+07	2.75869e+06
GCAM	Conv	World	Biomass|w/o CCS	Construction	Freshwater ecotoxicity	kg 1,4-DCB-Eq	7.69614e+07	1.93532e+08	1.93991e+07	4.35875e+06	635070
GCAM	Conv	World	Biomass|w/o CCS	Construction	Freshwater eutrophication	kg P-Eq	2.22276e+06	5.62817e+06	558944	124971	18278.7
GCAM	Conv	World	Biomass|w/o CCS	Construction	Human toxicity	kg 1,4-DCB-Eq	3.73829e+09	9.13124e+09	8.93291e+08	1.96226e+08	2.78821e+07
GCAM	Conv	World	Biomass|w/o CCS	Construction	HumanHealth|Human toxicity	DALY	2616.8	6391.87	625.303	137.358	19.5175
GCAM	Conv	World	Biomass|w/o CCS	Construction	HumanHealth|Ionising radiation	DALY	4.09253	7.68921	0.68427	0.154415	0.0226568
GCAM	Conv	World	Biomass|w/o CCS	Construction	HumanHealth|Oxidant formation	DALY	0.121183	0.301392	0.0284595	0.006332	0.000987046
GCAM	Conv	World	Biomass|w/o CCS	Construction	HumanHealth|Particulate matter	DALY	194.516	382.771	38.2872	10.124	1.63527
GCAM	Conv	World	Biomass|w/o CCS	Construction	Ionising radiation	kg U235-Eq	2.49544e+08	4.68854e+08	4.17238e+07	9.41553e+06	1.38151e+06
GCAM	Conv	World	Biomass|w/o CCS	Construction	Iron	t Fe	1.72158e+06	4.26538e+06	430098	97088.9	14076.4
GCAM	Conv	World	Biomass|w/o CCS	Construction	Land occupation	m2a	2.27947e+08	5.76436e+08	5.8327e+07	1.31044e+07	1.90666e+06
GCAM	Conv	World	Biomass|w/o CCS	Construction	Marine ecotoxicity	kg 1,4-DCB-Eq	8.08941e+07	2.00551e+08	1.98973e+07	4.43582e+06	640312
GCAM	Conv	World	Biomass|w/o CCS	Construction	Marine eutrophication	kg N-Eq	837465	2.09572e+06	206892	46296.5	6729.09
GCAM	Conv	World	Biomass|w/o CCS	Construction	Metal depletion	kg Fe-eq	2.23889e+09	5.5467e+09	5.59287e+08	1.26244e+08	1.83028e+07
GCAM	Conv	World	Biomass|w/o CCS	Construction	Natural land transformation	m2	2.24699e+06	5.50721e+06	552100	124141	17927.1
GCAM	Conv	World	Biomass|w/o CCS	Construction	Oxidant formation	kg NMVOC-eq	3.10726e+06	7.728e+06	729731	162359	25308.9
GCAM	Conv	World	Biomass|w/o CCS	Construction	Ozone depletion	kg CFC-11 eq	271.611	657.806	65.5708	14.7817	2.1268
GCAM	Conv	World	Biomass|w/o CCS	Construction	Particulate matter	kg PM10 eq	748140	1.4722e+06	147258	38938.5	6289.51
GCAM	Conv	World	Biomass|w/o CCS	Construction	Resource|Fossil depletion	$	8.23399e+07	2.01743e+08	1.94009e+07	4.20036e+06	589421
GCAM	Conv	World	Biomass|w/o CCS	Construction	Resource|Metal depletion	$	1.60081e+08	3.96589e+08	3.9989e+07	9.02647e+06	1.30865e+06
GCAM	Conv	World	Biomass|w/o CCS	Construction	Terrestrial acidification	kg SO2eq	2.47859e+06	4.5668e+06	457367	125318	20580.8
GCAM	Conv	World	Biomass|w/o CCS	Construction	Terrestrial ecotoxicity	kg 1,4-DCB-Eq	693978	1.66443e+06	163153	35271.1	4929.5
GCAM	Conv	World	Biomass|w/o CCS	Construction	Ecosystem	species.yr	8.42783	20.9568	2.10944	0.474328	0.068762
GCAM	Conv	World	Biomass|w/o CCS	Construction	HumanHealth	DALY	2815.53	6782.63	664.303	147.643	21.1764
GCAM	Conv	World	Biomass|w/o CCS	Construction	Resource	$	2.42421e+08	5.98333e+08	5.93899e+07	1.32268e+07	1.89807e+06
GCAM	Conv	World	Biomass|w/o CCS	Operation	Aluminium	t Al	8293.14	15255.4	6931.08	1005.05	86.5517
GCAM	Conv	World	Biomass|w/o CCS	Operation	Cement	t cement	93342.1	171086	77655.4	11190.6	958.628
GCAM	Conv	World	Biomass|w/o CCS	Operation	Copper	t Cu	6411.26	11713.4	5302.76	772.66	66.5788
GCAM	Conv	World	Biomass|w/o CCS	Operation	Deforestation	m2	5.50947e+08	1.04561e+09	4.88502e+08	7.00462e+07	6.0406e+06
GCAM	Conv	World	Biomass|w/o CCS	Operation	Ecosystem_|Terrestrial acidification	species.yr	0.963432	1.77687	0.825821	0.121767	0.0104275
GCAM	Conv	World	Biomass|w/o CCS	Operation	Ecosystem|Agricultural and urban land occupation	species.yr	1718.46	2208.08	913.392	116.661	9.41897
GCAM	Conv	World	Biomass|w/o CCS	Operation	Ecosystem|Freshwater ecotoxicity	species.yr	0.368983	0.660764	0.294697	0.040474	0.003328
GCAM	Conv	World	Biomass|w/o CCS	Operation	Ecosystem|Freshwater eutrophication	species.yr	0.507608	0.890287	0.37916	0.0521415	0.00428052
GCAM	Conv	World	Biomass|w/o CCS	Operation	Ecosystem|Marine ecotoxicity	species.yr	0.0442865	0.081985	0.0373312	0.00527783	0.000449895
GCAM	Conv	World	Biomass|w/o CCS	Operation	Ecosystem|Natural land transformation	species.yr	1057.82	2007.57	937.924	134.489	11.5979
GCAM	Conv	World	Biomass|w/o CCS	Operation	Ecosystem|Terrestrial acidification	species.yr	0.00163704	0.00274171	0.0145051	0.00622534	0.000963601
GCAM	Conv	World	Biomass|w/o CCS	Operation	Ecosystem|Terrestrial acidification|direct	species.yr	0	0	0.0132528	0.00601463	0.000943779
GCAM	Conv	World	Biomass|w/o CCS	Operation	Ecosystem|Terrestrial acidification|indirect	species.yr	0.00163704	0.00274171	0.0012523	0.000210704	1.98223e-05
GCAM	Conv	World	Biomass|w/o CCS	Operation	Ecosystem|Terrestrial ecotoxicity	species.yr	6.85329	12.8898	5.98948	0.854434	0.0731586
GCAM	Conv	World	Biomass|w/o CCS	Operation	Ecotoxicity	species.yr	7.26656	13.6326	6.32151	0.900186	0.0769365
GCAM	Conv	World	Biomass|w/o CCS	Operation	Fossil depletion	kg oil eq	7.14472e+07	1.27993e+08	5.519e+07	7.52161e+06	616679
GCAM	Conv	World	Biomass|w/o CCS	Operation	Fossil depletion|Gases	kg oil eq	1.34945e+07	2.46776e+07	1.06906e+07	1.4395e+06	116730
GCAM	Conv	World	Biomass|w/o CCS	Operation	Fossil depletion|Liquids	kg oil eq	3.53427e+06	6.21034e+06	2.69367e+06	344409	25798.5
GCAM	Conv	World	Biomass|w/o CCS	Operation	Fossil depletion|Solids	kg oil eq	5.44184e+07	9.71046e+07	4.18057e+07	5.7377e+06	474150
GCAM	Conv	World	Biomass|w/o CCS	Operation	Freshwater ecotoxicity	kg 1,4-DCB-Eq	4.28628e+08	7.67574e+08	3.42333e+08	4.70165e+07	3.86596e+06
GCAM	Conv	World	Biomass|w/o CCS	Operation	Freshwater eutrophication	kg P-Eq	1.14326e+07	2.00515e+07	8.53964e+06	1.17436e+06	96408.1
GCAM	Conv	World	Biomass|w/o CCS	Operation	Human toxicity	kg 1,4-DCB-Eq	3.70234e+10	6.64714e+10	2.9771e+10	4.10162e+09	3.37491e+08
GCAM	Conv	World	Biomass|w/o CCS	Operation	HumanHealth|Human toxicity	DALY	25916.4	46530	20839.7	2871.14	236.244
GCAM	Conv	World	Biomass|w/o CCS	Operation	HumanHealth|Ionising radiation	DALY	10.3129	15.1753	6.1299	0.788782	0.0647691
GCAM	Conv	World	Biomass|w/o CCS	Operation	HumanHealth|Oxidant formation	DALY	0.0137788	0.0277247	0.175964	0.0769379	0.0119342
GCAM	Conv	World	Biomass|w/o CCS	Operation	HumanHealth|Particulate matter	DALY	162159	302436	106061	10012	702.272
GCAM	Conv	World	Biomass|w/o CCS	Operation	Ionising radiation	kg U235-Eq	6.28834e+08	9.25325e+08	3.73774e+08	4.80965e+07	3.94933e+06
GCAM	Conv	World	Biomass|w/o CCS	Operation	Iron	t Fe	242990	443471	200187	28426.8	2407.96
GCAM	Conv	World	Biomass|w/o CCS	Operation	Land occupation	m2a	8.73632e+10	1.12281e+11	4.64474e+10	5.93312e+09	4.79066e+08
GCAM	Conv	World	Biomass|w/o CCS	Operation	Marine ecotoxicity	kg 1,4-DCB-Eq	2.51476e+08	4.65543e+08	2.11982e+08	2.99696e+07	2.55468e+06
GCAM	Conv	World	Biomass|w/o CCS	Operation	Marine eutrophication	kg N-Eq	5.75977e+07	1.08466e+08	5.2167e+07	7.92388e+06	690484
GCAM	Conv	World	Biomass|w/o CCS	Operation	Metal depletion	kg Fe-eq	7.16348e+08	1.31005e+09	5.99126e+08	8.67832e+07	7.35344e+06
GCAM	Conv	World	Biomass|w/o CCS	Operation	Natural land transformation	m2	5.4544e+08	1.03522e+09	4.84022e+08	6.94017e+07	5.98517e+06
GCAM	Conv	World	Biomass|w/o CCS	Operation	Oxidant formation	kg NMVOC-eq	353302	710889	4.51189e+06	1.97277e+06	306006
GCAM	Conv	World	Biomass|w/o CCS	Operation	Ozone depletion	kg CFC-11 eq	1440.1	2648.21	1214.95	174.058	14.772
GCAM	Conv	World	Biomass|w/o CCS	Operation	Particulate matter	kg PM10 eq	6.23687e+08	1.16321e+09	4.07926e+08	3.85079e+07	2.70105e+06
GCAM	Conv	World	Biomass|w/o CCS	Operation	Resource|Fossil depletion	$	1.17888e+07	2.11188e+07	9.10635e+06	1.24107e+06	101752
GCAM	Conv	World	Biomass|w/o CCS	Operation	Resource|Metal depletion	$	5.12189e+07	9.36686e+07	4.28375e+07	6.205e+06	525771
GCAM	Conv	World	Biomass|w/o CCS	Operation	Terrestrial acidification	kg SO2eq	282247	472709	2.50087e+06	1.07333e+06	166138
GCAM	Conv	World	Biomass|w/o CCS	Operation	Terrestrial ecotoxicity	kg 1,4-DCB-Eq	4.55105e+07	8.55973e+07	3.97743e+07	5.67402e+06	485823
GCAM	Conv	World	Biomass|w/o CCS	Operation	Water Consumption	km3/yr	0.301306	0.619767	0.286002	0.0397	0.00328913
GCAM	Conv	World	Biomass|w/o CCS	Operation	Water Withdrawal	km3/yr	6.49009	9.28778	3.84247	0.512565	0.0454024
GCAM	Conv	World	Biomass|w/o CCS	Operation	Ecosystem	species.yr	2784.05	4230.18	1858.03	252.108	21.0991
[truncated: 16,219 more rows]

## Sheet: all TechVariants
model	scenario	region	technology	tech.variant	phase	impact	unit	2010	2020	2030	2040	2050
GCAM	Base	World	Biomass|w/o CCS	1	Operation	Water Consumption	km3/yr	0.301306	0.393509	0.549024	0.733421	0.860479
GCAM	Base	World	Biomass|w/o CCS	1	Operation	Water Withdrawal	km3/yr	6.49009	7.59207	10.5285	14.3103	16.7786
GCAM	Base	World	Biomass|w/o CCS	2	Operation	Water Consumption	km3/yr	0.301306	0.405991	0.573527	0.77457	0.914918
GCAM	Base	World	Biomass|w/o CCS	2	Operation	Water Withdrawal	km3/yr	6.49009	4.69519	4.88015	4.99372	5.08861
GCAM	Base	World	Biomass|w/o CCS	residue	Construction	Aluminium	t Al	12083	13497.8	16480.5	21320.3	20218.2
GCAM	Base	World	Biomass|w/o CCS	residue	Construction	Cement	t cement	562831	627957	766249	991590	940443
GCAM	Base	World	Biomass|w/o CCS	residue	Construction	Copper	t Cu	18788	20965.1	25582.8	33103.8	31394.8
GCAM	Base	World	Biomass|w/o CCS	residue	Construction	Deforestation	m2	2.03286e+06	2.25698e+06	2.72808e+06	3.49963e+06	3.28665e+06
GCAM	Base	World	Biomass|w/o CCS	residue	Construction	Ecosystem_|Terrestrial acidification	species.yr	0.0953257	0.100849	0.114983	0.141029	0.124962
GCAM	Base	World	Biomass|w/o CCS	residue	Construction	Ecosystem|Agricultural and urban land occupation	species.yr	4.22665	4.72563	5.75202	7.36865	6.91152
GCAM	Base	World	Biomass|w/o CCS	residue	Construction	Ecosystem|Freshwater ecotoxicity	species.yr	0.0662518	0.0706713	0.0827675	0.105091	0.0968526
GCAM	Base	World	Biomass|w/o CCS	residue	Construction	Ecosystem|Freshwater eutrophication	species.yr	0.0986903	0.102177	0.11737	0.147105	0.132004
GCAM	Base	World	Biomass|w/o CCS	residue	Construction	Ecosystem|Marine ecotoxicity	species.yr	0.0142459	0.0151224	0.0176211	0.0222479	0.0203904
GCAM	Base	World	Biomass|w/o CCS	residue	Construction	Ecosystem|Natural land transformation	species.yr	3.90309	4.3334	5.23792	6.71928	6.31037
GCAM	Base	World	Biomass|w/o CCS	residue	Construction	Ecosystem|Terrestrial acidification	species.yr	0.0143773	0.0127007	0.0147586	0.0188435	0.0181746
GCAM	Base	World	Biomass|w/o CCS	residue	Construction	Ecosystem|Terrestrial acidification|indirect	species.yr	0.0143773	0.0127007	0.0147586	0.0188435	0.0181746
GCAM	Base	World	Biomass|w/o CCS	residue	Construction	Ecosystem|Terrestrial ecotoxicity	species.yr	0.104504	0.117467	0.142949	0.179445	0.16479
GCAM	Base	World	Biomass|w/o CCS	residue	Construction	Ecotoxicity	species.yr	0.185001	0.203261	0.243338	0.306784	0.282033
GCAM	Base	World	Biomass|w/o CCS	residue	Construction	Fossil depletion	kg oil eq	4.97762e+08	5.59765e+08	6.82145e+08	8.81905e+08	8.34427e+08
GCAM	Base	World	Biomass|w/o CCS	residue	Construction	Fossil depletion|Gases	kg oil eq	9.43343e+07	1.07393e+08	1.30056e+08	1.68982e+08	1.60943e+08
GCAM	Base	World	Biomass|w/o CCS	residue	Construction	Fossil depletion|Liquids	kg oil eq	2.17154e+07	2.41498e+07	2.93987e+07	3.80355e+07	3.6044e+07
GCAM	Base	World	Biomass|w/o CCS	residue	Construction	Fossil depletion|Solids	kg oil eq	3.81713e+08	4.28222e+08	5.22691e+08	6.74887e+08	6.3744e+08
GCAM	Base	World	Biomass|w/o CCS	residue	Construction	Freshwater ecotoxicity	kg 1,4-DCB-Eq	7.69612e+07	8.20951e+07	9.61466e+07	1.22078e+08	1.12508e+08
GCAM	Base	World	Biomass|w/o CCS	residue	Construction	Freshwater eutrophication	kg P-Eq	2.22276e+06	2.30129e+06	2.64347e+06	3.31318e+06	2.97306e+06
GCAM	Base	World	Biomass|w/o CCS	residue	Construction	Human toxicity	kg 1,4-DCB-Eq	3.73828e+09	3.90376e+09	4.46457e+09	5.54691e+09	4.99564e+09
GCAM	Base	World	Biomass|w/o CCS	residue	Construction	HumanHealth|Human toxicity	DALY	2616.79	2732.63	3125.2	3882.84	3496.95
GCAM	Base	World	Biomass|w/o CCS	residue	Construction	HumanHealth|Ionising radiation	DALY	4.09252	4.09714	5.96012	8.77231	8.43768
GCAM	Base	World	Biomass|w/o CCS	residue	Construction	HumanHealth|Oxidant formation	DALY	0.121198	0.125379	0.143293	0.174685	0.161365
GCAM	Base	World	Biomass|w/o CCS	residue	Construction	HumanHealth|Particulate matter	DALY	194.536	180.707	208.405	264.329	254.501
GCAM	Base	World	Biomass|w/o CCS	residue	Construction	Ionising radiation	kg U235-Eq	2.49544e+08	2.49825e+08	3.63422e+08	5.34897e+08	5.14492e+08
GCAM	Base	World	Biomass|w/o CCS	residue	Construction	Iron	t Fe	1.72171e+06	1.92086e+06	2.34361e+06	3.0326e+06	2.876e+06
GCAM	Base	World	Biomass|w/o CCS	residue	Construction	Land occupation	m2a	2.27947e+08	2.5517e+08	3.11089e+08	3.97989e+08	3.72484e+08
GCAM	Base	World	Biomass|w/o CCS	residue	Construction	Marine ecotoxicity	kg 1,4-DCB-Eq	8.08939e+07	8.58707e+07	1.00059e+08	1.26332e+08	1.15785e+08
GCAM	Base	World	Biomass|w/o CCS	residue	Construction	Marine eutrophication	kg N-Eq	837467	893362	1.04145e+06	1.30264e+06	1.17473e+06
GCAM	Base	World	Biomass|w/o CCS	residue	Construction	Metal depletion	kg Fe-eq	2.23889e+09	2.47788e+09	2.99885e+09	3.87417e+09	3.66787e+09
GCAM	Base	World	Biomass|w/o CCS	residue	Construction	Natural land transformation	m2	2.24698e+06	2.49007e+06	3.0085e+06	3.8597e+06	3.62221e+06
GCAM	Base	World	Biomass|w/o CCS	residue	Construction	Oxidant formation	kg NMVOC-eq	3.10764e+06	3.21485e+06	3.67419e+06	4.47911e+06	4.13757e+06
GCAM	Base	World	Biomass|w/o CCS	residue	Construction	Ozone depletion	kg CFC-11 eq	271.61	297.726	359.068	461.452	429.803
GCAM	Base	World	Biomass|w/o CCS	residue	Construction	Particulate matter	kg PM10 eq	748217	695027	801559	1.01665e+06	978850
GCAM	Base	World	Biomass|w/o CCS	residue	Construction	Resource|Fossil depletion	$	8.21308e+07	9.23611e+07	1.12554e+08	1.45514e+08	1.37681e+08
GCAM	Base	World	Biomass|w/o CCS	residue	Construction	Resource|Metal depletion	$	1.60081e+08	1.77169e+08	2.14418e+08	2.77003e+08	2.62253e+08
GCAM	Base	World	Biomass|w/o CCS	residue	Construction	Terrestrial acidification	kg SO2eq	2.47885e+06	2.18978e+06	2.54459e+06	3.24888e+06	3.13355e+06
GCAM	Base	World	Biomass|w/o CCS	residue	Construction	Terrestrial ecotoxicity	kg 1,4-DCB-Eq	693976	780062	949280	1.19164e+06	1.09432e+06
GCAM	Base	World	Biomass|w/o CCS	residue	Construction	Ecosystem	species.yr	8.42781	9.37717	11.3654	14.5607	13.6541
GCAM	Base	World	Biomass|w/o CCS	residue	Construction	HumanHealth	DALY	2815.54	2917.56	3339.7	4156.11	3760.05
GCAM	Base	World	Biomass|w/o CCS	residue	Construction	Resource	$	2.42211e+08	2.6953e+08	3.26972e+08	4.22518e+08	3.99934e+08
GCAM	Base	World	Biomass|w/o CCS	residue	Operation	Aluminium	t Al	7125.71	8654.04	12113.4	16472	19694.3
GCAM	Base	World	Biomass|w/o CCS	residue	Operation	Cement	t cement	127688	154963	216569	294369	352017
GCAM	Base	World	Biomass|w/o CCS	residue	Operation	Copper	t Cu	2840.73	3446.78	4820.71	6551.15	7830.84
GCAM	Base	World	Biomass|w/o CCS	residue	Operation	Deforestation	m2	9.50684e+07	1.1527e+08	1.61025e+08	2.18784e+08	2.61538e+08
GCAM	Base	World	Biomass|w/o CCS	residue	Operation	Ecosystem_|Terrestrial acidification	species.yr	0.30756	0.368694	0.508736	0.685432	0.811033
GCAM	Base	World	Biomass|w/o CCS	residue	Operation	Ecosystem|Agricultural and urban land occupation	species.yr	289.815	351.457	491.049	667.221	797.647
GCAM	Base	World	Biomass|w/o CCS	residue	Operation	Ecosystem|Freshwater ecotoxicity	species.yr	0.19413	0.2324	0.321994	0.435192	0.516597
GCAM	Base	World	Biomass|w/o CCS	residue	Operation	Ecosystem|Freshwater eutrophication	species.yr	0.0536882	0.0556811	0.0699046	0.0882509	0.0950172
GCAM	Base	World	Biomass|w/o CCS	residue	Operation	Ecosystem|Marine ecotoxicity	species.yr	0.0372175	0.0445164	0.0616255	0.0832629	0.0988157
GCAM	Base	World	Biomass|w/o CCS	residue	Operation	Ecosystem|Natural land transformation	species.yr	182.531	221.318	309.168	420.066	502.152
GCAM	Base	World	Biomass|w/o CCS	residue	Operation	Ecosystem|Terrestrial acidification	species.yr	0.00257166	0.00285461	0.0382208	0.0951743	0.162724
GCAM	Base	World	Biomass|w/o CCS	residue	Operation	Ecosystem|Terrestrial acidification|direct	species.yr	0	0	0.0341446	0.0894355	0.155721
GCAM	Base	World	Biomass|w/o CCS	residue	Operation	Ecosystem|Terrestrial acidification|indirect	species.yr	0.00257166	0.00285461	0.00407622	0.00573883	0.00700282
GCAM	Base	World	Biomass|w/o CCS	residue	Operation	Ecosystem|Terrestrial ecotoxicity	species.yr	0.216807	0.266535	0.377874	0.50771	0.59897
GCAM	Base	World	Biomass|w/o CCS	residue	Operation	Ecotoxicity	species.yr	0.448155	0.543452	0.761494	1.02616	1.21438
GCAM	Base	World	Biomass|w/o CCS	residue	Operation	Fossil depletion	kg oil eq	1.21863e+08	1.48181e+08	2.06737e+08	2.80732e+08	3.34948e+08
GCAM	Base	World	Biomass|w/o CCS	residue	Operation	Fossil depletion|Gases	kg oil eq	2.33152e+07	2.87648e+07	3.99577e+07	5.41937e+07	6.46004e+07
GCAM	Base	World	Biomass|w/o CCS	residue	Operation	Fossil depletion|Liquids	kg oil eq	4.99014e+06	6.03797e+06	8.41542e+06	1.1424e+07	1.36474e+07
GCAM	Base	World	Biomass|w/o CCS	residue	Operation	Fossil depletion|Solids	kg oil eq	9.35576e+07	1.13379e+08	1.58364e+08	2.15114e+08	2.567e+08
GCAM	Base	World	Biomass|w/o CCS	residue	Operation	Freshwater ecotoxicity	kg 1,4-DCB-Eq	2.25511e+08	2.69967e+08	3.74043e+08	5.0554e+08	6.00104e+08
GCAM	Base	World	Biomass|w/o CCS	residue	Operation	Freshwater eutrophication	kg P-Eq	1.20919e+06	1.25408e+06	1.57443e+06	1.98763e+06	2.14003e+06
GCAM	Base	World	Biomass|w/o CCS	residue	Operation	Human toxicity	kg 1,4-DCB-Eq	2.26484e+10	2.73031e+10	3.79935e+10	5.14937e+10	6.13653e+10
GCAM	Base	World	Biomass|w/o CCS	residue	Operation	HumanHealth|Human toxicity	DALY	15853.9	19112.2	26595.4	36045.6	42955.7
GCAM	Base	World	Biomass|w/o CCS	residue	Operation	HumanHealth|Ionising radiation	DALY	14.1795	17.2853	24.4255	33.8205	41.783
GCAM	Base	World	Biomass|w/o CCS	residue	Operation	HumanHealth|Oxidant formation	DALY	0.0215703	0.0263521	0.489019	1.22153	2.10323
GCAM	Base	World	Biomass|w/o CCS	residue	Operation	HumanHealth|Particulate matter	DALY	162171	153772	179604	207303	205569
GCAM	Base	World	Biomass|w/o CCS	residue	Operation	Ionising radiation	kg U235-Eq	8.64606e+08	1.05398e+09	1.48936e+09	2.06222e+09	2.54774e+09
GCAM	Base	World	Biomass|w/o CCS	residue	Operation	Iron	t Fe	422302	512090	715391	971986	1.16178e+06
GCAM	Base	World	Biomass|w/o CCS	residue	Operation	Land occupation	m2a	1.40659e+10	1.70582e+10	2.38341e+10	3.23836e+10	3.87123e+10
GCAM	Base	World	Biomass|w/o CCS	residue	Operation	Marine ecotoxicity	kg 1,4-DCB-Eq	2.11336e+08	2.52782e+08	3.49934e+08	4.728e+08	5.61115e+08
GCAM	Base	World	Biomass|w/o CCS	residue	Operation	Marine eutrophication	kg N-Eq	8.2663e+06	9.97265e+06	1.38791e+07	1.88047e+07	2.23951e+07
GCAM	Base	World	Biomass|w/o CCS	residue	Operation	Metal depletion	kg Fe-eq	6.4949e+08	7.84527e+08	1.09204e+09	1.48244e+09	1.77053e+09
GCAM	Base	World	Biomass|w/o CCS	residue	Operation	Natural land transformation	m2	9.55078e+07	1.15798e+08	1.61755e+08	2.19769e+08	2.62707e+08
GCAM	Base	World	Biomass|w/o CCS	residue	Operation	Oxidant formation	kg NMVOC-eq	553084	675694	1.25389e+07	3.13212e+07	5.39291e+07
GCAM	Base	World	Biomass|w/o CCS	residue	Operation	Ozone depletion	kg CFC-11 eq	1198.89	1446.93	2011.79	2726.44	3249.28
GCAM	Base	World	Biomass|w/o CCS	residue	Operation	Particulate matter	kg PM10 eq	6.23735e+08	5.91429e+08	6.90784e+08	7.9732e+08	7.90649e+08
GCAM	Base	World	Biomass|w/o CCS	residue	Operation	Resource|Fossil depletion	$	2.01074e+07	2.44499e+07	3.41116e+07	4.63207e+07	5.52665e+07
GCAM	Base	World	Biomass|w/o CCS	residue	Operation	Resource|Metal depletion	$	4.64385e+07	5.60936e+07	7.80807e+07	1.05995e+08	1.26593e+08
GCAM	Base	World	Biomass|w/o CCS	residue	Operation	Terrestrial acidification	kg SO2eq	443390	492174	6.5898e+06	1.64094e+07	2.80558e+07
GCAM	Base	World	Biomass|w/o CCS	residue	Operation	Terrestrial ecotoxicity	kg 1,4-DCB-Eq	1.43975e+06	1.76998e+06	2.50934e+06	3.37154e+06	3.97757e+06
GCAM	Base	World	Biomass|w/o CCS	residue	Operation	Ecosystem	species.yr	472.851	573.378	801.087	1088.5	1301.27
GCAM	Base	World	Biomass|w/o CCS	residue	Operation	HumanHealth	DALY	178039	172901	206224	243384	248568
GCAM	Base	World	Biomass|w/o CCS	residue	Operation	Resource	$	6.65459e+07	8.05436e+07	1.12192e+08	1.52316e+08	1.81859e+08
GCAM	Base	World	Biomass|w/o CCS	TAX0_begr_betr_ir	Construction	Aluminium	t Al	12080	13496.8	16479.4	21318.6	20217.1
GCAM	Base	World	Biomass|w/o CCS	TAX0_begr_betr_ir	Construction	Cement	t cement	562852	627977	766277	991625	940474
GCAM	Base	World	Biomass|w/o CCS	TAX0_begr_betr_ir	Construction	Copper	t Cu	18788	20965.2	25582.8	33103.9	31395
GCAM	Base	World	Biomass|w/o CCS	TAX0_begr_betr_ir	Construction	Deforestation	m2	2.03286e+06	2.25698e+06	2.72808e+06	3.49963e+06	3.28665e+06
GCAM	Base	World	Biomass|w/o CCS	TAX0_begr_betr_ir	Construction	Ecosystem_|Terrestrial acidification	species.yr	0.0953257	0.100849	0.114983	0.141029	0.124962
GCAM	Base	World	Biomass|w/o CCS	TAX0_begr_betr_ir	Construction	Ecosystem|Agricultural and urban land occupation	species.yr	4.22665	4.72563	5.75202	7.36865	6.91152
GCAM	Base	World	Biomass|w/o CCS	TAX0_begr_betr_ir	Construction	Ecosystem|Freshwater ecotoxicity	species.yr	0.0662518	0.0706713	0.0827675	0.105091	0.0968526
GCAM	Base	World	Biomass|w/o CCS	TAX0_begr_betr_ir	Construction	Ecosystem|Freshwater eutrophication	species.yr	0.0986903	0.102177	0.11737	0.147105	0.132004
GCAM	Base	World	Biomass|w/o CCS	TAX0_begr_betr_ir	Construction	Ecosystem|Marine ecotoxicity	species.yr	0.0142459	0.0151224	0.0176211	0.0222479	0.0203904
GCAM	Base	World	Biomass|w/o CCS	TAX0_begr_betr_ir	Construction	Ecosystem|Natural land transformation	species.yr	3.90309	4.3334	5.23792	6.71928	6.31037
GCAM	Base	World	Biomass|w/o CCS	TAX0_begr_betr_ir	Construction	Ecosystem|Terrestrial acidification	species.yr	0.014378	0.0127012	0.0147592	0.0188443	0.0181753
GCAM	Base	World	Biomass|w/o CCS	TAX0_begr_betr_ir	Construction	Ecosystem|Terrestrial acidification|indirect	species.yr	0.014378	0.0127012	0.0147592	0.0188443	0.0181753
GCAM	Base	World	Biomass|w/o CCS	TAX0_begr_betr_ir	Construction	Ecosystem|Terrestrial ecotoxicity	species.yr	0.104504	0.117467	0.142949	0.179445	0.16479
GCAM	Base	World	Biomass|w/o CCS	TAX0_begr_betr_ir	Construction	Ecotoxicity	species.yr	0.185001	0.203261	0.243338	0.306784	0.282033
GCAM	Base	World	Biomass|w/o CCS	TAX0_begr_betr_ir	Construction	Fossil depletion	kg oil eq	4.97783e+08	5.59785e+08	6.82174e+08	8.8194e+08	8.34458e+08
GCAM	Base	World	Biomass|w/o CCS	TAX0_begr_betr_ir	Construction	Fossil depletion|Gases	kg oil eq	9.43381e+07	1.07397e+08	1.30061e+08	1.68989e+08	1.60949e+08
GCAM	Base	World	Biomass|w/o CCS	TAX0_begr_betr_ir	Construction	Fossil depletion|Liquids	kg oil eq	2.17162e+07	2.41506e+07	2.93998e+07	3.80369e+07	3.60452e+07
GCAM	Base	World	Biomass|w/o CCS	TAX0_begr_betr_ir	Construction	Fossil depletion|Solids	kg oil eq	3.81729e+08	4.28238e+08	5.22713e+08	6.74915e+08	6.37464e+08
GCAM	Base	World	Biomass|w/o CCS	TAX0_begr_betr_ir	Construction	Freshwater ecotoxicity	kg 1,4-DCB-Eq	7.69612e+07	8.20951e+07	9.61466e+07	1.22078e+08	1.12508e+08
GCAM	Base	World	Biomass|w/o CCS	TAX0_begr_betr_ir	Construction	Freshwater eutrophication	kg P-Eq	2.22276e+06	2.30129e+06	2.64347e+06	3.31318e+06	2.97306e+06
GCAM	Base	World	Biomass|w/o CCS	TAX0_begr_betr_ir	Construction	Human toxicity	kg 1,4-DCB-Eq	3.73828e+09	3.90376e+09	4.46457e+09	5.54691e+09	4.99564e+09
GCAM	Base	World	Biomass|w/o CCS	TAX0_begr_betr_ir	Construction	HumanHealth|Human toxicity	DALY	2616.79	2732.63	3125.2	3882.84	3496.95
GCAM	Base	World	Biomass|w/o CCS	TAX0_begr_betr_ir	Construction	HumanHealth|Ionising radiation	DALY	4.09252	4.09714	5.96012	8.77231	8.43768
GCAM	Base	World	Biomass|w/o CCS	TAX0_begr_betr_ir	Construction	HumanHealth|Oxidant formation	DALY	0.121204	0.125385	0.143301	0.174694	0.161373
GCAM	Base	World	Biomass|w/o CCS	TAX0_begr_betr_ir	Construction	HumanHealth|Particulate matter	DALY	194.545	180.714	208.414	264.34	254.511
GCAM	Base	World	Biomass|w/o CCS	TAX0_begr_betr_ir	Construction	Ionising radiation	kg U235-Eq	2.49544e+08	2.49825e+08	3.63422e+08	5.34897e+08	5.14492e+08
GCAM	Base	World	Biomass|w/o CCS	TAX0_begr_betr_ir	Construction	Iron	t Fe	1.72178e+06	1.92093e+06	2.34371e+06	3.03273e+06	2.87611e+06
GCAM	Base	World	Biomass|w/o CCS	TAX0_begr_betr_ir	Construction	Land occupation	m2a	2.27947e+08	2.5517e+08	3.11089e+08	3.97989e+08	3.72484e+08
GCAM	Base	World	Biomass|w/o CCS	TAX0_begr_betr_ir	Construction	Marine ecotoxicity	kg 1,4-DCB-Eq	8.08939e+07	8.58707e+07	1.00059e+08	1.26332e+08	1.15785e+08
GCAM	Base	World	Biomass|w/o CCS	TAX0_begr_betr_ir	Construction	Marine eutrophication	kg N-Eq	837467	893362	1.04145e+06	1.30264e+06	1.17473e+06
GCAM	Base	World	Biomass|w/o CCS	TAX0_begr_betr_ir	Construction	Metal depletion	kg Fe-eq	2.23889e+09	2.47788e+09	2.99885e+09	3.87417e+09	3.66787e+09
GCAM	Base	World	Biomass|w/o CCS	TAX0_begr_betr_ir	Construction	Natural land transformation	m2	2.24698e+06	2.49007e+06	3.0085e+06	3.8597e+06	3.62221e+06
GCAM	Base	World	Biomass|w/o CCS	TAX0_begr_betr_ir	Construction	Oxidant formation	kg NMVOC-eq	3.10779e+06	3.215e+06	3.67438e+06	4.47933e+06	4.13776e+06
GCAM	Base	World	Biomass|w/o CCS	TAX0_begr_betr_ir	Construction	Ozone depletion	kg CFC-11 eq	271.61	297.726	359.068	461.452	429.803
GCAM	Base	World	Biomass|w/o CCS	TAX0_begr_betr_ir	Construction	Particulate matter	kg PM10 eq	748249	695053	801593	1.01669e+06	978890
GCAM	Base	World	Biomass|w/o CCS	TAX0_begr_betr_ir	Construction	Resource|Fossil depletion	$	8.21342e+07	9.23646e+07	1.12559e+08	1.4552e+08	1.37686e+08
GCAM	Base	World	Biomass|w/o CCS	TAX0_begr_betr_ir	Construction	Resource|Metal depletion	$	1.60081e+08	1.77169e+08	2.14418e+08	2.77003e+08	2.62253e+08
GCAM	Base	World	Biomass|w/o CCS	TAX0_begr_betr_ir	Construction	Terrestrial acidification	kg SO2eq	2.47896e+06	2.18986e+06	2.5447e+06	3.24902e+06	3.13368e+06
GCAM	Base	World	Biomass|w/o CCS	TAX0_begr_betr_ir	Construction	Terrestrial ecotoxicity	kg 1,4-DCB-Eq	693976	780062	949280	1.19164e+06	1.09432e+06
GCAM	Base	World	Biomass|w/o CCS	TAX0_begr_betr_ir	Construction	Ecosystem	species.yr	8.42781	9.37717	11.3654	14.5607	13.6541
GCAM	Base	World	Biomass|w/o CCS	TAX0_begr_betr_ir	Construction	HumanHealth	DALY	2815.55	2917.57	3339.71	4156.13	3760.06
GCAM	Base	World	Biomass|w/o CCS	TAX0_begr_betr_ir	Construction	Resource	$	2.42215e+08	2.69533e+08	3.26976e+08	4.22523e+08	3.99939e+08
GCAM	Base	World	Biomass|w/o CCS	TAX0_begr_betr_ir	Operation	Aluminium	t Al	9950.47	11206.8	14118.1	20449.1	26035.2
GCAM	Base	World	Biomass|w/o CCS	TAX0_begr_betr_ir	Operation	Cement	t cement	206179	219018	240759	358660	480192
GCAM	Base	World	Biomass|w/o CCS	TAX0_begr_betr_ir	Operation	Copper	t Cu	11843.4	12650.1	14267.5	21391.7	28546.9
GCAM	Base	World	Biomass|w/o CCS	TAX0_begr_betr_ir	Operation	Deforestation	m2	9.18329e+08	1.12056e+09	1.56753e+09	2.14013e+09	2.57021e+09
GCAM	Base	World	Biomass|w/o CCS	TAX0_begr_betr_ir	Operation	Ecosystem_|Terrestrial acidification	species.yr	1.50197	1.72591	2.21201	3.33517	4.35907
GCAM	Base	World	Biomass|w/o CCS	TAX0_begr_betr_ir	Operation	Ecosystem|Agricultural and urban land occupation	species.yr	2930.27	2684.76	3635.02	4335.61	4995.84
GCAM	Base	World	Biomass|w/o CCS	TAX0_begr_betr_ir	Operation	Ecosystem|Freshwater ecotoxicity	species.yr	0.546042	0.596963	0.753479	1.00598	1.18924
GCAM	Base	World	Biomass|w/o CCS	TAX0_begr_betr_ir	Operation	Ecosystem|Freshwater eutrophication	species.yr	0.935544	1.01676	1.2669	1.75943	2.12936
GCAM	Base	World	Biomass|w/o CCS	TAX0_begr_betr_ir	Operation	Ecosystem|Marine ecotoxicity	species.yr	0.0552802	0.061937	0.0782818	0.107249	0.130197
GCAM	Base	World	Biomass|w/o CCS	TAX0_begr_betr_ir	Operation	Ecosystem|Natural land transformation	species.yr	1763.19	2151.47	3009.66	4109.05	4934.8
GCAM	Base	World	Biomass|w/o CCS	TAX0_begr_betr_ir	Operation	Ecosystem|Terrestrial acidification	species.yr	0.00388562	0.00362194	0.0380687	0.0959991	0.165288
GCAM	Base	World	Biomass|w/o CCS	TAX0_begr_betr_ir	Operation	Ecosystem|Terrestrial acidification|direct	species.yr	0	0	0.0341446	0.0894355	0.155721
GCAM	Base	World	Biomass|w/o CCS	TAX0_begr_betr_ir	Operation	Ecosystem|Terrestrial acidification|indirect	species.yr	0.00388562	0.00362194	0.00392406	0.00656365	0.00956722
GCAM	Base	World	Biomass|w/o CCS	TAX0_begr_betr_ir	Operation	Ecosystem|Terrestrial ecotoxicity	species.yr	13.4068	16.1061	22.3194	30.286	36.1744
GCAM	Base	World	Biomass|w/o CCS	TAX0_begr_betr_ir	Operation	Ecotoxicity	species.yr	14.0081	16.765	23.1512	31.3992	37.4938
GCAM	Base	World	Biomass|w/o CCS	TAX0_begr_betr_ir	Operation	Fossil depletion	kg oil eq	2.13182e+08	2.21498e+08	2.31333e+08	3.46926e+08	4.70367e+08
GCAM	Base	World	Biomass|w/o CCS	TAX0_begr_betr_ir	Operation	Fossil depletion|Gases	kg oil eq	4.09781e+07	4.31586e+07	4.48988e+07	6.73369e+07	9.11788e+07
GCAM	Base	World	Biomass|w/o CCS	TAX0_begr_betr_ir	Operation	Fossil depletion|Liquids	kg oil eq	8.16979e+06	8.61712e+06	9.37218e+06	1.39587e+07	1.87087e+07
GCAM	Base	World	Biomass|w/o CCS	TAX0_begr_betr_ir	Operation	Fossil depletion|Solids	kg oil eq	1.64034e+08	1.69722e+08	1.77062e+08	2.6563e+08	3.60479e+08
GCAM	Base	World	Biomass|w/o CCS	TAX0_begr_betr_ir	Operation	Freshwater ecotoxicity	kg 1,4-DCB-Eq	6.34308e+08	6.9346e+08	8.75276e+08	1.1686e+09	1.38147e+09
GCAM	Base	World	Biomass|w/o CCS	TAX0_begr_betr_ir	Operation	Freshwater eutrophication	kg P-Eq	2.10708e+07	2.28999e+07	2.85339e+07	3.96268e+07	4.79587e+07
GCAM	Base	World	Biomass|w/o CCS	TAX0_begr_betr_ir	Operation	Human toxicity	kg 1,4-DCB-Eq	4.99063e+10	5.50861e+10	7.07138e+10	9.40693e+10	1.1058e+11
GCAM	Base	World	Biomass|w/o CCS	TAX0_begr_betr_ir	Operation	HumanHealth|Human toxicity	DALY	34934.4	38560.3	49499.7	65848.5	77405.9
GCAM	Base	World	Biomass|w/o CCS	TAX0_begr_betr_ir	Operation	HumanHealth|Ionising radiation	DALY	69.8949	76.2213	64.518	95.1022	141.054
GCAM	Base	World	Biomass|w/o CCS	TAX0_begr_betr_ir	Operation	HumanHealth|Oxidant formation	DALY	0.0328416	0.0336893	0.488607	1.22965	2.12589
GCAM	Base	World	Biomass|w/o CCS	TAX0_begr_betr_ir	Operation	HumanHealth|Particulate matter	DALY	162189	153782	179602	207315	205604
GCAM	Base	World	Biomass|w/o CCS	TAX0_begr_betr_ir	Operation	Ionising radiation	kg U235-Eq	4.26188e+09	4.64764e+09	3.93402e+09	5.79891e+09	8.60085e+09
GCAM	Base	World	Biomass|w/o CCS	TAX0_begr_betr_ir	Operation	Iron	t Fe	741931	768476	801345	1.20287e+06	1.6353e+06
GCAM	Base	World	Biomass|w/o CCS	TAX0_begr_betr_ir	Operation	Land occupation	m2a	1.49165e+11	1.36595e+11	1.84909e+11	2.20641e+11	2.54308e+11
GCAM	Base	World	Biomass|w/o CCS	TAX0_begr_betr_ir	Operation	Marine ecotoxicity	kg 1,4-DCB-Eq	3.13903e+08	3.51703e+08	4.44515e+08	6.09003e+08	7.39309e+08
GCAM	Base	World	Biomass|w/o CCS	TAX0_begr_betr_ir	Operation	Marine eutrophication	kg N-Eq	1.10306e+08	1.28881e+08	1.68961e+08	2.63212e+08	3.51504e+08
GCAM	Base	World	Biomass|w/o CCS	TAX0_begr_betr_ir	Operation	Metal depletion	kg Fe-eq	1.72703e+09	1.82305e+09	1.84883e+09	2.68553e+09	3.62157e+09
GCAM	Base	World	Biomass|w/o CCS	TAX0_begr_betr_ir	Operation	Natural land transformation	m2	9.12329e+08	1.11342e+09	1.55817e+09	2.12722e+09	2.55484e+09
GCAM	Base	World	Biomass|w/o CCS	TAX0_begr_betr_ir	Operation	Oxidant formation	kg NMVOC-eq	842093	863829	1.25284e+07	3.15295e+07	5.45099e+07
GCAM	Base	World	Biomass|w/o CCS	TAX0_begr_betr_ir	Operation	Ozone depletion	kg CFC-11 eq	1691.1	1927.4	2438.97	3414.64	4241.17
GCAM	Base	World	Biomass|w/o CCS	TAX0_begr_betr_ir	Operation	Particulate matter	kg PM10 eq	6.23805e+08	5.91471e+08	6.90776e+08	7.97364e+08	7.90784e+08
GCAM	Base	World	Biomass|w/o CCS	TAX0_begr_betr_ir	Operation	Resource|Fossil depletion	$	3.5175e+07	3.65471e+07	3.81699e+07	5.72427e+07	7.76105e+07
GCAM	Base	World	Biomass|w/o CCS	TAX0_begr_betr_ir	Operation	Resource|Metal depletion	$	1.23482e+08	1.30348e+08	1.32191e+08	1.92015e+08	2.58942e+08
GCAM	Base	World	Biomass|w/o CCS	TAX0_begr_betr_ir	Operation	Terrestrial acidification	kg SO2eq	669934	624473	6.56356e+06	1.65516e+07	2.84979e+07
GCAM	Base	World	Biomass|w/o CCS	TAX0_begr_betr_ir	Operation	Terrestrial ecotoxicity	kg 1,4-DCB-Eq	8.90305e+07	1.06956e+08	1.48216e+08	2.0112e+08	2.40222e+08
GCAM	Base	World	Biomass|w/o CCS	TAX0_begr_betr_ir	Operation	Ecosystem	species.yr	4708.41	4854.02	6669.14	8477.92	9970.44
GCAM	Base	World	Biomass|w/o CCS	TAX0_begr_betr_ir	Operation	HumanHealth	DALY	197194	192419	229166	273260	283153
GCAM	Base	World	Biomass|w/o CCS	TAX0_begr_betr_ir	Operation	Resource	$	1.58658e+08	1.66895e+08	1.70361e+08	2.49258e+08	3.36553e+08
GCAM	Base	World	Biomass|w/o CCS	TAX0_begr_betr_rf	Construction	Aluminium	t Al	12080	13496.8	16479.4	21318.6	20217.1
GCAM	Base	World	Biomass|w/o CCS	TAX0_begr_betr_rf	Construction	Cement	t cement	562852	627977	766277	991625	940474
GCAM	Base	World	Biomass|w/o CCS	TAX0_begr_betr_rf	Construction	Copper	t Cu	18788	20965.2	25582.8	33103.9	31395
GCAM	Base	World	Biomass|w/o CCS	TAX0_begr_betr_rf	Construction	Deforestation	m2	2.03286e+06	2.25698e+06	2.72808e+06	3.49963e+06	3.28665e+06
GCAM	Base	World	Biomass|w/o CCS	TAX0_begr_betr_rf	Construction	Ecosystem_|Terrestrial acidification	species.yr	0.0953257	0.100849	0.114983	0.141029	0.124962
GCAM	Base	World	Biomass|w/o CCS	TAX0_begr_betr_rf	Construction	Ecosystem|Agricultural and urban land occupation	species.yr	4.22665	4.72563	5.75202	7.36865	6.91152
GCAM	Base	World	Biomass|w/o CCS	TAX0_begr_betr_rf	Construction	Ecosystem|Freshwater ecotoxicity	species.yr	0.0662518	0.0706713	0.0827675	0.105091	0.0968526
GCAM	Base	World	Biomass|w/o CCS	TAX0_begr_betr_rf	Construction	Ecosystem|Freshwater eutrophication	species.yr	0.0986903	0.102177	0.11737	0.147105	0.132004
GCAM	Base	World	Biomass|w/o CCS	TAX0_begr_betr_rf	Construction	Ecosystem|Marine ecotoxicity	species.yr	0.0142459	0.0151224	0.0176211	0.0222479	0.0203904
GCAM	Base	World	Biomass|w/o CCS	TAX0_begr_betr_rf	Construction	Ecosystem|Natural land transformation	species.yr	3.90309	4.3334	5.23792	6.71928	6.31037
GCAM	Base	World	Biomass|w/o CCS	TAX0_begr_betr_rf	Construction	Ecosystem|Terrestrial acidification	species.yr	0.014378	0.0127012	0.0147592	0.0188443	0.0181753
GCAM	Base	World	Biomass|w/o CCS	TAX0_begr_betr_rf	Construction	Ecosystem|Terrestrial acidification|indirect	species.yr	0.014378	0.0127012	0.0147592	0.0188443	0.0181753
GCAM	Base	World	Biomass|w/o CCS	TAX0_begr_betr_rf	Construction	Ecosystem|Terrestrial ecotoxicity	species.yr	0.104504	0.117467	0.142949	0.179445	0.16479
GCAM	Base	World	Biomass|w/o CCS	TAX0_begr_betr_rf	Construction	Ecotoxicity	species.yr	0.185001	0.203261	0.243338	0.306784	0.282033
GCAM	Base	World	Biomass|w/o CCS	TAX0_begr_betr_rf	Construction	Fossil depletion	kg oil eq	4.97783e+08	5.59785e+08	6.82174e+08	8.8194e+08	8.34458e+08
GCAM	Base	World	Biomass|w/o CCS	TAX0_begr_betr_rf	Construction	Fossil depletion|Gases	kg oil eq	9.43381e+07	1.07397e+08	1.30061e+08	1.68989e+08	1.60949e+08
GCAM	Base	World	Biomass|w/o CCS	TAX0_begr_betr_rf	Construction	Fossil depletion|Liquids	kg oil eq	2.17162e+07	2.41506e+07	2.93998e+07	3.80369e+07	3.60452e+07
GCAM	Base	World	Biomass|w/o CCS	TAX0_begr_betr_rf	Construction	Fossil depletion|Solids	kg oil eq	3.81729e+08	4.28238e+08	5.22713e+08	6.74915e+08	6.37464e+08
GCAM	Base	World	Biomass|w/o CCS	TAX0_begr_betr_rf	Construction	Freshwater ecotoxicity	kg 1,4-DCB-Eq	7.69612e+07	8.20951e+07	9.61466e+07	1.22078e+08	1.12508e+08
GCAM	Base	World	Biomass|w/o CCS	TAX0_begr_betr_rf	Construction	Freshwater eutrophication	kg P-Eq	2.22276e+06	2.30129e+06	2.64347e+06	3.31318e+06	2.97306e+06
GCAM	Base	World	Biomass|w/o CCS	TAX0_begr_betr_rf	Construction	Human toxicity	kg 1,4-DCB-Eq	3.73828e+09	3.90376e+09	4.46457e+09	5.54691e+09	4.99564e+09
GCAM	Base	World	Biomass|w/o CCS	TAX0_begr_betr_rf	Construction	HumanHealth|Human toxicity	DALY	2616.79	2732.63	3125.2	3882.84	3496.95
GCAM	Base	World	Biomass|w/o CCS	TAX0_begr_betr_rf	Construction	HumanHealth|Ionising radiation	DALY	4.09252	4.09714	5.96012	8.77231	8.43768
GCAM	Base	World	Biomass|w/o CCS	TAX0_begr_betr_rf	Construction	HumanHealth|Oxidant formation	DALY	0.121204	0.125385	0.143301	0.174694	0.161373
GCAM	Base	World	Biomass|w/o CCS	TAX0_begr_betr_rf	Construction	HumanHealth|Particulate matter	DALY	194.545	180.714	208.414	264.34	254.511
GCAM	Base	World	Biomass|w/o CCS	TAX0_begr_betr_rf	Construction	Ionising radiation	kg U235-Eq	2.49544e+08	2.49825e+08	3.63422e+08	5.34897e+08	5.14492e+08
GCAM	Base	World	Biomass|w/o CCS	TAX0_begr_betr_rf	Construction	Iron	t Fe	1.72178e+06	1.92093e+06	2.34371e+06	3.03273e+06	2.87611e+06
GCAM	Base	World	Biomass|w/o CCS	TAX0_begr_betr_rf	Construction	Land occupation	m2a	2.27947e+08	2.5517e+08	3.11089e+08	3.97989e+08	3.72484e+08
GCAM	Base	World	Biomass|w/o CCS	TAX0_begr_betr_rf	Construction	Marine ecotoxicity	kg 1,4-DCB-Eq	8.08939e+07	8.58707e+07	1.00059e+08	1.26332e+08	1.15785e+08
GCAM	Base	World	Biomass|w/o CCS	TAX0_begr_betr_rf	Construction	Marine eutrophication	kg N-Eq	837467	893362	1.04145e+06	1.30264e+06	1.17473e+06
GCAM	Base	World	Biomass|w/o CCS	TAX0_begr_betr_rf	Construction	Metal depletion	kg Fe-eq	2.23889e+09	2.47788e+09	2.99885e+09	3.87417e+09	3.66787e+09
GCAM	Base	World	Biomass|w/o CCS	TAX0_begr_betr_rf	Construction	Natural land transformation	m2	2.24698e+06	2.49007e+06	3.0085e+06	3.8597e+06	3.62221e+06
GCAM	Base	World	Biomass|w/o CCS	TAX0_begr_betr_rf	Construction	Oxidant formation	kg NMVOC-eq	3.10779e+06	3.215e+06	3.67438e+06	4.47933e+06	4.13776e+06
GCAM	Base	World	Biomass|w/o CCS	TAX0_begr_betr_rf	Construction	Ozone depletion	kg CFC-11 eq	271.61	297.726	359.068	461.452	429.803
GCAM	Base	World	Biomass|w/o CCS	TAX0_begr_betr_rf	Construction	Particulate matter	kg PM10 eq	748249	695053	801593	1.01669e+06	978890
GCAM	Base	World	Biomass|w/o CCS	TAX0_begr_betr_rf	Construction	Resource|Fossil depletion	$	8.21342e+07	9.23646e+07	1.12559e+08	1.4552e+08	1.37686e+08
GCAM	Base	World	Biomass|w/o CCS	TAX0_begr_betr_rf	Construction	Resource|Metal depletion	$	1.60081e+08	1.77169e+08	2.14418e+08	2.77003e+08	2.62253e+08
GCAM	Base	World	Biomass|w/o CCS	TAX0_begr_betr_rf	Construction	Terrestrial acidification	kg SO2eq	2.47896e+06	2.18986e+06	2.5447e+06	3.24902e+06	3.13368e+06
GCAM	Base	World	Biomass|w/o CCS	TAX0_begr_betr_rf	Construction	Terrestrial ecotoxicity	kg 1,4-DCB-Eq	693976	780062	949280	1.19164e+06	1.09432e+06
GCAM	Base	World	Biomass|w/o CCS	TAX0_begr_betr_rf	Construction	Ecosystem	species.yr	8.42781	9.37717	11.3654	14.5607	13.6541
GCAM	Base	World	Biomass|w/o CCS	TAX0_begr_betr_rf	Construction	HumanHealth	DALY	2815.55	2917.57	3339.71	4156.13	3760.06
GCAM	Base	World	Biomass|w/o CCS	TAX0_begr_betr_rf	Construction	Resource	$	2.42215e+08	2.69533e+08	3.26976e+08	4.22523e+08	3.99939e+08
GCAM	Base	World	Biomass|w/o CCS	TAX0_begr_betr_rf	Operation	Aluminium	t Al	8187.93	9422.91	12436.9	17804.6	22167.8
GCAM	Base	World	Biomass|w/o CCS	TAX0_begr_betr_rf	Operation	Cement	t cement	92628.4	107231	142543	200649	246541
GCAM	Base	World	Biomass|w/o CCS	TAX0_begr_betr_rf	Operation	Copper	t Cu	6317.17	7191.7	9380.29	13608.7	17121.3
GCAM	Base	World	Biomass|w/o CCS	TAX0_begr_betr_rf	Operation	Deforestation	m2	9.62522e+08	1.17294e+09	1.64283e+09	2.23615e+09	2.67911e+09
GCAM	Base	World	Biomass|w/o CCS	TAX0_begr_betr_rf	Operation	Ecosystem_|Terrestrial acidification	species.yr	1.377	1.56488	2.05037	3.15439	4.09682
GCAM	Base	World	Biomass|w/o CCS	TAX0_begr_betr_rf	Operation	Ecosystem|Agricultural and urban land occupation	species.yr	3536.55	2963.95	3995.58	5185.45	5632.55
GCAM	Base	World	Biomass|w/o CCS	TAX0_begr_betr_rf	Operation	Ecosystem|Freshwater ecotoxicity	species.yr	0.529061	0.6022	0.790636	1.04177	1.20497
GCAM	Base	World	Biomass|w/o CCS	TAX0_begr_betr_rf	Operation	Ecosystem|Freshwater eutrophication	species.yr	0.84184	0.946663	1.21197	1.65122	1.96396
GCAM	Base	World	Biomass|w/o CCS	TAX0_begr_betr_rf	Operation	Ecosystem|Marine ecotoxicity	species.yr	0.0458552	0.0534897	0.0720624	0.0980412	0.11681
GCAM	Base	World	Biomass|w/o CCS	TAX0_begr_betr_rf	Operation	Ecosystem|Natural land transformation	species.yr	1848.04	2252.05	3154.24	4293.41	5143.88
GCAM	Base	World	Biomass|w/o CCS	TAX0_begr_betr_rf	Operation	Ecosystem|Terrestrial acidification	species.yr	0.00163045	0.00174158	0.0365306	0.0928562	0.159953
GCAM	Base	World	Biomass|w/o CCS	TAX0_begr_betr_rf	Operation	Ecosystem|Terrestrial acidification|direct	species.yr	0	0	0.0341446	0.0894355	0.155721
GCAM	Base	World	Biomass|w/o CCS	TAX0_begr_betr_rf	Operation	Ecosystem|Terrestrial acidification|indirect	species.yr	0.00163045	0.00174158	0.00238604	0.00342071	0.00423212
GCAM	Base	World	Biomass|w/o CCS	TAX0_begr_betr_rf	Operation	Ecosystem|Terrestrial ecotoxicity	species.yr	13.4192	16.1729	22.4629	30.4394	36.2853
GCAM	Base	World	Biomass|w/o CCS	TAX0_begr_betr_rf	Operation	Ecotoxicity	species.yr	13.9942	16.8286	23.3256	31.5793	37.6071
GCAM	Base	World	Biomass|w/o CCS	TAX0_begr_betr_rf	Operation	Fossil depletion	kg oil eq	7.11983e+07	8.2971e+07	1.10634e+08	1.5227e+08	1.83346e+08
GCAM	Base	World	Biomass|w/o CCS	TAX0_begr_betr_rf	Operation	Fossil depletion|Gases	kg oil eq	1.34457e+07	1.59106e+07	2.11296e+07	2.902e+07	3.48856e+07
GCAM	Base	World	Biomass|w/o CCS	TAX0_begr_betr_rf	Operation	Fossil depletion|Liquids	kg oil eq	3.5015e+06	4.04619e+06	5.36991e+06	7.52922e+06	9.22207e+06
GCAM	Base	World	Biomass|w/o CCS	TAX0_begr_betr_rf	Operation	Fossil depletion|Solids	kg oil eq	5.42511e+07	6.30143e+07	8.41343e+07	1.15721e+08	1.39238e+08
GCAM	Base	World	Biomass|w/o CCS	TAX0_begr_betr_rf	Operation	Freshwater ecotoxicity	kg 1,4-DCB-Eq	6.14582e+08	6.99543e+08	9.1844e+08	1.21016e+09	1.39975e+09
GCAM	Base	World	Biomass|w/o CCS	TAX0_begr_betr_rf	Operation	Freshwater eutrophication	kg P-Eq	1.89604e+07	2.13212e+07	2.72965e+07	3.71896e+07	4.42333e+07
GCAM	Base	World	Biomass|w/o CCS	TAX0_begr_betr_rf	Operation	Human toxicity	kg 1,4-DCB-Eq	5.07559e+10	5.79519e+10	7.62806e+10	1.0035e+11	1.15976e+11
GCAM	Base	World	Biomass|w/o CCS	TAX0_begr_betr_rf	Operation	HumanHealth|Human toxicity	DALY	35529.1	40566.3	53396.4	70245.2	81183.1
GCAM	Base	World	Biomass|w/o CCS	TAX0_begr_betr_rf	Operation	HumanHealth|Ionising radiation	DALY	9.94759	11.055	15.3339	22.6446	28.9175
GCAM	Base	World	Biomass|w/o CCS	TAX0_begr_betr_rf	Operation	HumanHealth|Oxidant formation	DALY	0.013702	0.015901	0.472795	1.19912	2.07672
GCAM	Base	World	Biomass|w/o CCS	TAX0_begr_betr_rf	Operation	HumanHealth|Particulate matter	DALY	162158	153756	179580	207271	205530
GCAM	Base	World	Biomass|w/o CCS	TAX0_begr_betr_rf	Operation	Ionising radiation	kg U235-Eq	6.06561e+08	6.74086e+08	9.34992e+08	1.38077e+09	1.76326e+09
GCAM	Base	World	Biomass|w/o CCS	TAX0_begr_betr_rf	Operation	Iron	t Fe	242675	282118	376806	517921	623741
GCAM	Base	World	Biomass|w/o CCS	TAX0_begr_betr_rf	Operation	Land occupation	m2a	1.79745e+11	1.50655e+11	2.03091e+11	2.63579e+11	2.8632e+11
GCAM	Base	World	Biomass|w/o CCS	TAX0_begr_betr_rf	Operation	Marine ecotoxicity	kg 1,4-DCB-Eq	2.60384e+08	3.03736e+08	4.09199e+08	5.56717e+08	6.63292e+08
GCAM	Base	World	Biomass|w/o CCS	TAX0_begr_betr_rf	Operation	Marine eutrophication	kg N-Eq	1.06475e+08	1.2056e+08	1.58006e+08	2.53654e+08	3.3832e+08
GCAM	Base	World	Biomass|w/o CCS	TAX0_begr_betr_rf	Operation	Metal depletion	kg Fe-eq	6.97426e+08	7.9725e+08	1.04598e+09	1.50946e+09	1.8792e+09
GCAM	Base	World	Biomass|w/o CCS	TAX0_begr_betr_rf	Operation	Natural land transformation	m2	9.56463e+08	1.16563e+09	1.63321e+09	2.22319e+09	2.66358e+09
GCAM	Base	World	Biomass|w/o CCS	TAX0_begr_betr_rf	Operation	Oxidant formation	kg NMVOC-eq	351333	407718	1.21229e+07	3.07466e+07	5.32493e+07
GCAM	Base	World	Biomass|w/o CCS	TAX0_begr_betr_rf	Operation	Ozone depletion	kg CFC-11 eq	1422.42	1665.17	2243.52	3136.1	3817.51
GCAM	Base	World	Biomass|w/o CCS	TAX0_begr_betr_rf	Operation	Particulate matter	kg PM10 eq	6.23686e+08	5.9137e+08	6.90694e+08	7.97196e+08	7.90501e+08
GCAM	Base	World	Biomass|w/o CCS	TAX0_begr_betr_rf	Operation	Resource|Fossil depletion	$	1.17477e+07	1.36902e+07	1.82546e+07	2.51245e+07	3.0252e+07
GCAM	Base	World	Biomass|w/o CCS	TAX0_begr_betr_rf	Operation	Resource|Metal depletion	$	4.9866e+07	5.70034e+07	7.47877e+07	1.07926e+08	1.34363e+08
GCAM	Base	World	Biomass|w/o CCS	TAX0_begr_betr_rf	Operation	Terrestrial acidification	kg SO2eq	281112	300273	6.29839e+06	1.60097e+07	2.75781e+07
GCAM	Base	World	Biomass|w/o CCS	TAX0_begr_betr_rf	Operation	Terrestrial ecotoxicity	kg 1,4-DCB-Eq	8.91129e+07	1.07399e+08	1.49169e+08	2.02139e+08	2.40959e+08
GCAM	Base	World	Biomass|w/o CCS	TAX0_begr_betr_rf	Operation	Ecosystem	species.yr	5399.43	5233.77	7174.39	9512.19	10816.2
GCAM	Base	World	Biomass|w/o CCS	TAX0_begr_betr_rf	Operation	HumanHealth	DALY	197697	194334	232993	277540	286744
GCAM	Base	World	Biomass|w/o CCS	TAX0_begr_betr_rf	Operation	Resource	$	6.16137e+07	7.06936e+07	9.30423e+07	1.33051e+08	1.64615e+08
GCAM	Base	World	Biomass|w/o CCS	TAX0_betr_rf	Construction	Aluminium	t Al	12080	13496.8	16479.4	21318.6	20217.1
GCAM	Base	World	Biomass|w/o CCS	TAX0_betr_rf	Construction	Cement	t cement	562852	627977	766277	991625	940474
GCAM	Base	World	Biomass|w/o CCS	TAX0_betr_rf	Construction	Copper	t Cu	18788	20965.2	25582.8	33103.9	31395
GCAM	Base	World	Biomass|w/o CCS	TAX0_betr_rf	Construction	Deforestation	m2	2.03286e+06	2.25698e+06	2.72808e+06	3.49963e+06	3.28665e+06
GCAM	Base	World	Biomass|w/o CCS	TAX0_betr_rf	Construction	Ecosystem_|Terrestrial acidification	species.yr	0.0953257	0.100849	0.114983	0.141029	0.124962
GCAM	Base	World	Biomass|w/o CCS	TAX0_betr_rf	Construction	Ecosystem|Agricultural and urban land occupation	species.yr	4.22665	4.72563	5.75202	7.36865	6.91152
GCAM	Base	World	Biomass|w/o CCS	TAX0_betr_rf	Construction	Ecosystem|Freshwater ecotoxicity	species.yr	0.0662518	0.0706713	0.0827675	0.105091	0.0968526
GCAM	Base	World	Biomass|w/o CCS	TAX0_betr_rf	Construction	Ecosystem|Freshwater eutrophication	species.yr	0.0986903	0.102177	0.11737	0.147105	0.132004
GCAM	Base	World	Biomass|w/o CCS	TAX0_betr_rf	Construction	Ecosystem|Marine ecotoxicity	species.yr	0.0142459	0.0151224	0.0176211	0.0222479	0.0203904
GCAM	Base	World	Biomass|w/o CCS	TAX0_betr_rf	Construction	Ecosystem|Natural land transformation	species.yr	3.90309	4.3334	5.23792	6.71928	6.31037
GCAM	Base	World	Biomass|w/o CCS	TAX0_betr_rf	Construction	Ecosystem|Terrestrial acidification	species.yr	0.014378	0.0127012	0.0147592	0.0188443	0.0181753
GCAM	Base	World	Biomass|w/o CCS	TAX0_betr_rf	Construction	Ecosystem|Terrestrial acidification|indirect	species.yr	0.014378	0.0127012	0.0147592	0.0188443	0.0181753
GCAM	Base	World	Biomass|w/o CCS	TAX0_betr_rf	Construction	Ecosystem|Terrestrial ecotoxicity	species.yr	0.104504	0.117467	0.142949	0.179445	0.16479
GCAM	Base	World	Biomass|w/o CCS	TAX0_betr_rf	Construction	Ecotoxicity	species.yr	0.185001	0.203261	0.243338	0.306784	0.282033
GCAM	Base	World	Biomass|w/o CCS	TAX0_betr_rf	Construction	Fossil depletion	kg oil eq	4.97783e+08	5.59785e+08	6.82174e+08	8.8194e+08	8.34458e+08
GCAM	Base	World	Biomass|w/o CCS	TAX0_betr_rf	Construction	Fossil depletion|Gases	kg oil eq	9.43381e+07	1.07397e+08	1.30061e+08	1.68989e+08	1.60949e+08
GCAM	Base	World	Biomass|w/o CCS	TAX0_betr_rf	Construction	Fossil depletion|Liquids	kg oil eq	2.17162e+07	2.41506e+07	2.93998e+07	3.80369e+07	3.60452e+07
GCAM	Base	World	Biomass|w/o CCS	TAX0_betr_rf	Construction	Fossil depletion|Solids	kg oil eq	3.81729e+08	4.28238e+08	5.22713e+08	6.74915e+08	6.37464e+08
GCAM	Base	World	Biomass|w/o CCS	TAX0_betr_rf	Construction	Freshwater ecotoxicity	kg 1,4-DCB-Eq	7.69612e+07	8.20951e+07	9.61466e+07	1.22078e+08	1.12508e+08
GCAM	Base	World	Biomass|w/o CCS	TAX0_betr_rf	Construction	Freshwater eutrophication	kg P-Eq	2.22276e+06	2.30129e+06	2.64347e+06	3.31318e+06	2.97306e+06
GCAM	Base	World	Biomass|w/o CCS	TAX0_betr_rf	Construction	Human toxicity	kg 1,4-DCB-Eq	3.73828e+09	3.90376e+09	4.46457e+09	5.54691e+09	4.99564e+09
GCAM	Base	World	Biomass|w/o CCS	TAX0_betr_rf	Construction	HumanHealth|Human toxicity	DALY	2616.79	2732.63	3125.2	3882.84	3496.95
GCAM	Base	World	Biomass|w/o CCS	TAX0_betr_rf	Construction	HumanHealth|Ionising radiation	DALY	4.09252	4.09714	5.96012	8.77231	8.43768
GCAM	Base	World	Biomass|w/o CCS	TAX0_betr_rf	Construction	HumanHealth|Oxidant formation	DALY	0.121204	0.125385	0.143301	0.174694	0.161373
GCAM	Base	World	Biomass|w/o CCS	TAX0_betr_rf	Construction	HumanHealth|Particulate matter	DALY	194.545	180.714	208.414	264.34	254.511
GCAM	Base	World	Biomass|w/o CCS	TAX0_betr_rf	Construction	Ionising radiation	kg U235-Eq	2.49544e+08	2.49825e+08	3.63422e+08	5.34897e+08	5.14492e+08
GCAM	Base	World	Biomass|w/o CCS	TAX0_betr_rf	Construction	Iron	t Fe	1.72178e+06	1.92093e+06	2.34371e+06	3.03273e+06	2.87611e+06
GCAM	Base	World	Biomass|w/o CCS	TAX0_betr_rf	Construction	Land occupation	m2a	2.27947e+08	2.5517e+08	3.11089e+08	3.97989e+08	3.72484e+08
GCAM	Base	World	Biomass|w/o CCS	TAX0_betr_rf	Construction	Marine ecotoxicity	kg 1,4-DCB-Eq	8.08939e+07	8.58707e+07	1.00059e+08	1.26332e+08	1.15785e+08
GCAM	Base	World	Biomass|w/o CCS	TAX0_betr_rf	Construction	Marine eutrophication	kg N-Eq	837467	893362	1.04145e+06	1.30264e+06	1.17473e+06
GCAM	Base	World	Biomass|w/o CCS	TAX0_betr_rf	Construction	Metal depletion	kg Fe-eq	2.23889e+09	2.47788e+09	2.99885e+09	3.87417e+09	3.66787e+09
GCAM	Base	World	Biomass|w/o CCS	TAX0_betr_rf	Construction	Natural land transformation	m2	2.24698e+06	2.49007e+06	3.0085e+06	3.8597e+06	3.62221e+06
GCAM	Base	World	Biomass|w/o CCS	TAX0_betr_rf	Construction	Oxidant formation	kg NMVOC-eq	3.10779e+06	3.215e+06	3.67438e+06	4.47933e+06	4.13776e+06
GCAM	Base	World	Biomass|w/o CCS	TAX0_betr_rf	Construction	Ozone depletion	kg CFC-11 eq	271.61	297.726	359.068	461.452	429.803
GCAM	Base	World	Biomass|w/o CCS	TAX0_betr_rf	Construction	Particulate matter	kg PM10 eq	748249	695053	801593	1.01669e+06	978890
GCAM	Base	World	Biomass|w/o CCS	TAX0_betr_rf	Construction	Resource|Fossil depletion	$	8.21342e+07	9.23646e+07	1.12559e+08	1.4552e+08	1.37686e+08
GCAM	Base	World	Biomass|w/o CCS	TAX0_betr_rf	Construction	Resource|Metal depletion	$	1.60081e+08	1.77169e+08	2.14418e+08	2.77003e+08	2.62253e+08
GCAM	Base	World	Biomass|w/o CCS	TAX0_betr_rf	Construction	Terrestrial acidification	kg SO2eq	2.47896e+06	2.18986e+06	2.5447e+06	3.24902e+06	3.13368e+06
GCAM	Base	World	Biomass|w/o CCS	TAX0_betr_rf	Construction	Terrestrial ecotoxicity	kg 1,4-DCB-Eq	693976	780062	949280	1.19164e+06	1.09432e+06
GCAM	Base	World	Biomass|w/o CCS	TAX0_betr_rf	Construction	Ecosystem	species.yr	8.42781	9.37717	11.3654	14.5607	13.6541
GCAM	Base	World	Biomass|w/o CCS	TAX0_betr_rf	Construction	HumanHealth	DALY	2815.55	2917.57	3339.71	4156.13	3760.06
GCAM	Base	World	Biomass|w/o CCS	TAX0_betr_rf	Construction	Resource	$	2.42215e+08	2.69533e+08	3.26976e+08	4.22523e+08	3.99939e+08
GCAM	Base	World	Biomass|w/o CCS	TAX0_betr_rf	Operation	Aluminium	t Al	15076	17104.2	22216.6	32287.2	41092.1
GCAM	Base	World	Biomass|w/o CCS	TAX0_betr_rf	Operation	Cement	t cement	156491	178382	232857	332965	417971
GCAM	Base	World	Biomass|w/o CCS	TAX0_betr_rf	Operation	Copper	t Cu	12636.3	14239.6	18368.4	26959.3	34610.5
GCAM	Base	World	Biomass|w/o CCS	TAX0_betr_rf	Operation	Deforestation	m2	3.5434e+09	4.31433e+09	6.05195e+09	8.24743e+09	9.88969e+09
GCAM	Base	World	Biomass|w/o CCS	TAX0_betr_rf	Operation	Ecosystem_|Terrestrial acidification	species.yr	3.25329	3.75326	5.01179	7.52418	9.8245
GCAM	Base	World	Biomass|w/o CCS	TAX0_betr_rf	Operation	Ecosystem|Agricultural and urban land occupation	species.yr	8101.18	11497.4	15668.1	18698.5	19622.9
GCAM	Base	World	Biomass|w/o CCS	TAX0_betr_rf	Operation	Ecosystem|Freshwater ecotoxicity	species.yr	0.846464	0.979687	1.28783	1.73378	2.07663
GCAM	Base	World	Biomass|w/o CCS	TAX0_betr_rf	Operation	Ecosystem|Freshwater eutrophication	species.yr	1.35075	1.4791	1.81526	2.44231	2.90611
GCAM	Base	World	Biomass|w/o CCS	TAX0_betr_rf	Operation	Ecosystem|Marine ecotoxicity	species.yr	0.0594747	0.0683774	0.0904085	0.123349	0.148238
GCAM	Base	World	Biomass|w/o CCS	TAX0_betr_rf	Operation	Ecosystem|Natural land transformation	species.yr	6803.33	8283.51	11619.7	15835.1	18988.2
GCAM	Base	World	Biomass|w/o CCS	TAX0_betr_rf	Operation	Ecosystem|Terrestrial acidification	species.yr	0.00263539	0.00276375	0.0378499	0.0948614	0.162609
GCAM	Base	World	Biomass|w/o CCS	TAX0_betr_rf	Operation	Ecosystem|Terrestrial acidification|direct	species.yr	0	0	0.0341446	0.0894355	0.155721
GCAM	Base	World	Biomass|w/o CCS	TAX0_betr_rf	Operation	Ecosystem|Terrestrial acidification|indirect	species.yr	0.00263539	0.00276375	0.00370528	0.00542589	0.0068884
GCAM	Base	World	Biomass|w/o CCS	TAX0_betr_rf	Operation	Ecosystem|Terrestrial ecotoxicity	species.yr	14.3786	17.32	23.9814	32.5563	38.9544
GCAM	Base	World	Biomass|w/o CCS	TAX0_betr_rf	Operation	Ecotoxicity	species.yr	15.2845	18.368	25.3597	34.4134	41.1792
GCAM	Base	World	Biomass|w/o CCS	TAX0_betr_rf	Operation	Fossil depletion	kg oil eq	1.11611e+08	1.28329e+08	1.68078e+08	2.34076e+08	2.86694e+08
GCAM	Base	World	Biomass|w/o CCS	TAX0_betr_rf	Operation	Fossil depletion|Gases	kg oil eq	2.09697e+07	2.45018e+07	3.19836e+07	4.44399e+07	5.43191e+07
GCAM	Base	World	Biomass|w/o CCS	TAX0_betr_rf	Operation	Fossil depletion|Liquids	kg oil eq	5.85576e+06	6.66562e+06	8.68872e+06	1.23714e+07	1.54748e+07
GCAM	Base	World	Biomass|w/o CCS	TAX0_betr_rf	Operation	Fossil depletion|Solids	kg oil eq	8.47853e+07	9.71616e+07	1.27405e+08	1.77265e+08	2.169e+08
GCAM	Base	World	Biomass|w/o CCS	TAX0_betr_rf	Operation	Freshwater ecotoxicity	kg 1,4-DCB-Eq	9.83292e+08	1.13805e+09	1.496e+09	2.01404e+09	2.41231e+09
GCAM	Base	World	Biomass|w/o CCS	TAX0_betr_rf	Operation	Freshwater eutrophication	kg P-Eq	3.04224e+07	3.33131e+07	4.08843e+07	5.5007e+07	6.54529e+07
GCAM	Base	World	Biomass|w/o CCS	TAX0_betr_rf	Operation	Human toxicity	kg 1,4-DCB-Eq	8.07151e+10	9.37813e+10	1.23631e+11	1.66237e+11	1.98988e+11
GCAM	Base	World	Biomass|w/o CCS	TAX0_betr_rf	Operation	HumanHealth|Human toxicity	DALY	56500.6	65646.9	86542	116366	139291
GCAM	Base	World	Biomass|w/o CCS	TAX0_betr_rf	Operation	HumanHealth|Ionising radiation	DALY	15.6588	17.1888	23.4166	33.8404	42.8779
GCAM	Base	World	Biomass|w/o CCS	TAX0_betr_rf	Operation	HumanHealth|Oxidant formation	DALY	0.0221415	0.0251132	0.484722	1.21704	2.09994
GCAM	Base	World	Biomass|w/o CCS	TAX0_betr_rf	Operation	HumanHealth|Particulate matter	DALY	162172	153771	179599	207299	205568
GCAM	Base	World	Biomass|w/o CCS	TAX0_betr_rf	Operation	Ionising radiation	kg U235-Eq	9.54805e+08	1.0481e+09	1.42784e+09	2.06344e+09	2.6145e+09
GCAM	Base	World	Biomass|w/o CCS	TAX0_betr_rf	Operation	Iron	t Fe	377869	433508	568751	790596	967994
GCAM	Base	World	Biomass|w/o CCS	TAX0_betr_rf	Operation	Land occupation	m2a	4.11728e+11	5.84306e+11	7.96268e+11	9.50313e+11	9.97334e+11
GCAM	Base	World	Biomass|w/o CCS	TAX0_betr_rf	Operation	Marine ecotoxicity	kg 1,4-DCB-Eq	3.37721e+08	3.88274e+08	5.13376e+08	7.00426e+08	8.41756e+08
GCAM	Base	World	Biomass|w/o CCS	TAX0_betr_rf	Operation	Marine eutrophication	kg N-Eq	2.85919e+08	3.31454e+08	4.46796e+08	6.83005e+08	9.04222e+08
GCAM	Base	World	Biomass|w/o CCS	TAX0_betr_rf	Operation	Metal depletion	kg Fe-eq	1.30657e+09	1.48958e+09	1.94712e+09	2.81109e+09	3.55904e+09
GCAM	Base	World	Biomass|w/o CCS	TAX0_betr_rf	Operation	Natural land transformation	m2	3.53075e+09	4.30046e+09	6.03391e+09	8.22207e+09	9.85894e+09
GCAM	Base	World	Biomass|w/o CCS	TAX0_betr_rf	Operation	Oxidant formation	kg NMVOC-eq	567730	643928	1.24288e+07	3.12062e+07	5.38447e+07
GCAM	Base	World	Biomass|w/o CCS	TAX0_betr_rf	Operation	Ozone depletion	kg CFC-11 eq	2171.67	2532.32	3389.62	4788.98	5948.14
GCAM	Base	World	Biomass|w/o CCS	TAX0_betr_rf	Operation	Particulate matter	kg PM10 eq	6.2374e+08	5.91426e+08	6.90766e+08	7.97306e+08	7.90645e+08
GCAM	Base	World	Biomass|w/o CCS	TAX0_betr_rf	Operation	Resource|Fossil depletion	$	1.84158e+07	2.11743e+07	2.77328e+07	3.86226e+07	4.73045e+07
GCAM	Base	World	Biomass|w/o CCS	TAX0_betr_rf	Operation	Resource|Metal depletion	$	9.34198e+07	1.06505e+08	1.39219e+08	2.00993e+08	2.54471e+08
GCAM	Base	World	Biomass|w/o CCS	TAX0_betr_rf	Operation	Terrestrial acidification	kg SO2eq	454378	476509	6.52584e+06	1.63554e+07	2.80361e+07
GCAM	Base	World	Biomass|w/o CCS	TAX0_betr_rf	Operation	Terrestrial ecotoxicity	kg 1,4-DCB-Eq	9.54837e+07	1.15016e+08	1.59253e+08	2.16196e+08	2.58684e+08
GCAM	Base	World	Biomass|w/o CCS	TAX0_betr_rf	Operation	Ecosystem	species.yr	14921.1	19800.7	27315.1	34570.5	38655.4
GCAM	Base	World	Biomass|w/o CCS	TAX0_betr_rf	Operation	HumanHealth	DALY	218689	219435	266165	323700	344904
GCAM	Base	World	Biomass|w/o CCS	TAX0_betr_rf	Operation	Resource	$	1.11836e+08	1.27679e+08	1.66952e+08	2.39615e+08	3.01776e+08
GCAM	Base	World	Biomass|w/o CCS	TAX30_begr_betr_ir	Construction	Aluminium	t Al	12083	13497.8	16480.5	21320.3	20218.2
GCAM	Base	World	Biomass|w/o CCS	TAX30_begr_betr_ir	Construction	Cement	t cement	562831	627957	766249	991590	940443
GCAM	Base	World	Biomass|w/o CCS	TAX30_begr_betr_ir	Construction	Copper	t Cu	18788	20965.1	25582.8	33103.8	31394.8
GCAM	Base	World	Biomass|w/o CCS	TAX30_begr_betr_ir	Construction	Deforestation	m2	2.03286e+06	2.25698e+06	2.72808e+06	3.49963e+06	3.28665e+06
GCAM	Base	World	Biomass|w/o CCS	TAX30_begr_betr_ir	Construction	Ecosystem_|Terrestrial acidification	species.yr	0.0953257	0.100849	0.114983	0.141029	0.124962
GCAM	Base	World	Biomass|w/o CCS	TAX30_begr_betr_ir	Construction	Ecosystem|Agricultural and urban land occupation	species.yr	4.22665	4.72563	5.75202	7.36865	6.91152
GCAM	Base	World	Biomass|w/o CCS	TAX30_begr_betr_ir	Construction	Ecosystem|Freshwater ecotoxicity	species.yr	0.0662518	0.0706713	0.0827675	0.105091	0.0968526
GCAM	Base	World	Biomass|w/o CCS	TAX30_begr_betr_ir	Construction	Ecosystem|Freshwater eutrophication	species.yr	0.0986903	0.102177	0.11737	0.147105	0.132004
GCAM	Base	World	Biomass|w/o CCS	TAX30_begr_betr_ir	Construction	Ecosystem|Marine ecotoxicity	species.yr	0.0142459	0.0151224	0.0176211	0.0222479	0.0203904
GCAM	Base	World	Biomass|w/o CCS	TAX30_begr_betr_ir	Construction	Ecosystem|Natural land transformation	species.yr	3.90309	4.3334	5.23792	6.71928	6.31037
GCAM	Base	World	Biomass|w/o CCS	TAX30_begr_betr_ir	Construction	Ecosystem|Terrestrial acidification	species.yr	0.0143773	0.0127007	0.0147586	0.0188435	0.0181746
GCAM	Base	World	Biomass|w/o CCS	TAX30_begr_betr_ir	Construction	Ecosystem|Terrestrial acidification|indirect	species.yr	0.0143773	0.0127007	0.0147586	0.0188435	0.0181746
GCAM	Base	World	Biomass|w/o CCS	TAX30_begr_betr_ir	Construction	Ecosystem|Terrestrial ecotoxicity	species.yr	0.104504	0.117467	0.142949	0.179445	0.16479
GCAM	Base	World	Biomass|w/o CCS	TAX30_begr_betr_ir	Construction	Ecotoxicity	species.yr	0.185001	0.203261	0.243338	0.306784	0.282033
GCAM	Base	World	Biomass|w/o CCS	TAX30_begr_betr_ir	Construction	Fossil depletion	kg oil eq	4.97762e+08	5.59765e+08	6.82145e+08	8.81905e+08	8.34427e+08
GCAM	Base	World	Biomass|w/o CCS	TAX30_begr_betr_ir	Construction	Fossil depletion|Gases	kg oil eq	9.43343e+07	1.07393e+08	1.30056e+08	1.68982e+08	1.60943e+08
GCAM	Base	World	Biomass|w/o CCS	TAX30_begr_betr_ir	Construction	Fossil depletion|Liquids	kg oil eq	2.17154e+07	2.41498e+07	2.93987e+07	3.80355e+07	3.6044e+07
GCAM	Base	World	Biomass|w/o CCS	TAX30_begr_betr_ir	Construction	Fossil depletion|Solids	kg oil eq	3.81713e+08	4.28222e+08	5.22691e+08	6.74887e+08	6.3744e+08
GCAM	Base	World	Biomass|w/o CCS	TAX30_begr_betr_ir	Construction	Freshwater ecotoxicity	kg 1,4-DCB-Eq	7.69612e+07	8.20951e+07	9.61466e+07	1.22078e+08	1.12508e+08
GCAM	Base	World	Biomass|w/o CCS	TAX30_begr_betr_ir	Construction	Freshwater eutrophication	kg P-Eq	2.22276e+06	2.30129e+06	2.64347e+06	3.31318e+06	2.97306e+06
GCAM	Base	World	Biomass|w/o CCS	TAX30_begr_betr_ir	Construction	Human toxicity	kg 1,4-DCB-Eq	3.73828e+09	3.90376e+09	4.46457e+09	5.54691e+09	4.99564e+09
GCAM	Base	World	Biomass|w/o CCS	TAX30_begr_betr_ir	Construction	HumanHealth|Human toxicity	DALY	2616.79	2732.63	3125.2	3882.84	3496.95
GCAM	Base	World	Biomass|w/o CCS	TAX30_begr_betr_ir	Construction	HumanHealth|Ionising radiation	DALY	4.09252	4.09714	5.96012	8.77231	8.43768
GCAM	Base	World	Biomass|w/o CCS	TAX30_begr_betr_ir	Construction	HumanHealth|Oxidant formation	DALY	0.121198	0.125379	0.143293	0.174685	0.161365
GCAM	Base	World	Biomass|w/o CCS	TAX30_begr_betr_ir	Construction	HumanHealth|Particulate matter	DALY	194.536	180.707	208.405	264.329	254.501
GCAM	Base	World	Biomass|w/o CCS	TAX30_begr_betr_ir	Construction	Ionising radiation	kg U235-Eq	2.49544e+08	2.49825e+08	3.63422e+08	5.34897e+08	5.14492e+08
GCAM	Base	World	Biomass|w/o CCS	TAX30_begr_betr_ir	Construction	Iron	t Fe	1.72171e+06	1.92086e+06	2.34361e+06	3.0326e+06	2.876e+06
GCAM	Base	World	Biomass|w/o CCS	TAX30_begr_betr_ir	Construction	Land occupation	m2a	2.27947e+08	2.5517e+08	3.11089e+08	3.97989e+08	3.72484e+08
GCAM	Base	World	Biomass|w/o CCS	TAX30_begr_betr_ir	Construction	Marine ecotoxicity	kg 1,4-DCB-Eq	8.08939e+07	8.58707e+07	1.00059e+08	1.26332e+08	1.15785e+08
GCAM	Base	World	Biomass|w/o CCS	TAX30_begr_betr_ir	Construction	Marine eutrophication	kg N-Eq	837467	893362	1.04145e+06	1.30264e+06	1.17473e+06
GCAM	Base	World	Biomass|w/o CCS	TAX30_begr_betr_ir	Construction	Metal depletion	kg Fe-eq	2.23889e+09	2.47788e+09	2.99885e+09	3.87417e+09	3.66787e+09
GCAM	Base	World	Biomass|w/o CCS	TAX30_begr_betr_ir	Construction	Natural land transformation	m2	2.24698e+06	2.49007e+06	3.0085e+06	3.8597e+06	3.62221e+06
GCAM	Base	World	Biomass|w/o CCS	TAX30_begr_betr_ir	Construction	Oxidant formation	kg NMVOC-eq	3.10764e+06	3.21485e+06	3.67419e+06	4.47911e+06	4.13757e+06
GCAM	Base	World	Biomass|w/o CCS	TAX30_begr_betr_ir	Construction	Ozone depletion	kg CFC-11 eq	271.61	297.726	359.068	461.452	429.803
GCAM	Base	World	Biomass|w/o CCS	TAX30_begr_betr_ir	Construction	Particulate matter	kg PM10 eq	748217	695027	801559	1.01665e+06	978850
GCAM	Base	World	Biomass|w/o CCS	TAX30_begr_betr_ir	Construction	Resource|Fossil depletion	$	8.21308e+07	9.23611e+07	1.12554e+08	1.45514e+08	1.37681e+08
GCAM	Base	World	Biomass|w/o CCS	TAX30_begr_betr_ir	Construction	Resource|Metal depletion	$	1.60081e+08	1.77169e+08	2.14418e+08	2.77003e+08	2.62253e+08
GCAM	Base	World	Biomass|w/o CCS	TAX30_begr_betr_ir	Construction	Terrestrial acidification	kg SO2eq	2.47885e+06	2.18978e+06	2.54459e+06	3.24888e+06	3.13355e+06
GCAM	Base	World	Biomass|w/o CCS	TAX30_begr_betr_ir	Construction	Terrestrial ecotoxicity	kg 1,4-DCB-Eq	693976	780062	949280	1.19164e+06	1.09432e+06
GCAM	Base	World	Biomass|w/o CCS	TAX30_begr_betr_ir	Construction	Ecosystem	species.yr	8.42781	9.37717	11.3654	14.5607	13.6541
GCAM	Base	World	Biomass|w/o CCS	TAX30_begr_betr_ir	Construction	HumanHealth	DALY	2815.54	2917.56	3339.7	4156.11	3760.05
GCAM	Base	World	Biomass|w/o CCS	TAX30_begr_betr_ir	Construction	Resource	$	2.42211e+08	2.6953e+08	3.26972e+08	4.22518e+08	3.99934e+08
GCAM	Base	World	Biomass|w/o CCS	TAX30_begr_betr_ir	Operation	Aluminium	t Al	9042.08	9717.66	11551.4	15845.1	19088
GCAM	Base	World	Biomass|w/o CCS	TAX30_begr_betr_ir	Operation	Cement	t cement	186742	190341	197586	276883	350006
GCAM	Base	World	Biomass|w/o CCS	TAX30_begr_betr_ir	Operation	Copper	t Cu	10596	10739.7	11227.8	15738.4	19725.5
GCAM	Base	World	Biomass|w/o CCS	TAX30_begr_betr_ir	Operation	Deforestation	m2	5.02728e+07	5.97238e+07	8.26378e+07	1.1207e+08	1.34347e+08
GCAM	Base	World	Biomass|w/o CCS	TAX30_begr_betr_ir	Operation	Ecosystem_|Terrestrial acidification	species.yr	1.21764	1.43192	1.83362	2.50532	3.02455
GCAM	Base	World	Biomass|w/o CCS	TAX30_begr_betr_ir	Operation	Ecosystem|Agricultural and urban land occupation	species.yr	1381.41	1272.51	1325.02	1856.16	1926.73
GCAM	Base	World	Biomass|w/o CCS	TAX30_begr_betr_ir	Operation	Ecosystem|Freshwater ecotoxicity	species.yr	0.440352	0.491063	0.618333	0.808712	0.928994
GCAM	Base	World	Biomass|w/o CCS	TAX30_begr_betr_ir	Operation	Ecosystem|Freshwater eutrophication	species.yr	0.686379	0.762771	0.938974	1.23529	1.43481
GCAM	Base	World	Biomass|w/o CCS	TAX30_begr_betr_ir	Operation	Ecosystem|Marine ecotoxicity	species.yr	0.0631129	0.0724788	0.0922361	0.122072	0.142482
GCAM	Base	World	Biomass|w/o CCS	TAX30_begr_betr_ir	Operation	Ecosystem|Natural land transformation	species.yr	96.5237	114.67	158.665	215.174	257.946
GCAM	Base	World	Biomass|w/o CCS	TAX30_begr_betr_ir	Operation	Ecosystem|Terrestrial acidification	species.yr	0.00351131	0.00313654	0.037345	0.094401	0.162539
GCAM	Base	World	Biomass|w/o CCS	TAX30_begr_betr_ir	Operation	Ecosystem|Terrestrial acidification|direct	species.yr	0	0	0.0341446	0.0894355	0.155721
GCAM	Base	World	Biomass|w/o CCS	TAX30_begr_betr_ir	Operation	Ecosystem|Terrestrial acidification|indirect	species.yr	0.00351131	0.00313654	0.00320042	0.00496555	0.00681786
GCAM	Base	World	Biomass|w/o CCS	TAX30_begr_betr_ir	Operation	Ecosystem|Terrestrial ecotoxicity	species.yr	6.94502	8.34488	11.5347	15.584	18.5299
GCAM	Base	World	Biomass|w/o CCS	TAX30_begr_betr_ir	Operation	Ecotoxicity	species.yr	7.44848	8.90842	12.2452	16.5148	19.6014
GCAM	Base	World	Biomass|w/o CCS	TAX30_begr_betr_ir	Operation	Fossil depletion	kg oil eq	1.92402e+08	1.91743e+08	1.88286e+08	2.64575e+08	3.37999e+08
GCAM	Base	World	Biomass|w/o CCS	TAX30_begr_betr_ir	Operation	Fossil depletion|Gases	kg oil eq	3.69766e+07	3.7348e+07	3.6515e+07	5.12873e+07	6.54081e+07
GCAM	Base	World	Biomass|w/o CCS	TAX30_begr_betr_ir	Operation	Fossil depletion|Liquids	kg oil eq	7.3949e+06	7.48378e+06	7.68103e+06	1.07552e+07	1.36058e+07
GCAM	Base	World	Biomass|w/o CCS	TAX30_begr_betr_ir	Operation	Fossil depletion|Solids	kg oil eq	1.48031e+08	1.46912e+08	1.4409e+08	2.02533e+08	2.58985e+08
GCAM	Base	World	Biomass|w/o CCS	TAX30_begr_betr_ir	Operation	Freshwater ecotoxicity	kg 1,4-DCB-Eq	5.11534e+08	5.70442e+08	7.18285e+08	9.39437e+08	1.07916e+09
GCAM	Base	World	Biomass|w/o CCS	TAX30_begr_betr_ir	Operation	Freshwater eutrophication	kg P-Eq	1.5459e+07	1.71795e+07	2.11481e+07	2.78219e+07	3.23156e+07
GCAM	Base	World	Biomass|w/o CCS	TAX30_begr_betr_ir	Operation	Human toxicity	kg 1,4-DCB-Eq	3.91666e+10	4.40752e+10	5.68349e+10	7.4699e+10	8.62278e+10
GCAM	Base	World	Biomass|w/o CCS	TAX30_begr_betr_ir	Operation	HumanHealth|Human toxicity	DALY	27416.6	30852.6	39784.4	52289.3	60359.5
GCAM	Base	World	Biomass|w/o CCS	TAX30_begr_betr_ir	Operation	HumanHealth|Ionising radiation	DALY	132.664	164.766	196.185	244.006	278.328
GCAM	Base	World	Biomass|w/o CCS	TAX30_begr_betr_ir	Operation	HumanHealth|Oxidant formation	DALY	0.0296588	0.0291188	0.481522	1.21462	2.10096
GCAM	Base	World	Biomass|w/o CCS	TAX30_begr_betr_ir	Operation	HumanHealth|Particulate matter	DALY	162184	153776	179592	207292	205566
GCAM	Base	World	Biomass|w/o CCS	TAX30_begr_betr_ir	Operation	Ionising radiation	kg U235-Eq	8.08929e+09	1.00467e+10	1.19625e+10	1.48784e+10	1.69712e+10
GCAM	Base	World	Biomass|w/o CCS	TAX30_begr_betr_ir	Operation	Iron	t Fe	669453	664953	651701	916377	1.17375e+06
GCAM	Base	World	Biomass|w/o CCS	TAX30_begr_betr_ir	Operation	Land occupation	m2a	7.06906e+10	6.51108e+10	6.78828e+10	9.50142e+10	9.87264e+10
GCAM	Base	World	Biomass|w/o CCS	TAX30_begr_betr_ir	Operation	Marine ecotoxicity	kg 1,4-DCB-Eq	3.5838e+08	4.11563e+08	5.23753e+08	6.93172e+08	8.09069e+08
GCAM	Base	World	Biomass|w/o CCS	TAX30_begr_betr_ir	Operation	Marine eutrophication	kg N-Eq	6.52031e+07	7.81111e+07	1.02547e+08	1.45295e+08	1.80853e+08
GCAM	Base	World	Biomass|w/o CCS	TAX30_begr_betr_ir	Operation	Metal depletion	kg Fe-eq	2.79695e+09	3.26563e+09	3.87576e+09	4.97899e+09	5.74295e+09
GCAM	Base	World	Biomass|w/o CCS	TAX30_begr_betr_ir	Operation	Natural land transformation	m2	4.58504e+07	5.46531e+07	7.57687e+07	1.02741e+08	1.22665e+08
GCAM	Base	World	Biomass|w/o CCS	TAX30_begr_betr_ir	Operation	Oxidant formation	kg NMVOC-eq	760481	746636	1.23467e+07	3.11441e+07	5.38707e+07
GCAM	Base	World	Biomass|w/o CCS	TAX30_begr_betr_ir	Operation	Ozone depletion	kg CFC-11 eq	1995.42	2333.69	2996.67	3983.12	4689.63
GCAM	Base	World	Biomass|w/o CCS	TAX30_begr_betr_ir	Operation	Particulate matter	kg PM10 eq	6.23785e+08	5.91444e+08	6.90737e+08	7.97278e+08	7.90637e+08
GCAM	Base	World	Biomass|w/o CCS	TAX30_begr_betr_ir	Operation	Resource|Fossil depletion	$	3.17463e+07	3.16377e+07	3.10671e+07	4.36549e+07	5.57699e+07
GCAM	Base	World	Biomass|w/o CCS	TAX30_begr_betr_ir	Operation	Resource|Metal depletion	$	1.99982e+08	2.33492e+08	2.77117e+08	3.55998e+08	4.10621e+08
GCAM	Base	World	Biomass|w/o CCS	TAX30_begr_betr_ir	Operation	Terrestrial acidification	kg SO2eq	605398	540783	6.4388e+06	1.6276e+07	2.80239e+07
GCAM	Base	World	Biomass|w/o CCS	TAX30_begr_betr_ir	Operation	Terrestrial ecotoxicity	kg 1,4-DCB-Eq	4.61197e+07	5.54157e+07	7.6598e+07	1.03488e+08	1.23051e+08
GCAM	Base	World	Biomass|w/o CCS	TAX30_begr_betr_ir	Operation	Ecosystem	species.yr	1486.07	1396.85	1496.9	2089.18	2205.87
GCAM	Base	World	Biomass|w/o CCS	TAX30_begr_betr_ir	Operation	HumanHealth	DALY	189733	184793	219573	259827	266206
GCAM	Base	World	Biomass|w/o CCS	TAX30_begr_betr_ir	Operation	Resource	$	2.31728e+08	2.6513e+08	3.08184e+08	3.99653e+08	4.66391e+08
GCAM	Base	World	Biomass|w/o CCS	TAX30_begr_betr_rf	Construction	Aluminium	t Al	12083	13497.8	16480.5	21320.3	20218.2
GCAM	Base	World	Biomass|w/o CCS	TAX30_begr_betr_rf	Construction	Cement	t cement	562831	627957	766249	991590	940443
GCAM	Base	World	Biomass|w/o CCS	TAX30_begr_betr_rf	Construction	Copper	t Cu	18788	20965.1	25582.8	33103.8	31394.8
GCAM	Base	World	Biomass|w/o CCS	TAX30_begr_betr_rf	Construction	Deforestation	m2	2.03286e+06	2.25698e+06	2.72808e+06	3.49963e+06	3.28665e+06
GCAM	Base	World	Biomass|w/o CCS	TAX30_begr_betr_rf	Construction	Ecosystem_|Terrestrial acidification	species.yr	0.0953257	0.100849	0.114983	0.141029	0.124962
GCAM	Base	World	Biomass|w/o CCS	TAX30_begr_betr_rf	Construction	Ecosystem|Agricultural and urban land occupation	species.yr	4.22665	4.72563	5.75202	7.36865	6.91152
GCAM	Base	World	Biomass|w/o CCS	TAX30_begr_betr_rf	Construction	Ecosystem|Freshwater ecotoxicity	species.yr	0.0662518	0.0706713	0.0827675	0.105091	0.0968526
GCAM	Base	World	Biomass|w/o CCS	TAX30_begr_betr_rf	Construction	Ecosystem|Freshwater eutrophication	species.yr	0.0986903	0.102177	0.11737	0.147105	0.132004
GCAM	Base	World	Biomass|w/o CCS	TAX30_begr_betr_rf	Construction	Ecosystem|Marine ecotoxicity	species.yr	0.0142459	0.0151224	0.0176211	0.0222479	0.0203904
GCAM	Base	World	Biomass|w/o CCS	TAX30_begr_betr_rf	Construction	Ecosystem|Natural land transformation	species.yr	3.90309	4.3334	5.23792	6.71928	6.31037
GCAM	Base	World	Biomass|w/o CCS	TAX30_begr_betr_rf	Construction	Ecosystem|Terrestrial acidification	species.yr	0.0143773	0.0127007	0.0147586	0.0188435	0.0181746
GCAM	Base	World	Biomass|w/o CCS	TAX30_begr_betr_rf	Construction	Ecosystem|Terrestrial acidification|indirect	species.yr	0.0143773	0.0127007	0.0147586	0.0188435	0.0181746
GCAM	Base	World	Biomass|w/o CCS	TAX30_begr_betr_rf	Construction	Ecosystem|Terrestrial ecotoxicity	species.yr	0.104504	0.117467	0.142949	0.179445	0.16479
GCAM	Base	World	Biomass|w/o CCS	TAX30_begr_betr_rf	Construction	Ecotoxicity	species.yr	0.185001	0.203261	0.243338	0.306784	0.282033
GCAM	Base	World	Biomass|w/o CCS	TAX30_begr_betr_rf	Construction	Fossil depletion	kg oil eq	4.97762e+08	5.59765e+08	6.82145e+08	8.81905e+08	8.34427e+08
GCAM	Base	World	Biomass|w/o CCS	TAX30_begr_betr_rf	Construction	Fossil depletion|Gases	kg oil eq	9.43343e+07	1.07393e+08	1.30056e+08	1.68982e+08	1.60943e+08
GCAM	Base	World	Biomass|w/o CCS	TAX30_begr_betr_rf	Construction	Fossil depletion|Liquids	kg oil eq	2.17154e+07	2.41498e+07	2.93987e+07	3.80355e+07	3.6044e+07
GCAM	Base	World	Biomass|w/o CCS	TAX30_begr_betr_rf	Construction	Fossil depletion|Solids	kg oil eq	3.81713e+08	4.28222e+08	5.22691e+08	6.74887e+08	6.3744e+08
GCAM	Base	World	Biomass|w/o CCS	TAX30_begr_betr_rf	Construction	Freshwater ecotoxicity	kg 1,4-DCB-Eq	7.69612e+07	8.20951e+07	9.61466e+07	1.22078e+08	1.12508e+08
GCAM	Base	World	Biomass|w/o CCS	TAX30_begr_betr_rf	Construction	Freshwater eutrophication	kg P-Eq	2.22276e+06	2.30129e+06	2.64347e+06	3.31318e+06	2.97306e+06
GCAM	Base	World	Biomass|w/o CCS	TAX30_begr_betr_rf	Construction	Human toxicity	kg 1,4-DCB-Eq	3.73828e+09	3.90376e+09	4.46457e+09	5.54691e+09	4.99564e+09
GCAM	Base	World	Biomass|w/o CCS	TAX30_begr_betr_rf	Construction	HumanHealth|Human toxicity	DALY	2616.79	2732.63	3125.2	3882.84	3496.95
GCAM	Base	World	Biomass|w/o CCS	TAX30_begr_betr_rf	Construction	HumanHealth|Ionising radiation	DALY	4.09252	4.09714	5.96012	8.77231	8.43768
GCAM	Base	World	Biomass|w/o CCS	TAX30_begr_betr_rf	Construction	HumanHealth|Oxidant formation	DALY	0.121198	0.125379	0.143293	0.174685	0.161365
GCAM	Base	World	Biomass|w/o CCS	TAX30_begr_betr_rf	Construction	HumanHealth|Particulate matter	DALY	194.536	180.707	208.405	264.329	254.501
GCAM	Base	World	Biomass|w/o CCS	TAX30_begr_betr_rf	Construction	Ionising radiation	kg U235-Eq	2.49544e+08	2.49825e+08	3.63422e+08	5.34897e+08	5.14492e+08
GCAM	Base	World	Biomass|w/o CCS	TAX30_begr_betr_rf	Construction	Iron	t Fe	1.72171e+06	1.92086e+06	2.34361e+06	3.0326e+06	2.876e+06
GCAM	Base	World	Biomass|w/o CCS	TAX30_begr_betr_rf	Construction	Land occupation	m2a	2.27947e+08	2.5517e+08	3.11089e+08	3.97989e+08	3.72484e+08
GCAM	Base	World	Biomass|w/o CCS	TAX30_begr_betr_rf	Construction	Marine ecotoxicity	kg 1,4-DCB-Eq	8.08939e+07	8.58707e+07	1.00059e+08	1.26332e+08	1.15785e+08
GCAM	Base	World	Biomass|w/o CCS	TAX30_begr_betr_rf	Construction	Marine eutrophication	kg N-Eq	837467	893362	1.04145e+06	1.30264e+06	1.17473e+06
GCAM	Base	World	Biomass|w/o CCS	TAX30_begr_betr_rf	Construction	Metal depletion	kg Fe-eq	2.23889e+09	2.47788e+09	2.99885e+09	3.87417e+09	3.66787e+09
GCAM	Base	World	Biomass|w/o CCS	TAX30_begr_betr_rf	Construction	Natural land transformation	m2	2.24698e+06	2.49007e+06	3.0085e+06	3.8597e+06	3.62221e+06
GCAM	Base	World	Biomass|w/o CCS	TAX30_begr_betr_rf	Construction	Oxidant formation	kg NMVOC-eq	3.10764e+06	3.21485e+06	3.67419e+06	4.47911e+06	4.13757e+06
GCAM	Base	World	Biomass|w/o CCS	TAX30_begr_betr_rf	Construction	Ozone depletion	kg CFC-11 eq	271.61	297.726	359.068	461.452	429.803
GCAM	Base	World	Biomass|w/o CCS	TAX30_begr_betr_rf	Construction	Particulate matter	kg PM10 eq	748217	695027	801559	1.01665e+06	978850
GCAM	Base	World	Biomass|w/o CCS	TAX30_begr_betr_rf	Construction	Resource|Fossil depletion	$	8.21308e+07	9.23611e+07	1.12554e+08	1.45514e+08	1.37681e+08
GCAM	Base	World	Biomass|w/o CCS	TAX30_begr_betr_rf	Construction	Resource|Metal depletion	$	1.60081e+08	1.77169e+08	2.14418e+08	2.77003e+08	2.62253e+08
GCAM	Base	World	Biomass|w/o CCS	TAX30_begr_betr_rf	Construction	Terrestrial acidification	kg SO2eq	2.47885e+06	2.18978e+06	2.54459e+06	3.24888e+06	3.13355e+06
GCAM	Base	World	Biomass|w/o CCS	TAX30_begr_betr_rf	Construction	Terrestrial ecotoxicity	kg 1,4-DCB-Eq	693976	780062	949280	1.19164e+06	1.09432e+06
GCAM	Base	World	Biomass|w/o CCS	TAX30_begr_betr_rf	Construction	Ecosystem	species.yr	8.42781	9.37717	11.3654	14.5607	13.6541
GCAM	Base	World	Biomass|w/o CCS	TAX30_begr_betr_rf	Construction	HumanHealth	DALY	2815.54	2917.56	3339.7	4156.11	3760.05
GCAM	Base	World	Biomass|w/o CCS	TAX30_begr_betr_rf	Construction	Resource	$	2.42211e+08	2.6953e+08	3.26972e+08	4.22518e+08	3.99934e+08
GCAM	Base	World	Biomass|w/o CCS	TAX30_begr_betr_rf	Operation	Aluminium	t Al	8273.82	9065.1	11236.7	15589.5	18801.4
GCAM	Base	World	Biomass|w/o CCS	TAX30_begr_betr_rf	Operation	Cement	t cement	93377.3	103707	130906	179517	214696
GCAM	Base	World	Biomass|w/o CCS	TAX30_begr_betr_rf	Operation	Copper	t Cu	6389.6	6870.84	8312.81	11629.4	14106.8
GCAM	Base	World	Biomass|w/o CCS	TAX30_begr_betr_rf	Operation	Deforestation	m2	5.37412e+07	6.4344e+07	8.9202e+07	1.21167e+08	1.45518e+08
GCAM	Base	World	Biomass|w/o CCS	TAX30_begr_betr_rf	Operation	Ecosystem_|Terrestrial acidification	species.yr	0.997246	1.20664	1.66408	2.45807	3.26479
GCAM	Base	World	Biomass|w/o CCS	TAX30_begr_betr_rf	Operation	Ecosystem|Agricultural and urban land occupation	species.yr	1816.32	1590.14	1692.61	2126.76	2255.06
GCAM	Base	World	Biomass|w/o CCS	TAX30_begr_betr_rf	Operation	Ecosystem|Freshwater ecotoxicity	species.yr	0.371301	0.422322	0.553099	0.728962	0.844698
GCAM	Base	World	Biomass|w/o CCS	TAX30_begr_betr_rf	Operation	Ecosystem|Freshwater eutrophication	species.yr	0.49998	0.582167	0.790112	1.10934	1.39383
GCAM	Base	World	Biomass|w/o CCS	TAX30_begr_betr_rf	Operation	Ecosystem|Marine ecotoxicity	species.yr	0.0442713	0.0523699	0.0716656	0.0978777	0.118229
GCAM	Base	World	Biomass|w/o CCS	TAX30_begr_betr_rf	Operation	Ecosystem|Natural land transformation	species.yr	103.183	123.54	171.268	232.641	279.394
GCAM	Base	World	Biomass|w/o CCS	TAX30_begr_betr_rf	Operation	Ecosystem|Terrestrial acidification	species.yr	0.00164558	0.00168697	0.0363323	0.0924864	0.159386
GCAM	Base	World	Biomass|w/o CCS	TAX30_begr_betr_rf	Operation	Ecosystem|Terrestrial acidification|direct	species.yr	0	0	0.0341446	0.0894355	0.155721
GCAM	Base	World	Biomass|w/o CCS	TAX30_begr_betr_rf	Operation	Ecosystem|Terrestrial acidification|indirect	species.yr	0.00164558	0.00168697	0.00218766	0.00305088	0.00366547
GCAM	Base	World	Biomass|w/o CCS	TAX30_begr_betr_rf	Operation	Ecosystem|Terrestrial ecotoxicity	species.yr	6.86117	8.25693	11.4488	15.5087	18.4913
GCAM	Base	World	Biomass|w/o CCS	TAX30_begr_betr_rf	Operation	Ecotoxicity	species.yr	7.27674	8.73162	12.0736	16.3355	19.4542
GCAM	Base	World	Biomass|w/o CCS	TAX30_begr_betr_rf	Operation	Fossil depletion	kg oil eq	7.17491e+07	8.02673e+07	1.01792e+08	1.36797e+08	1.60506e+08
GCAM	Base	World	Biomass|w/o CCS	TAX30_begr_betr_rf	Operation	Fossil depletion|Gases	kg oil eq	1.35486e+07	1.53883e+07	1.94384e+07	2.60737e+07	3.05499e+07
GCAM	Base	World	Biomass|w/o CCS	TAX30_begr_betr_rf	Operation	Fossil depletion|Liquids	kg oil eq	3.52956e+06	3.91334e+06	4.9329e+06	6.74023e+06	8.03694e+06
GCAM	Base	World	Biomass|w/o CCS	TAX30_begr_betr_rf	Operation	Fossil depletion|Solids	kg oil eq	5.46709e+07	6.09657e+07	7.74209e+07	1.03983e+08	1.21919e+08
GCAM	Base	World	Biomass|w/o CCS	TAX30_begr_betr_rf	Operation	Freshwater ecotoxicity	kg 1,4-DCB-Eq	4.3132e+08	4.90589e+08	6.42505e+08	8.46797e+08	9.81241e+08
GCAM	Base	World	Biomass|w/o CCS	TAX30_begr_betr_rf	Operation	Freshwater eutrophication	kg P-Eq	1.12608e+07	1.31119e+07	1.77953e+07	2.49851e+07	3.13926e+07
GCAM	Base	World	Biomass|w/o CCS	TAX30_begr_betr_rf	Operation	Human toxicity	kg 1,4-DCB-Eq	3.72601e+10	4.26325e+10	5.61266e+10	7.3996e+10	8.57275e+10
GCAM	Base	World	Biomass|w/o CCS	TAX30_begr_betr_rf	Operation	HumanHealth|Human toxicity	DALY	26082.1	29842.8	39288.6	51797.2	60009.2
GCAM	Base	World	Biomass|w/o CCS	TAX30_begr_betr_rf	Operation	HumanHealth|Ionising radiation	DALY	10.176	12.1252	17.8242	26.5414	35.4984
GCAM	Base	World	Biomass|w/o CCS	TAX30_begr_betr_rf	Operation	HumanHealth|Oxidant formation	DALY	0.0138393	0.0154054	0.470974	1.19577	2.0717
GCAM	Base	World	Biomass|w/o CCS	TAX30_begr_betr_rf	Operation	HumanHealth|Particulate matter	DALY	162159	153756	179578	207266	205522
GCAM	Base	World	Biomass|w/o CCS	TAX30_begr_betr_rf	Operation	Ionising radiation	kg U235-Eq	6.20486e+08	7.39342e+08	1.08684e+09	1.61838e+09	2.16453e+09
GCAM	Base	World	Biomass|w/o CCS	TAX30_begr_betr_rf	Operation	Iron	t Fe	244519	272901	346712	465433	546294
GCAM	Base	World	Biomass|w/o CCS	TAX30_begr_betr_rf	Operation	Land occupation	m2a	9.23398e+10	8.08545e+10	8.6079e+10	1.08168e+11	1.14713e+11
GCAM	Base	World	Biomass|w/o CCS	TAX30_begr_betr_rf	Operation	Marine ecotoxicity	kg 1,4-DCB-Eq	2.5139e+08	2.97377e+08	4.06946e+08	5.55788e+08	6.7135e+08
GCAM	Base	World	Biomass|w/o CCS	TAX30_begr_betr_rf	Operation	Marine eutrophication	kg N-Eq	6.10793e+07	7.51304e+07	1.04644e+08	1.6018e+08	2.20661e+08
GCAM	Base	World	Biomass|w/o CCS	TAX30_begr_betr_rf	Operation	Metal depletion	kg Fe-eq	7.29579e+08	8.72011e+08	1.19492e+09	1.72389e+09	2.23038e+09
GCAM	Base	World	Biomass|w/o CCS	TAX30_begr_betr_rf	Operation	Natural land transformation	m2	4.90711e+07	5.91288e+07	8.21764e+07	1.11597e+08	1.33463e+08
GCAM	Base	World	Biomass|w/o CCS	TAX30_begr_betr_rf	Operation	Oxidant formation	kg NMVOC-eq	354854	395011	1.20763e+07	3.06609e+07	5.31206e+07
GCAM	Base	World	Biomass|w/o CCS	TAX30_begr_betr_rf	Operation	Ozone depletion	kg CFC-11 eq	1458.5	1742.64	2389.15	3333.06	4138.73
GCAM	Base	World	Biomass|w/o CCS	TAX30_begr_betr_rf	Operation	Particulate matter	kg PM10 eq	6.23687e+08	5.91367e+08	6.90683e+08	7.97176e+08	7.9047e+08
GCAM	Base	World	Biomass|w/o CCS	TAX30_begr_betr_rf	Operation	Resource|Fossil depletion	$	1.18386e+07	1.32441e+07	1.67957e+07	2.25715e+07	2.64834e+07
GCAM	Base	World	Biomass|w/o CCS	TAX30_begr_betr_rf	Operation	Resource|Metal depletion	$	5.21649e+07	6.23488e+07	8.54369e+07	1.23258e+08	1.59472e+08
GCAM	Base	World	Biomass|w/o CCS	TAX30_begr_betr_rf	Operation	Terrestrial acidification	kg SO2eq	283721	290857	6.26418e+06	1.59459e+07	2.74804e+07
GCAM	Base	World	Biomass|w/o CCS	TAX30_begr_betr_rf	Operation	Terrestrial ecotoxicity	kg 1,4-DCB-Eq	4.55629e+07	5.48316e+07	7.60281e+07	1.02988e+08	1.22795e+08
GCAM	Base	World	Biomass|w/o CCS	TAX30_begr_betr_rf	Operation	Ecosystem	species.yr	1927.28	1723	1876.78	2376.94	2555.46
GCAM	Base	World	Biomass|w/o CCS	TAX30_begr_betr_rf	Operation	HumanHealth	DALY	188251	183610	218885	259091	265569
GCAM	Base	World	Biomass|w/o CCS	TAX30_begr_betr_rf	Operation	Resource	$	6.40035e+07	7.55929e+07	1.02233e+08	1.45829e+08	1.85956e+08
GCAM	Base	World	Biomass|w/o CCS	TAX30_betr_rf	Construction	Aluminium	t Al	12083	13497.8	16480.5	21320.3	20218.2
GCAM	Base	World	Biomass|w/o CCS	TAX30_betr_rf	Construction	Cement	t cement	562831	627957	766249	991590	940443
GCAM	Base	World	Biomass|w/o CCS	TAX30_betr_rf	Construction	Copper	t Cu	18788	20965.1	25582.8	33103.8	31394.8
GCAM	Base	World	Biomass|w/o CCS	TAX30_betr_rf	Construction	Deforestation	m2	2.03286e+06	2.25698e+06	2.72808e+06	3.49963e+06	3.28665e+06
GCAM	Base	World	Biomass|w/o CCS	TAX30_betr_rf	Construction	Ecosystem_|Terrestrial acidification	species.yr	0.0953257	0.100849	0.114983	0.141029	0.124962
GCAM	Base	World	Biomass|w/o CCS	TAX30_betr_rf	Construction	Ecosystem|Agricultural and urban land occupation	species.yr	4.22665	4.72563	5.75202	7.36865	6.91152
GCAM	Base	World	Biomass|w/o CCS	TAX30_betr_rf	Construction	Ecosystem|Freshwater ecotoxicity	species.yr	0.0662518	0.0706713	0.0827675	0.105091	0.0968526
GCAM	Base	World	Biomass|w/o CCS	TAX30_betr_rf	Construction	Ecosystem|Freshwater eutrophication	species.yr	0.0986903	0.102177	0.11737	0.147105	0.132004
GCAM	Base	World	Biomass|w/o CCS	TAX30_betr_rf	Construction	Ecosystem|Marine ecotoxicity	species.yr	0.0142459	0.0151224	0.0176211	0.0222479	0.0203904
GCAM	Base	World	Biomass|w/o CCS	TAX30_betr_rf	Construction	Ecosystem|Natural land transformation	species.yr	3.90309	4.3334	5.23792	6.71928	6.31037
GCAM	Base	World	Biomass|w/o CCS	TAX30_betr_rf	Construction	Ecosystem|Terrestrial acidification	species.yr	0.0143773	0.0127007	0.0147586	0.0188435	0.0181746
GCAM	Base	World	Biomass|w/o CCS	TAX30_betr_rf	Construction	Ecosystem|Terrestrial acidification|indirect	species.yr	0.0143773	0.0127007	0.0147586	0.0188435	0.0181746
GCAM	Base	World	Biomass|w/o CCS	TAX30_betr_rf	Construction	Ecosystem|Terrestrial ecotoxicity	species.yr	0.104504	0.117467	0.142949	0.179445	0.16479
GCAM	Base	World	Biomass|w/o CCS	TAX30_betr_rf	Construction	Ecotoxicity	species.yr	0.185001	0.203261	0.243338	0.306784	0.282033
GCAM	Base	World	Biomass|w/o CCS	TAX30_betr_rf	Construction	Fossil depletion	kg oil eq	4.97762e+08	5.59765e+08	6.82145e+08	8.81905e+08	8.34427e+08
GCAM	Base	World	Biomass|w/o CCS	TAX30_betr_rf	Construction	Fossil depletion|Gases	kg oil eq	9.43343e+07	1.07393e+08	1.30056e+08	1.68982e+08	1.60943e+08
GCAM	Base	World	Biomass|w/o CCS	TAX30_betr_rf	Construction	Fossil depletion|Liquids	kg oil eq	2.17154e+07	2.41498e+07	2.93987e+07	3.80355e+07	3.6044e+07
GCAM	Base	World	Biomass|w/o CCS	TAX30_betr_rf	Construction	Fossil depletion|Solids	kg oil eq	3.81713e+08	4.28222e+08	5.22691e+08	6.74887e+08	6.3744e+08
GCAM	Base	World	Biomass|w/o CCS	TAX30_betr_rf	Construction	Freshwater ecotoxicity	kg 1,4-DCB-Eq	7.69612e+07	8.20951e+07	9.61466e+07	1.22078e+08	1.12508e+08
GCAM	Base	World	Biomass|w/o CCS	TAX30_betr_rf	Construction	Freshwater eutrophication	kg P-Eq	2.22276e+06	2.30129e+06	2.64347e+06	3.31318e+06	2.97306e+06
GCAM	Base	World	Biomass|w/o CCS	TAX30_betr_rf	Construction	Human toxicity	kg 1,4-DCB-Eq	3.73828e+09	3.90376e+09	4.46457e+09	5.54691e+09	4.99564e+09
GCAM	Base	World	Biomass|w/o CCS	TAX30_betr_rf	Construction	HumanHealth|Human toxicity	DALY	2616.79	2732.63	3125.2	3882.84	3496.95
GCAM	Base	World	Biomass|w/o CCS	TAX30_betr_rf	Construction	HumanHealth|Ionising radiation	DALY	4.09252	4.09714	5.96012	8.77231	8.43768
GCAM	Base	World	Biomass|w/o CCS	TAX30_betr_rf	Construction	HumanHealth|Oxidant formation	DALY	0.121198	0.125379	0.143293	0.174685	0.161365
GCAM	Base	World	Biomass|w/o CCS	TAX30_betr_rf	Construction	HumanHealth|Particulate matter	DALY	194.536	180.707	208.405	264.329	254.501
GCAM	Base	World	Biomass|w/o CCS	TAX30_betr_rf	Construction	Ionising radiation	kg U235-Eq	2.49544e+08	2.49825e+08	3.63422e+08	5.34897e+08	5.14492e+08
GCAM	Base	World	Biomass|w/o CCS	TAX30_betr_rf	Construction	Iron	t Fe	1.72171e+06	1.92086e+06	2.34361e+06	3.0326e+06	2.876e+06
GCAM	Base	World	Biomass|w/o CCS	TAX30_betr_rf	Construction	Land occupation	m2a	2.27947e+08	2.5517e+08	3.11089e+08	3.97989e+08	3.72484e+08
GCAM	Base	World	Biomass|w/o CCS	TAX30_betr_rf	Construction	Marine ecotoxicity	kg 1,4-DCB-Eq	8.08939e+07	8.58707e+07	1.00059e+08	1.26332e+08	1.15785e+08
GCAM	Base	World	Biomass|w/o CCS	TAX30_betr_rf	Construction	Marine eutrophication	kg N-Eq	837467	893362	1.04145e+06	1.30264e+06	1.17473e+06
GCAM	Base	World	Biomass|w/o CCS	TAX30_betr_rf	Construction	Metal depletion	kg Fe-eq	2.23889e+09	2.47788e+09	2.99885e+09	3.87417e+09	3.66787e+09
GCAM	Base	World	Biomass|w/o CCS	TAX30_betr_rf	Construction	Natural land transformation	m2	2.24698e+06	2.49007e+06	3.0085e+06	3.8597e+06	3.62221e+06
GCAM	Base	World	Biomass|w/o CCS	TAX30_betr_rf	Construction	Oxidant formation	kg NMVOC-eq	3.10764e+06	3.21485e+06	3.67419e+06	4.47911e+06	4.13757e+06
GCAM	Base	World	Biomass|w/o CCS	TAX30_betr_rf	Construction	Ozone depletion	kg CFC-11 eq	271.61	297.726	359.068	461.452	429.803
GCAM	Base	World	Biomass|w/o CCS	TAX30_betr_rf	Construction	Particulate matter	kg PM10 eq	748217	695027	801559	1.01665e+06	978850
GCAM	Base	World	Biomass|w/o CCS	TAX30_betr_rf	Construction	Resource|Fossil depletion	$	8.21308e+07	9.23611e+07	1.12554e+08	1.45514e+08	1.37681e+08
GCAM	Base	World	Biomass|w/o CCS	TAX30_betr_rf	Construction	Resource|Metal depletion	$	1.60081e+08	1.77169e+08	2.14418e+08	2.77003e+08	2.62253e+08
GCAM	Base	World	Biomass|w/o CCS	TAX30_betr_rf	Construction	Terrestrial acidification	kg SO2eq	2.47885e+06	2.18978e+06	2.54459e+06	3.24888e+06	3.13355e+06
GCAM	Base	World	Biomass|w/o CCS	TAX30_betr_rf	Construction	Terrestrial ecotoxicity	kg 1,4-DCB-Eq	693976	780062	949280	1.19164e+06	1.09432e+06
GCAM	Base	World	Biomass|w/o CCS	TAX30_betr_rf	Construction	Ecosystem	species.yr	8.42781	9.37717	11.3654	14.5607	13.6541
GCAM	Base	World	Biomass|w/o CCS	TAX30_betr_rf	Construction	HumanHealth	DALY	2815.54	2917.56	3339.7	4156.11	3760.05
GCAM	Base	World	Biomass|w/o CCS	TAX30_betr_rf	Construction	Resource	$	2.42211e+08	2.6953e+08	3.26972e+08	4.22518e+08	3.99934e+08
GCAM	Base	World	Biomass|w/o CCS	TAX30_betr_rf	Operation	Aluminium	t Al	15329.6	16582.8	20306.4	28695.4	35531.9
GCAM	Base	World	Biomass|w/o CCS	TAX30_betr_rf	Operation	Cement	t cement	158772	173364	214722	299381	366349
GCAM	Base	World	Biomass|w/o CCS	TAX30_betr_rf	Operation	Copper	t Cu	12858.8	13762.8	16637.8	23692.1	29543.1
GCAM	Base	World	Biomass|w/o CCS	TAX30_betr_rf	Operation	Deforestation	m2	2.3424e+08	2.83109e+08	3.93964e+08	5.35001e+08	6.39207e+08
GCAM	Base	World	Biomass|w/o CCS	TAX30_betr_rf	Operation	Ecosystem_|Terrestrial acidification	species.yr	2.18033	2.50115	3.34545	4.8998	6.38697
GCAM	Base	World	Biomass|w/o CCS	TAX30_betr_rf	Operation	Ecosystem|Agricultural and urban land occupation	species.yr	4103.95	4604.1	5021.8	6870.46	7322.51
GCAM	Base	World	Biomass|w/o CCS	TAX30_betr_rf	Operation	Ecosystem|Freshwater ecotoxicity	species.yr	0.55099	0.624945	0.806912	1.0716	1.2557
GCAM	Base	World	Biomass|w/o CCS	TAX30_betr_rf	Operation	Ecosystem|Freshwater eutrophication	species.yr	0.780108	0.872107	1.13656	1.48685	1.69304
GCAM	Base	World	Biomass|w/o CCS	TAX30_betr_rf	Operation	Ecosystem|Marine ecotoxicity	species.yr	0.0562003	0.0648245	0.0867962	0.117376	0.139677
GCAM	Base	World	Biomass|w/o CCS	TAX30_betr_rf	Operation	Ecosystem|Natural land transformation	species.yr	449.74	543.569	756.411	1027.2	1227.28
GCAM	Base	World	Biomass|w/o CCS	TAX30_betr_rf	Operation	Ecosystem|Terrestrial acidification	species.yr	0.00267661	0.00268391	0.0375499	0.0943042	0.161752
GCAM	Base	World	Biomass|w/o CCS	TAX30_betr_rf	Operation	Ecosystem|Terrestrial acidification|direct	species.yr	0	0	0.0341446	0.0894355	0.155721
GCAM	Base	World	Biomass|w/o CCS	TAX30_betr_rf	Operation	Ecosystem|Terrestrial acidification|indirect	species.yr	0.00267661	0.00268391	0.0034053	0.00486873	0.00603129
GCAM	Base	World	Biomass|w/o CCS	TAX30_betr_rf	Operation	Ecosystem|Terrestrial ecotoxicity	species.yr	7.42501	8.8998	12.2664	16.6092	19.8037
GCAM	Base	World	Biomass|w/o CCS	TAX30_betr_rf	Operation	Ecotoxicity	species.yr	8.0322	9.58957	13.1601	17.7982	21.199
GCAM	Base	World	Biomass|w/o CCS	TAX30_betr_rf	Operation	Fossil depletion	kg oil eq	1.13173e+08	1.24816e+08	1.55417e+08	2.11453e+08	2.52546e+08
GCAM	Base	World	Biomass|w/o CCS	TAX30_betr_rf	Operation	Fossil depletion|Gases	kg oil eq	2.12611e+07	2.38267e+07	2.95648e+07	4.0126e+07	4.78116e+07
GCAM	Base	World	Biomass|w/o CCS	TAX30_betr_rf	Operation	Fossil depletion|Liquids	kg oil eq	5.94067e+06	6.47874e+06	8.01489e+06	1.11299e+07	1.35714e+07
GCAM	Base	World	Biomass|w/o CCS	TAX30_betr_rf	Operation	Fossil depletion|Solids	kg oil eq	8.59707e+07	9.45109e+07	1.17837e+08	1.60197e+08	1.91163e+08
GCAM	Base	World	Biomass|w/o CCS	TAX30_betr_rf	Operation	Freshwater ecotoxicity	kg 1,4-DCB-Eq	6.40056e+08	7.25966e+08	9.37346e+08	1.24482e+09	1.45868e+09
GCAM	Base	World	Biomass|w/o CCS	TAX30_betr_rf	Operation	Freshwater eutrophication	kg P-Eq	1.757e+07	1.96421e+07	2.55981e+07	3.34876e+07	3.81316e+07
GCAM	Base	World	Biomass|w/o CCS	TAX30_betr_rf	Operation	Human toxicity	kg 1,4-DCB-Eq	5.35759e+10	6.11941e+10	7.94452e+10	1.05479e+11	1.23593e+11
GCAM	Base	World	Biomass|w/o CCS	TAX30_betr_rf	Operation	HumanHealth|Human toxicity	DALY	37503.1	42835.8	55611.7	73835.6	86514.8
GCAM	Base	World	Biomass|w/o CCS	TAX30_betr_rf	Operation	HumanHealth|Ionising radiation	DALY	15.7405	17.6794	25.0287	35.3661	44.5995
GCAM	Base	World	Biomass|w/o CCS	TAX30_betr_rf	Operation	HumanHealth|Oxidant formation	DALY	0.022491	0.0244128	0.482028	1.21212	2.09254
GCAM	Base	World	Biomass|w/o CCS	TAX30_betr_rf	Operation	HumanHealth|Particulate matter	DALY	162173	153770	179595	207292	205556
GCAM	Base	World	Biomass|w/o CCS	TAX30_betr_rf	Operation	Ionising radiation	kg U235-Eq	9.59788e+08	1.07801e+09	1.52614e+09	2.15647e+09	2.71948e+09
GCAM	Base	World	Biomass|w/o CCS	TAX30_betr_rf	Operation	Iron	t Fe	383133	421637	525973	714420	853015
GCAM	Base	World	Biomass|w/o CCS	TAX30_betr_rf	Operation	Land occupation	m2a	2.08624e+11	2.34052e+11	2.55312e+11	3.49305e+11	3.72321e+11
GCAM	Base	World	Biomass|w/o CCS	TAX30_betr_rf	Operation	Marine ecotoxicity	kg 1,4-DCB-Eq	3.19127e+08	3.68099e+08	4.92863e+08	6.66509e+08	7.93143e+08
GCAM	Base	World	Biomass|w/o CCS	TAX30_betr_rf	Operation	Marine eutrophication	kg N-Eq	1.599e+08	1.83741e+08	2.47205e+08	3.73085e+08	5.01228e+08
GCAM	Base	World	Biomass|w/o CCS	TAX30_betr_rf	Operation	Metal depletion	kg Fe-eq	1.36538e+09	1.56072e+09	2.07356e+09	2.95191e+09	3.73277e+09
GCAM	Base	World	Biomass|w/o CCS	TAX30_betr_rf	Operation	Natural land transformation	m2	2.27699e+08	2.75805e+08	3.8447e+08	5.227e+08	6.24817e+08
GCAM	Base	World	Biomass|w/o CCS	TAX30_betr_rf	Operation	Oxidant formation	kg NMVOC-eq	576693	625971	1.23597e+07	3.10799e+07	5.36549e+07
GCAM	Base	World	Biomass|w/o CCS	TAX30_betr_rf	Operation	Ozone depletion	kg CFC-11 eq	2241.85	2603.46	3494.13	4890.29	6070.14
GCAM	Base	World	Biomass|w/o CCS	TAX30_betr_rf	Operation	Particulate matter	kg PM10 eq	6.23742e+08	5.91422e+08	6.9075e+08	7.97275e+08	7.90599e+08
GCAM	Base	World	Biomass|w/o CCS	TAX30_betr_rf	Operation	Resource|Fossil depletion	$	1.86735e+07	2.05947e+07	2.56437e+07	3.48898e+07	4.16701e+07
GCAM	Base	World	Biomass|w/o CCS	TAX30_betr_rf	Operation	Resource|Metal depletion	$	9.76244e+07	1.11592e+08	1.4826e+08	2.11062e+08	2.66893e+08
GCAM	Base	World	Biomass|w/o CCS	TAX30_betr_rf	Operation	Terrestrial acidification	kg SO2eq	461485	462742	6.47412e+06	1.62593e+07	2.78883e+07
GCAM	Base	World	Biomass|w/o CCS	TAX30_betr_rf	Operation	Terrestrial ecotoxicity	kg 1,4-DCB-Eq	4.93071e+07	5.91007e+07	8.14574e+07	1.10297e+08	1.3151e+08
GCAM	Base	World	Biomass|w/o CCS	TAX30_betr_rf	Operation	Ecosystem	species.yr	4562.51	5158.14	5792.54	7917.04	8572.84
GCAM	Base	World	Biomass|w/o CCS	TAX30_betr_rf	Operation	HumanHealth	DALY	199692	196623	235232	281164	292117
GCAM	Base	World	Biomass|w/o CCS	TAX30_betr_rf	Operation	Resource	$	1.16298e+08	1.32186e+08	1.73904e+08	2.45952e+08	3.08563e+08
GCAM	Base	World	Biomass|w/o CCS	TAX5_begr_betr_ir	Construction	Aluminium	t Al	12083	13497.8	16480.5	21320.3	20218.2
GCAM	Base	World	Biomass|w/o CCS	TAX5_begr_betr_ir	Construction	Cement	t cement	562831	627957	766249	991590	940443
GCAM	Base	World	Biomass|w/o CCS	TAX5_begr_betr_ir	Construction	Copper	t Cu	18788	20965.1	25582.8	33103.8	31394.8
GCAM	Base	World	Biomass|w/o CCS	TAX5_begr_betr_ir	Construction	Deforestation	m2	2.03286e+06	2.25698e+06	2.72808e+06	3.49963e+06	3.28665e+06
GCAM	Base	World	Biomass|w/o CCS	TAX5_begr_betr_ir	Construction	Ecosystem_|Terrestrial acidification	species.yr	0.0953257	0.100849	0.114983	0.141029	0.124962
GCAM	Base	World	Biomass|w/o CCS	TAX5_begr_betr_ir	Construction	Ecosystem|Agricultural and urban land occupation	species.yr	4.22665	4.72563	5.75202	7.36865	6.91152
GCAM	Base	World	Biomass|w/o CCS	TAX5_begr_betr_ir	Construction	Ecosystem|Freshwater ecotoxicity	species.yr	0.0662518	0.0706713	0.0827675	0.105091	0.0968526
GCAM	Base	World	Biomass|w/o CCS	TAX5_begr_betr_ir	Construction	Ecosystem|Freshwater eutrophication	species.yr	0.0986903	0.102177	0.11737	0.147105	0.132004
GCAM	Base	World	Biomass|w/o CCS	TAX5_begr_betr_ir	Construction	Ecosystem|Marine ecotoxicity	species.yr	0.0142459	0.0151224	0.0176211	0.0222479	0.0203904
GCAM	Base	World	Biomass|w/o CCS	TAX5_begr_betr_ir	Construction	Ecosystem|Natural land transformation	species.yr	3.90309	4.3334	5.23792	6.71928	6.31037
GCAM	Base	World	Biomass|w/o CCS	TAX5_begr_betr_ir	Construction	Ecosystem|Terrestrial acidification	species.yr	0.0143773	0.0127007	0.0147586	0.0188435	0.0181746
GCAM	Base	World	Biomass|w/o CCS	TAX5_begr_betr_ir	Construction	Ecosystem|Terrestrial acidification|indirect	species.yr	0.0143773	0.0127007	0.0147586	0.0188435	0.0181746
GCAM	Base	World	Biomass|w/o CCS	TAX5_begr_betr_ir	Construction	Ecosystem|Terrestrial ecotoxicity	species.yr	0.104504	0.117467	0.142949	0.179445	0.16479
GCAM	Base	World	Biomass|w/o CCS	TAX5_begr_betr_ir	Construction	Ecotoxicity	species.yr	0.185001	0.203261	0.243338	0.306784	0.282033
GCAM	Base	World	Biomass|w/o CCS	TAX5_begr_betr_ir	Construction	Fossil depletion	kg oil eq	4.97762e+08	5.59765e+08	6.82145e+08	8.81905e+08	8.34427e+08
GCAM	Base	World	Biomass|w/o CCS	TAX5_begr_betr_ir	Construction	Fossil depletion|Gases	kg oil eq	9.43343e+07	1.07393e+08	1.30056e+08	1.68982e+08	1.60943e+08
GCAM	Base	World	Biomass|w/o CCS	TAX5_begr_betr_ir	Construction	Fossil depletion|Liquids	kg oil eq	2.17154e+07	2.41498e+07	2.93987e+07	3.80355e+07	3.6044e+07
GCAM	Base	World	Biomass|w/o CCS	TAX5_begr_betr_ir	Construction	Fossil depletion|Solids	kg oil eq	3.81713e+08	4.28222e+08	5.22691e+08	6.74887e+08	6.3744e+08
GCAM	Base	World	Biomass|w/o CCS	TAX5_begr_betr_ir	Construction	Freshwater ecotoxicity	kg 1,4-DCB-Eq	7.69612e+07	8.20951e+07	9.61466e+07	1.22078e+08	1.12508e+08
GCAM	Base	World	Biomass|w/o CCS	TAX5_begr_betr_ir	Construction	Freshwater eutrophication	kg P-Eq	2.22276e+06	2.30129e+06	2.64347e+06	3.31318e+06	2.97306e+06
GCAM	Base	World	Biomass|w/o CCS	TAX5_begr_betr_ir	Construction	Human toxicity	kg 1,4-DCB-Eq	3.73828e+09	3.90376e+09	4.46457e+09	5.54691e+09	4.99564e+09
GCAM	Base	World	Biomass|w/o CCS	TAX5_begr_betr_ir	Construction	HumanHealth|Human toxicity	DALY	2616.79	2732.63	3125.2	3882.84	3496.95
GCAM	Base	World	Biomass|w/o CCS	TAX5_begr_betr_ir	Construction	HumanHealth|Ionising radiation	DALY	4.09252	4.09714	5.96012	8.77231	8.43768
GCAM	Base	World	Biomass|w/o CCS	TAX5_begr_betr_ir	Construction	HumanHealth|Oxidant formation	DALY	0.121198	0.125379	0.143293	0.174685	0.161365
GCAM	Base	World	Biomass|w/o CCS	TAX5_begr_betr_ir	Construction	HumanHealth|Particulate matter	DALY	194.536	180.707	208.405	264.329	254.501
GCAM	Base	World	Biomass|w/o CCS	TAX5_begr_betr_ir	Construction	Ionising radiation	kg U235-Eq	2.49544e+08	2.49825e+08	3.63422e+08	5.34897e+08	5.14492e+08
GCAM	Base	World	Biomass|w/o CCS	TAX5_begr_betr_ir	Construction	Iron	t Fe	1.72171e+06	1.92086e+06	2.34361e+06	3.0326e+06	2.876e+06
GCAM	Base	World	Biomass|w/o CCS	TAX5_begr_betr_ir	Construction	Land occupation	m2a	2.27947e+08	2.5517e+08	3.11089e+08	3.97989e+08	3.72484e+08
GCAM	Base	World	Biomass|w/o CCS	TAX5_begr_betr_ir	Construction	Marine ecotoxicity	kg 1,4-DCB-Eq	8.08939e+07	8.58707e+07	1.00059e+08	1.26332e+08	1.15785e+08
GCAM	Base	World	Biomass|w/o CCS	TAX5_begr_betr_ir	Construction	Marine eutrophication	kg N-Eq	837467	893362	1.04145e+06	1.30264e+06	1.17473e+06
GCAM	Base	World	Biomass|w/o CCS	TAX5_begr_betr_ir	Construction	Metal depletion	kg Fe-eq	2.23889e+09	2.47788e+09	2.99885e+09	3.87417e+09	3.66787e+09
GCAM	Base	World	Biomass|w/o CCS	TAX5_begr_betr_ir	Construction	Natural land transformation	m2	2.24698e+06	2.49007e+06	3.0085e+06	3.8597e+06	3.62221e+06
GCAM	Base	World	Biomass|w/o CCS	TAX5_begr_betr_ir	Construction	Oxidant formation	kg NMVOC-eq	3.10764e+06	3.21485e+06	3.67419e+06	4.47911e+06	4.13757e+06
GCAM	Base	World	Biomass|w/o CCS	TAX5_begr_betr_ir	Construction	Ozone depletion	kg CFC-11 eq	271.61	297.726	359.068	461.452	429.803
GCAM	Base	World	Biomass|w/o CCS	TAX5_begr_betr_ir	Construction	Particulate matter	kg PM10 eq	748217	695027	801559	1.01665e+06	978850
GCAM	Base	World	Biomass|w/o CCS	TAX5_begr_betr_ir	Construction	Resource|Fossil depletion	$	8.21308e+07	9.23611e+07	1.12554e+08	1.45514e+08	1.37681e+08
GCAM	Base	World	Biomass|w/o CCS	TAX5_begr_betr_ir	Construction	Resource|Metal depletion	$	1.60081e+08	1.77169e+08	2.14418e+08	2.77003e+08	2.62253e+08
GCAM	Base	World	Biomass|w/o CCS	TAX5_begr_betr_ir	Construction	Terrestrial acidification	kg SO2eq	2.47885e+06	2.18978e+06	2.54459e+06	3.24888e+06	3.13355e+06
GCAM	Base	World	Biomass|w/o CCS	TAX5_begr_betr_ir	Construction	Terrestrial ecotoxicity	kg 1,4-DCB-Eq	693976	780062	949280	1.19164e+06	1.09432e+06
GCAM	Base	World	Biomass|w/o CCS	TAX5_begr_betr_ir	Construction	Ecosystem	species.yr	8.42781	9.37717	11.3654	14.5607	13.6541
GCAM	Base	World	Biomass|w/o CCS	TAX5_begr_betr_ir	Construction	HumanHealth	DALY	2815.54	2917.56	3339.7	4156.11	3760.05
GCAM	Base	World	Biomass|w/o CCS	TAX5_begr_betr_ir	Construction	Resource	$	2.42211e+08	2.6953e+08	3.26972e+08	4.22518e+08	3.99934e+08
GCAM	Base	World	Biomass|w/o CCS	TAX5_begr_betr_ir	Operation	Aluminium	t Al	10511.6	11929.3	15611	22495	28364.2
GCAM	Base	World	Biomass|w/o CCS	TAX5_begr_betr_ir	Operation	Cement	t cement	234087	250008	293410	476192	671176
GCAM	Base	World	Biomass|w/o CCS	TAX5_begr_betr_ir	Operation	Copper	t Cu	13280.5	14307.9	17238.5	27220.9	37393.9
GCAM	Base	World	Biomass|w/o CCS	TAX5_begr_betr_ir	Operation	Deforestation	m2	4.59601e+08	5.56854e+08	7.76788e+08	1.05585e+09	1.26273e+09
GCAM	Base	World	Biomass|w/o CCS	TAX5_begr_betr_ir	Operation	Ecosystem_|Terrestrial acidification	species.yr	1.10202	1.2581	1.70599	2.33787	2.76165
GCAM	Base	World	Biomass|w/o CCS	TAX5_begr_betr_ir	Operation	Ecosystem|Agricultural and urban land occupation	species.yr	1435.96	1212.16	1374.23	1745.06	2068.36
GCAM	Base	World	Biomass|w/o CCS	TAX5_begr_betr_ir	Operation	Ecosystem|Freshwater ecotoxicity	species.yr	0.414988	0.450897	0.568751	0.769352	0.918265
GCAM	Base	World	Biomass|w/o CCS	TAX5_begr_betr_ir	Operation	Ecosystem|Freshwater eutrophication	species.yr	0.632938	0.659194	0.796302	1.09115	1.32477
GCAM	Base	World	Biomass|w/o CCS	TAX5_begr_betr_ir	Operation	Ecosystem|Marine ecotoxicity	species.yr	0.0564849	0.0624413	0.0794936	0.110044	0.134401
GCAM	Base	World	Biomass|w/o CCS	TAX5_begr_betr_ir	Operation	Ecosystem|Natural land transformation	species.yr	882.433	1069.16	1491.43	2027.23	2424.43
GCAM	Base	World	Biomass|w/o CCS	TAX5_begr_betr_ir	Operation	Ecosystem|Terrestrial acidification	species.yr	0.00468389	0.0043999	0.0394435	0.0989165	0.16984
GCAM	Base	World	Biomass|w/o CCS	TAX5_begr_betr_ir	Operation	Ecosystem|Terrestrial acidification|direct	species.yr	0	0	0.0341446	0.0894355	0.155721
GCAM	Base	World	Biomass|w/o CCS	TAX5_begr_betr_ir	Operation	Ecosystem|Terrestrial acidification|indirect	species.yr	0.00468389	0.0043999	0.0052989	0.00948097	0.0141194
GCAM	Base	World	Biomass|w/o CCS	TAX5_begr_betr_ir	Operation	Ecosystem|Terrestrial ecotoxicity	species.yr	6.90495	8.26824	11.4351	15.5141	18.5254
GCAM	Base	World	Biomass|w/o CCS	TAX5_begr_betr_ir	Operation	Ecotoxicity	species.yr	7.37642	8.78158	12.0833	16.3934	19.578
GCAM	Base	World	Biomass|w/o CCS	TAX5_begr_betr_ir	Operation	Fossil depletion	kg oil eq	2.48018e+08	2.58769e+08	2.91093e+08	4.90603e+08	7.1115e+08
GCAM	Base	World	Biomass|w/o CCS	TAX5_begr_betr_ir	Operation	Fossil depletion|Gases	kg oil eq	4.7675e+07	5.04399e+07	5.65235e+07	9.54391e+07	1.38488e+08
GCAM	Base	World	Biomass|w/o CCS	TAX5_begr_betr_ir	Operation	Fossil depletion|Liquids	kg oil eq	9.31594e+06	9.87452e+06	1.14756e+07	1.87243e+07	2.65038e+07
GCAM	Base	World	Biomass|w/o CCS	TAX5_begr_betr_ir	Operation	Fossil depletion|Solids	kg oil eq	1.91027e+08	1.98455e+08	2.23094e+08	3.7644e+08	5.46158e+08
GCAM	Base	World	Biomass|w/o CCS	TAX5_begr_betr_ir	Operation	Freshwater ecotoxicity	kg 1,4-DCB-Eq	4.82069e+08	5.23783e+08	6.60687e+08	8.93715e+08	1.0667e+09
GCAM	Base	World	Biomass|w/o CCS	TAX5_begr_betr_ir	Operation	Freshwater eutrophication	kg P-Eq	1.42554e+07	1.48467e+07	1.79347e+07	2.45755e+07	2.98371e+07
GCAM	Base	World	Biomass|w/o CCS	TAX5_begr_betr_ir	Operation	Human toxicity	kg 1,4-DCB-Eq	3.83327e+10	4.26261e+10	5.52251e+10	7.39444e+10	8.72774e+10
GCAM	Base	World	Biomass|w/o CCS	TAX5_begr_betr_ir	Operation	HumanHealth|Human toxicity	DALY	26832.9	29838.3	38657.6	51761.1	61094.2
GCAM	Base	World	Biomass|w/o CCS	TAX5_begr_betr_ir	Operation	HumanHealth|Ionising radiation	DALY	77.2489	85.4778	91.5363	150.421	224.725
GCAM	Base	World	Biomass|w/o CCS	TAX5_begr_betr_ir	Operation	HumanHealth|Oxidant formation	DALY	0.040124	0.0414847	0.500501	1.25599	2.16746
GCAM	Base	World	Biomass|w/o CCS	TAX5_begr_betr_ir	Operation	HumanHealth|Particulate matter	DALY	162200	153793	179621	207355	205667
GCAM	Base	World	Biomass|w/o CCS	TAX5_begr_betr_ir	Operation	Ionising radiation	kg U235-Eq	4.7103e+09	5.21206e+09	5.58148e+09	9.17203e+09	1.37028e+10
GCAM	Base	World	Biomass|w/o CCS	TAX5_begr_betr_ir	Operation	Iron	t Fe	863525	898417	1.01021e+06	1.70803e+06	2.48509e+06
GCAM	Base	World	Biomass|w/o CCS	TAX5_begr_betr_ir	Operation	Land occupation	m2a	7.3265e+10	6.18522e+10	7.01044e+10	8.91655e+10	1.05846e+11
GCAM	Base	World	Biomass|w/o CCS	TAX5_begr_betr_ir	Operation	Marine ecotoxicity	kg 1,4-DCB-Eq	3.20744e+08	3.54567e+08	4.51396e+08	6.24872e+08	7.63184e+08
GCAM	Base	World	Biomass|w/o CCS	TAX5_begr_betr_ir	Operation	Marine eutrophication	kg N-Eq	6.07512e+07	7.17847e+07	1.03684e+08	1.4147e+08	1.63078e+08
GCAM	Base	World	Biomass|w/o CCS	TAX5_begr_betr_ir	Operation	Metal depletion	kg Fe-eq	1.96261e+09	2.05074e+09	2.30377e+09	3.5321e+09	4.82308e+09
GCAM	Base	World	Biomass|w/o CCS	TAX5_begr_betr_ir	Operation	Natural land transformation	m2	4.54333e+08	5.50456e+08	7.68394e+08	1.04451e+09	1.24921e+09
GCAM	Base	World	Biomass|w/o CCS	TAX5_begr_betr_ir	Operation	Oxidant formation	kg NMVOC-eq	1.02882e+06	1.06371e+06	1.28334e+07	3.22048e+07	5.55758e+07
GCAM	Base	World	Biomass|w/o CCS	TAX5_begr_betr_ir	Operation	Ozone depletion	kg CFC-11 eq	1765.11	1999.59	2610.55	3615.49	4405.48
GCAM	Base	World	Biomass|w/o CCS	TAX5_begr_betr_ir	Operation	Particulate matter	kg PM10 eq	6.23847e+08	5.91513e+08	6.90849e+08	7.97519e+08	7.91027e+08
GCAM	Base	World	Biomass|w/o CCS	TAX5_begr_betr_ir	Operation	Resource|Fossil depletion	$	4.0923e+07	4.26969e+07	4.80303e+07	8.09495e+07	1.1734e+08
GCAM	Base	World	Biomass|w/o CCS	TAX5_begr_betr_ir	Operation	Resource|Metal depletion	$	1.40326e+08	1.46628e+08	1.6472e+08	2.52545e+08	3.4485e+08
GCAM	Base	World	Biomass|w/o CCS	TAX5_begr_betr_ir	Operation	Terrestrial acidification	kg SO2eq	807567	758604	6.8006e+06	1.70546e+07	2.92828e+07
GCAM	Base	World	Biomass|w/o CCS	TAX5_begr_betr_ir	Operation	Terrestrial ecotoxicity	kg 1,4-DCB-Eq	4.58536e+07	5.49068e+07	7.59368e+07	1.03024e+08	1.23021e+08
GCAM	Base	World	Biomass|w/o CCS	TAX5_begr_betr_ir	Operation	Ecosystem	species.yr	2326.4	2290.77	2878.58	3789.87	4513.87
GCAM	Base	World	Biomass|w/o CCS	TAX5_begr_betr_ir	Operation	HumanHealth	DALY	189110	183717	218370	259268	266988
GCAM	Base	World	Biomass|w/o CCS	TAX5_begr_betr_ir	Operation	Resource	$	1.81249e+08	1.89325e+08	2.1275e+08	3.33495e+08	4.6219e+08
GCAM	Base	World	Biomass|w/o CCS	TAX5_begr_betr_rf	Construction	Aluminium	t Al	12083	13497.8	16480.5	21320.3	20218.2
GCAM	Base	World	Biomass|w/o CCS	TAX5_begr_betr_rf	Construction	Cement	t cement	562831	627957	766249	991590	940443
GCAM	Base	World	Biomass|w/o CCS	TAX5_begr_betr_rf	Construction	Copper	t Cu	18788	20965.1	25582.8	33103.8	31394.8
GCAM	Base	World	Biomass|w/o CCS	TAX5_begr_betr_rf	Construction	Deforestation	m2	2.03286e+06	2.25698e+06	2.72808e+06	3.49963e+06	3.28665e+06
GCAM	Base	World	Biomass|w/o CCS	TAX5_begr_betr_rf	Construction	Ecosystem_|Terrestrial acidification	species.yr	0.0953257	0.100849	0.114983	0.141029	0.124962
GCAM	Base	World	Biomass|w/o CCS	TAX5_begr_betr_rf	Construction	Ecosystem|Agricultural and urban land occupation	species.yr	4.22665	4.72563	5.75202	7.36865	6.91152
GCAM	Base	World	Biomass|w/o CCS	TAX5_begr_betr_rf	Construction	Ecosystem|Freshwater ecotoxicity	species.yr	0.0662518	0.0706713	0.0827675	0.105091	0.0968526
GCAM	Base	World	Biomass|w/o CCS	TAX5_begr_betr_rf	Construction	Ecosystem|Freshwater eutrophication	species.yr	0.0986903	0.102177	0.11737	0.147105	0.132004
GCAM	Base	World	Biomass|w/o CCS	TAX5_begr_betr_rf	Construction	Ecosystem|Marine ecotoxicity	species.yr	0.0142459	0.0151224	0.0176211	0.0222479	0.0203904
GCAM	Base	World	Biomass|w/o CCS	TAX5_begr_betr_rf	Construction	Ecosystem|Natural land transformation	species.yr	3.90309	4.3334	5.23792	6.71928	6.31037
GCAM	Base	World	Biomass|w/o CCS	TAX5_begr_betr_rf	Construction	Ecosystem|Terrestrial acidification	species.yr	0.0143773	0.0127007	0.0147586	0.0188435	0.0181746
GCAM	Base	World	Biomass|w/o CCS	TAX5_begr_betr_rf	Construction	Ecosystem|Terrestrial acidification|indirect	species.yr	0.0143773	0.0127007	0.0147586	0.0188435	0.0181746
GCAM	Base	World	Biomass|w/o CCS	TAX5_begr_betr_rf	Construction	Ecosystem|Terrestrial ecotoxicity	species.yr	0.104504	0.117467	0.142949	0.179445	0.16479
GCAM	Base	World	Biomass|w/o CCS	TAX5_begr_betr_rf	Construction	Ecotoxicity	species.yr	0.185001	0.203261	0.243338	0.306784	0.282033
GCAM	Base	World	Biomass|w/o CCS	TAX5_begr_betr_rf	Construction	Fossil depletion	kg oil eq	4.97762e+08	5.59765e+08	6.82145e+08	8.81905e+08	8.34427e+08
GCAM	Base	World	Biomass|w/o CCS	TAX5_begr_betr_rf	Construction	Fossil depletion|Gases	kg oil eq	9.43343e+07	1.07393e+08	1.30056e+08	1.68982e+08	1.60943e+08
GCAM	Base	World	Biomass|w/o CCS	TAX5_begr_betr_rf	Construction	Fossil depletion|Liquids	kg oil eq	2.17154e+07	2.41498e+07	2.93987e+07	3.80355e+07	3.6044e+07
GCAM	Base	World	Biomass|w/o CCS	TAX5_begr_betr_rf	Construction	Fossil depletion|Solids	kg oil eq	3.81713e+08	4.28222e+08	5.22691e+08	6.74887e+08	6.3744e+08
GCAM	Base	World	Biomass|w/o CCS	TAX5_begr_betr_rf	Construction	Freshwater ecotoxicity	kg 1,4-DCB-Eq	7.69612e+07	8.20951e+07	9.61466e+07	1.22078e+08	1.12508e+08
GCAM	Base	World	Biomass|w/o CCS	TAX5_begr_betr_rf	Construction	Freshwater eutrophication	kg P-Eq	2.22276e+06	2.30129e+06	2.64347e+06	3.31318e+06	2.97306e+06
GCAM	Base	World	Biomass|w/o CCS	TAX5_begr_betr_rf	Construction	Human toxicity	kg 1,4-DCB-Eq	3.73828e+09	3.90376e+09	4.46457e+09	5.54691e+09	4.99564e+09
GCAM	Base	World	Biomass|w/o CCS	TAX5_begr_betr_rf	Construction	HumanHealth|Human toxicity	DALY	2616.79	2732.63	3125.2	3882.84	3496.95
GCAM	Base	World	Biomass|w/o CCS	TAX5_begr_betr_rf	Construction	HumanHealth|Ionising radiation	DALY	4.09252	4.09714	5.96012	8.77231	8.43768
GCAM	Base	World	Biomass|w/o CCS	TAX5_begr_betr_rf	Construction	HumanHealth|Oxidant formation	DALY	0.121198	0.125379	0.143293	0.174685	0.161365
GCAM	Base	World	Biomass|w/o CCS	TAX5_begr_betr_rf	Construction	HumanHealth|Particulate matter	DALY	194.536	180.707	208.405	264.329	254.501
GCAM	Base	World	Biomass|w/o CCS	TAX5_begr_betr_rf	Construction	Ionising radiation	kg U235-Eq	2.49544e+08	2.49825e+08	3.63422e+08	5.34897e+08	5.14492e+08
GCAM	Base	World	Biomass|w/o CCS	TAX5_begr_betr_rf	Construction	Iron	t Fe	1.72171e+06	1.92086e+06	2.34361e+06	3.0326e+06	2.876e+06
GCAM	Base	World	Biomass|w/o CCS	TAX5_begr_betr_rf	Construction	Land occupation	m2a	2.27947e+08	2.5517e+08	3.11089e+08	3.97989e+08	3.72484e+08
GCAM	Base	World	Biomass|w/o CCS	TAX5_begr_betr_rf	Construction	Marine ecotoxicity	kg 1,4-DCB-Eq	8.08939e+07	8.58707e+07	1.00059e+08	1.26332e+08	1.15785e+08
GCAM	Base	World	Biomass|w/o CCS	TAX5_begr_betr_rf	Construction	Marine eutrophication	kg N-Eq	837467	893362	1.04145e+06	1.30264e+06	1.17473e+06
GCAM	Base	World	Biomass|w/o CCS	TAX5_begr_betr_rf	Construction	Metal depletion	kg Fe-eq	2.23889e+09	2.47788e+09	2.99885e+09	3.87417e+09	3.66787e+09
GCAM	Base	World	Biomass|w/o CCS	TAX5_begr_betr_rf	Construction	Natural land transformation	m2	2.24698e+06	2.49007e+06	3.0085e+06	3.8597e+06	3.62221e+06
GCAM	Base	World	Biomass|w/o CCS	TAX5_begr_betr_rf	Construction	Oxidant formation	kg NMVOC-eq	3.10764e+06	3.21485e+06	3.67419e+06	4.47911e+06	4.13757e+06
GCAM	Base	World	Biomass|w/o CCS	TAX5_begr_betr_rf	Construction	Ozone depletion	kg CFC-11 eq	271.61	297.726	359.068	461.452	429.803
GCAM	Base	World	Biomass|w/o CCS	TAX5_begr_betr_rf	Construction	Particulate matter	kg PM10 eq	748217	695027	801559	1.01665e+06	978850
GCAM	Base	World	Biomass|w/o CCS	TAX5_begr_betr_rf	Construction	Resource|Fossil depletion	$	8.21308e+07	9.23611e+07	1.12554e+08	1.45514e+08	1.37681e+08
GCAM	Base	World	Biomass|w/o CCS	TAX5_begr_betr_rf	Construction	Resource|Metal depletion	$	1.60081e+08	1.77169e+08	2.14418e+08	2.77003e+08	2.62253e+08
GCAM	Base	World	Biomass|w/o CCS	TAX5_begr_betr_rf	Construction	Terrestrial acidification	kg SO2eq	2.47885e+06	2.18978e+06	2.54459e+06	3.24888e+06	3.13355e+06
GCAM	Base	World	Biomass|w/o CCS	TAX5_begr_betr_rf	Construction	Terrestrial ecotoxicity	kg 1,4-DCB-Eq	693976	780062	949280	1.19164e+06	1.09432e+06
GCAM	Base	World	Biomass|w/o CCS	TAX5_begr_betr_rf	Construction	Ecosystem	species.yr	8.42781	9.37717	11.3654	14.5607	13.6541
GCAM	Base	World	Biomass|w/o CCS	TAX5_begr_betr_rf	Construction	HumanHealth	DALY	2815.54	2917.56	3339.7	4156.11	3760.05
GCAM	Base	World	Biomass|w/o CCS	TAX5_begr_betr_rf	Construction	Resource	$	2.42211e+08	2.6953e+08	3.26972e+08	4.22518e+08	3.99934e+08
GCAM	Base	World	Biomass|w/o CCS	TAX5_begr_betr_rf	Operation	Aluminium	t Al	8297.43	9679.69	13150.2	18050.6	21652.5
GCAM	Base	World	Biomass|w/o CCS	TAX5_begr_betr_rf	Operation	Cement	t cement	93417	109129	148097	201973	241146
GCAM	Base	World	Biomass|w/o CCS	TAX5_begr_betr_rf	Operation	Copper	t Cu	6414.61	7433.55	10056.7	13849.1	16648.6
GCAM	Base	World	Biomass|w/o CCS	TAX5_begr_betr_rf	Operation	Deforestation	m2	5.50947e+08	6.67907e+08	9.32146e+08	1.26664e+09	1.51428e+09
GCAM	Base	World	Biomass|w/o CCS	TAX5_begr_betr_rf	Operation	Ecosystem_|Terrestrial acidification	species.yr	0.963431	1.11685	1.54753	2.1419	2.55447
GCAM	Base	World	Biomass|w/o CCS	TAX5_begr_betr_rf	Operation	Ecosystem|Agricultural and urban land occupation	species.yr	1718.45	1410.44	1742.85	2109.45	2361.01
GCAM	Base	World	Biomass|w/o CCS	TAX5_begr_betr_rf	Operation	Ecosystem|Freshwater ecotoxicity	species.yr	0.368983	0.420649	0.557786	0.732717	0.842789
GCAM	Base	World	Biomass|w/o CCS	TAX5_begr_betr_rf	Operation	Ecosystem|Freshwater eutrophication	species.yr	0.507608	0.555962	0.706531	0.935037	1.0878
GCAM	Base	World	Biomass|w/o CCS	TAX5_begr_betr_rf	Operation	Ecosystem|Marine ecotoxicity	species.yr	0.0442865	0.0515754	0.0698836	0.0940068	0.110905
GCAM	Base	World	Biomass|w/o CCS	TAX5_begr_betr_rf	Operation	Ecosystem|Natural land transformation	species.yr	1057.82	1282.38	1789.72	2431.96	2907.42
GCAM	Base	World	Biomass|w/o CCS	TAX5_begr_betr_rf	Operation	Ecosystem|Terrestrial acidification	species.yr	0.00163886	0.00175714	0.0365971	0.0928837	0.159897
GCAM	Base	World	Biomass|w/o CCS	TAX5_begr_betr_rf	Operation	Ecosystem|Terrestrial acidification|direct	species.yr	0	0	0.0341446	0.0894355	0.155721
GCAM	Base	World	Biomass|w/o CCS	TAX5_begr_betr_rf	Operation	Ecosystem|Terrestrial acidification|indirect	species.yr	0.00163886	0.00175714	0.00245252	0.00344821	0.00417624
GCAM	Base	World	Biomass|w/o CCS	TAX5_begr_betr_rf	Operation	Ecosystem|Terrestrial ecotoxicity	species.yr	6.85328	8.24691	11.4515	15.4912	18.4281
GCAM	Base	World	Biomass|w/o CCS	TAX5_begr_betr_rf	Operation	Ecotoxicity	species.yr	7.26655	8.71913	12.0792	16.3179	19.3818
GCAM	Base	World	Biomass|w/o CCS	TAX5_begr_betr_rf	Operation	Fossil depletion	kg oil eq	7.13914e+07	8.34388e+07	1.12459e+08	1.51588e+08	1.78947e+08
GCAM	Base	World	Biomass|w/o CCS	TAX5_begr_betr_rf	Operation	Fossil depletion|Gases	kg oil eq	1.34739e+07	1.59858e+07	2.14456e+07	2.88716e+07	3.40597e+07
GCAM	Base	World	Biomass|w/o CCS	TAX5_begr_betr_rf	Operation	Fossil depletion|Liquids	kg oil eq	3.52844e+06	4.11099e+06	5.56226e+06	7.56699e+06	9.01677e+06
GCAM	Base	World	Biomass|w/o CCS	TAX5_begr_betr_rf	Operation	Fossil depletion|Solids	kg oil eq	5.43891e+07	6.3342e+07	8.54509e+07	1.15149e+08	1.35871e+08
GCAM	Base	World	Biomass|w/o CCS	TAX5_begr_betr_rf	Operation	Freshwater ecotoxicity	kg 1,4-DCB-Eq	4.28628e+08	4.88646e+08	6.4795e+08	8.51158e+08	9.79023e+08
GCAM	Base	World	Biomass|w/o CCS	TAX5_begr_betr_rf	Operation	Freshwater eutrophication	kg P-Eq	1.14326e+07	1.25217e+07	1.59129e+07	2.10594e+07	2.45e+07
GCAM	Base	World	Biomass|w/o CCS	TAX5_begr_betr_rf	Operation	Human toxicity	kg 1,4-DCB-Eq	3.70234e+10	4.25646e+10	5.68015e+10	7.48008e+10	8.63547e+10
GCAM	Base	World	Biomass|w/o CCS	TAX5_begr_betr_rf	Operation	HumanHealth|Human toxicity	DALY	25916.4	29795.3	39761	52360.5	60448.3
GCAM	Base	World	Biomass|w/o CCS	TAX5_begr_betr_rf	Operation	HumanHealth|Ionising radiation	DALY	10.3129	11.389	15.8892	22.2348	27.3713
GCAM	Base	World	Biomass|w/o CCS	TAX5_begr_betr_rf	Operation	HumanHealth|Oxidant formation	DALY	0.0137952	0.0160348	0.4733	1.19924	2.07611
GCAM	Base	World	Biomass|w/o CCS	TAX5_begr_betr_rf	Operation	HumanHealth|Particulate matter	DALY	162159	153757	179581	207271	205529
GCAM	Base	World	Biomass|w/o CCS	TAX5_begr_betr_rf	Operation	Ionising radiation	kg U235-Eq	6.28834e+08	6.94452e+08	9.68856e+08	1.35578e+09	1.66898e+09
GCAM	Base	World	Biomass|w/o CCS	TAX5_begr_betr_rf	Operation	Iron	t Fe	243157	283385	382278	515081	608642
GCAM	Base	World	Biomass|w/o CCS	TAX5_begr_betr_rf	Operation	Land occupation	m2a	8.73632e+10	7.17209e+10	8.86269e+10	1.07282e+11	1.20085e+11
GCAM	Base	World	Biomass|w/o CCS	TAX5_begr_betr_rf	Operation	Marine ecotoxicity	kg 1,4-DCB-Eq	2.51476e+08	2.92865e+08	3.96827e+08	5.33808e+08	6.29763e+08
GCAM	Base	World	Biomass|w/o CCS	TAX5_begr_betr_rf	Operation	Marine eutrophication	kg N-Eq	5.75976e+07	6.7653e+07	9.68463e+07	1.37024e+08	1.65287e+08
GCAM	Base	World	Biomass|w/o CCS	TAX5_begr_betr_rf	Operation	Metal depletion	kg Fe-eq	7.16347e+08	8.23256e+08	1.11573e+09	1.52445e+09	1.8105e+09
GCAM	Base	World	Biomass|w/o CCS	TAX5_begr_betr_rf	Operation	Natural land transformation	m2	5.4544e+08	6.61272e+08	9.23599e+08	1.25499e+09	1.50038e+09
GCAM	Base	World	Biomass|w/o CCS	TAX5_begr_betr_rf	Operation	Oxidant formation	kg NMVOC-eq	353722	411148	1.21359e+07	3.07498e+07	5.32335e+07
GCAM	Base	World	Biomass|w/o CCS	TAX5_begr_betr_rf	Operation	Ozone depletion	kg CFC-11 eq	1440.1	1690.71	2317.93	3143.22	3721.14
GCAM	Base	World	Biomass|w/o CCS	TAX5_begr_betr_rf	Operation	Particulate matter	kg PM10 eq	6.23687e+08	5.91371e+08	6.90698e+08	7.97198e+08	7.90498e+08
GCAM	Base	World	Biomass|w/o CCS	TAX5_begr_betr_rf	Operation	Resource|Fossil depletion	$	1.17796e+07	1.37674e+07	1.85557e+07	2.5012e+07	2.95263e+07
GCAM	Base	World	Biomass|w/o CCS	TAX5_begr_betr_rf	Operation	Resource|Metal depletion	$	5.12188e+07	5.88628e+07	7.97744e+07	1.08998e+08	1.29451e+08
GCAM	Base	World	Biomass|w/o CCS	TAX5_begr_betr_rf	Operation	Terrestrial acidification	kg SO2eq	282563	302956	6.30985e+06	1.60144e+07	2.75685e+07
GCAM	Base	World	Biomass|w/o CCS	TAX5_begr_betr_rf	Operation	Terrestrial ecotoxicity	kg 1,4-DCB-Eq	4.55105e+07	5.47651e+07	7.6046e+07	1.02872e+08	1.22375e+08
GCAM	Base	World	Biomass|w/o CCS	TAX5_begr_betr_rf	Operation	Ecosystem	species.yr	2784.05	2702.09	3545.39	4558.76	5289.06
GCAM	Base	World	Biomass|w/o CCS	TAX5_begr_betr_rf	Operation	HumanHealth	DALY	188085	183563	219359	259655	266007
GCAM	Base	World	Biomass|w/o CCS	TAX5_begr_betr_rf	Operation	Resource	$	6.29984e+07	7.26302e+07	9.83301e+07	1.3401e+08	1.58977e+08
GCAM	Base	World	Biomass|w/o CCS	TAX5_betr_rf	Construction	Aluminium	t Al	12083	13497.8	16480.5	21320.3	20218.2
GCAM	Base	World	Biomass|w/o CCS	TAX5_betr_rf	Construction	Cement	t cement	562831	627957	766249	991590	940443
GCAM	Base	World	Biomass|w/o CCS	TAX5_betr_rf	Construction	Copper	t Cu	18788	20965.1	25582.8	33103.8	31394.8
GCAM	Base	World	Biomass|w/o CCS	TAX5_betr_rf	Construction	Deforestation	m2	2.03286e+06	2.25698e+06	2.72808e+06	3.49963e+06	3.28665e+06
GCAM	Base	World	Biomass|w/o CCS	TAX5_betr_rf	Construction	Ecosystem_|Terrestrial acidification	species.yr	0.0953257	0.100849	0.114983	0.141029	0.124962
GCAM	Base	World	Biomass|w/o CCS	TAX5_betr_rf	Construction	Ecosystem|Agricultural and urban land occupation	species.yr	4.22665	4.72563	5.75202	7.36865	6.91152
GCAM	Base	World	Biomass|w/o CCS	TAX5_betr_rf	Construction	Ecosystem|Freshwater ecotoxicity	species.yr	0.0662518	0.0706713	0.0827675	0.105091	0.0968526
GCAM	Base	World	Biomass|w/o CCS	TAX5_betr_rf	Construction	Ecosystem|Freshwater eutrophication	species.yr	0.0986903	0.102177	0.11737	0.147105	0.132004
GCAM	Base	World	Biomass|w/o CCS	TAX5_betr_rf	Construction	Ecosystem|Marine ecotoxicity	species.yr	0.0142459	0.0151224	0.0176211	0.0222479	0.0203904
GCAM	Base	World	Biomass|w/o CCS	TAX5_betr_rf	Construction	Ecosystem|Natural land transformation	species.yr	3.90309	4.3334	5.23792	6.71928	6.31037
GCAM	Base	World	Biomass|w/o CCS	TAX5_betr_rf	Construction	Ecosystem|Terrestrial acidification	species.yr	0.0143773	0.0127007	0.0147586	0.0188435	0.0181746
GCAM	Base	World	Biomass|w/o CCS	TAX5_betr_rf	Construction	Ecosystem|Terrestrial acidification|indirect	species.yr	0.0143773	0.0127007	0.0147586	0.0188435	0.0181746
GCAM	Base	World	Biomass|w/o CCS	TAX5_betr_rf	Construction	Ecosystem|Terrestrial ecotoxicity	species.yr	0.104504	0.117467	0.142949	0.179445	0.16479
GCAM	Base	World	Biomass|w/o CCS	TAX5_betr_rf	Construction	Ecotoxicity	species.yr	0.185001	0.203261	0.243338	0.306784	0.282033
GCAM	Base	World	Biomass|w/o CCS	TAX5_betr_rf	Construction	Fossil depletion	kg oil eq	4.97762e+08	5.59765e+08	6.82145e+08	8.81905e+08	8.34427e+08
GCAM	Base	World	Biomass|w/o CCS	TAX5_betr_rf	Construction	Fossil depletion|Gases	kg oil eq	9.43343e+07	1.07393e+08	1.30056e+08	1.68982e+08	1.60943e+08
GCAM	Base	World	Biomass|w/o CCS	TAX5_betr_rf	Construction	Fossil depletion|Liquids	kg oil eq	2.17154e+07	2.41498e+07	2.93987e+07	3.80355e+07	3.6044e+07
GCAM	Base	World	Biomass|w/o CCS	TAX5_betr_rf	Construction	Fossil depletion|Solids	kg oil eq	3.81713e+08	4.28222e+08	5.22691e+08	6.74887e+08	6.3744e+08
GCAM	Base	World	Biomass|w/o CCS	TAX5_betr_rf	Construction	Freshwater ecotoxicity	kg 1,4-DCB-Eq	7.69612e+07	8.20951e+07	9.61466e+07	1.22078e+08	1.12508e+08
GCAM	Base	World	Biomass|w/o CCS	TAX5_betr_rf	Construction	Freshwater eutrophication	kg P-Eq	2.22276e+06	2.30129e+06	2.64347e+06	3.31318e+06	2.97306e+06
GCAM	Base	World	Biomass|w/o CCS	TAX5_betr_rf	Construction	Human toxicity	kg 1,4-DCB-Eq	3.73828e+09	3.90376e+09	4.46457e+09	5.54691e+09	4.99564e+09
GCAM	Base	World	Biomass|w/o CCS	TAX5_betr_rf	Construction	HumanHealth|Human toxicity	DALY	2616.79	2732.63	3125.2	3882.84	3496.95
GCAM	Base	World	Biomass|w/o CCS	TAX5_betr_rf	Construction	HumanHealth|Ionising radiation	DALY	4.09252	4.09714	5.96012	8.77231	8.43768
GCAM	Base	World	Biomass|w/o CCS	TAX5_betr_rf	Construction	HumanHealth|Oxidant formation	DALY	0.121198	0.125379	0.143293	0.174685	0.161365
GCAM	Base	World	Biomass|w/o CCS	TAX5_betr_rf	Construction	HumanHealth|Particulate matter	DALY	194.536	180.707	208.405	264.329	254.501
GCAM	Base	World	Biomass|w/o CCS	TAX5_betr_rf	Construction	Ionising radiation	kg U235-Eq	2.49544e+08	2.49825e+08	3.63422e+08	5.34897e+08	5.14492e+08
GCAM	Base	World	Biomass|w/o CCS	TAX5_betr_rf	Construction	Iron	t Fe	1.72171e+06	1.92086e+06	2.34361e+06	3.0326e+06	2.876e+06
GCAM	Base	World	Biomass|w/o CCS	TAX5_betr_rf	Construction	Land occupation	m2a	2.27947e+08	2.5517e+08	3.11089e+08	3.97989e+08	3.72484e+08
GCAM	Base	World	Biomass|w/o CCS	TAX5_betr_rf	Construction	Marine ecotoxicity	kg 1,4-DCB-Eq	8.08939e+07	8.58707e+07	1.00059e+08	1.26332e+08	1.15785e+08
GCAM	Base	World	Biomass|w/o CCS	TAX5_betr_rf	Construction	Marine eutrophication	kg N-Eq	837467	893362	1.04145e+06	1.30264e+06	1.17473e+06
GCAM	Base	World	Biomass|w/o CCS	TAX5_betr_rf	Construction	Metal depletion	kg Fe-eq	2.23889e+09	2.47788e+09	2.99885e+09	3.87417e+09	3.66787e+09
GCAM	Base	World	Biomass|w/o CCS	TAX5_betr_rf	Construction	Natural land transformation	m2	2.24698e+06	2.49007e+06	3.0085e+06	3.8597e+06	3.62221e+06
GCAM	Base	World	Biomass|w/o CCS	TAX5_betr_rf	Construction	Oxidant formation	kg NMVOC-eq	3.10764e+06	3.21485e+06	3.67419e+06	4.47911e+06	4.13757e+06
GCAM	Base	World	Biomass|w/o CCS	TAX5_betr_rf	Construction	Ozone depletion	kg CFC-11 eq	271.61	297.726	359.068	461.452	429.803
GCAM	Base	World	Biomass|w/o CCS	TAX5_betr_rf	Construction	Particulate matter	kg PM10 eq	748217	695027	801559	1.01665e+06	978850
GCAM	Base	World	Biomass|w/o CCS	TAX5_betr_rf	Construction	Resource|Fossil depletion	$	8.21308e+07	9.23611e+07	1.12554e+08	1.45514e+08	1.37681e+08
GCAM	Base	World	Biomass|w/o CCS	TAX5_betr_rf	Construction	Resource|Metal depletion	$	1.60081e+08	1.77169e+08	2.14418e+08	2.77003e+08	2.62253e+08
GCAM	Base	World	Biomass|w/o CCS	TAX5_betr_rf	Construction	Terrestrial acidification	kg SO2eq	2.47885e+06	2.18978e+06	2.54459e+06	3.24888e+06	3.13355e+06
GCAM	Base	World	Biomass|w/o CCS	TAX5_betr_rf	Construction	Terrestrial ecotoxicity	kg 1,4-DCB-Eq	693976	780062	949280	1.19164e+06	1.09432e+06
GCAM	Base	World	Biomass|w/o CCS	TAX5_betr_rf	Construction	Ecosystem	species.yr	8.42781	9.37717	11.3654	14.5607	13.6541
GCAM	Base	World	Biomass|w/o CCS	TAX5_betr_rf	Construction	HumanHealth	DALY	2815.54	2917.56	3339.7	4156.11	3760.05
GCAM	Base	World	Biomass|w/o CCS	TAX5_betr_rf	Construction	Resource	$	2.42211e+08	2.6953e+08	3.26972e+08	4.22518e+08	3.99934e+08
GCAM	Base	World	Biomass|w/o CCS	TAX5_betr_rf	Operation	Aluminium	t Al	15523.9	17604.1	22832.2	32329.5	40244.5
GCAM	Base	World	Biomass|w/o CCS	TAX5_betr_rf	Operation	Cement	t cement	160020	182094	237007	331963	409315
GCAM	Base	World	Biomass|w/o CCS	TAX5_betr_rf	Operation	Copper	t Cu	13052.9	14714.2	18969.9	27017.3	33818.4
GCAM	Base	World	Biomass|w/o CCS	TAX5_betr_rf	Operation	Deforestation	m2	2.2113e+09	2.68032e+09	3.74332e+09	5.0869e+09	6.08189e+09
GCAM	Base	World	Biomass|w/o CCS	TAX5_betr_rf	Operation	Ecosystem_|Terrestrial acidification	species.yr	2.12926	2.43651	3.21444	4.58447	5.74412
GCAM	Base	World	Biomass|w/o CCS	TAX5_betr_rf	Operation	Ecosystem|Agricultural and urban land occupation	species.yr	4028.31	5113.23	6050.27	7797.33	9120.69
GCAM	Base	World	Biomass|w/o CCS	TAX5_betr_rf	Operation	Ecosystem|Freshwater ecotoxicity	species.yr	0.5451	0.62494	0.814187	1.09275	1.30366
GCAM	Base	World	Biomass|w/o CCS	TAX5_betr_rf	Operation	Ecosystem|Freshwater eutrophication	species.yr	0.786125	0.846533	1.01157	1.36496	1.63398
GCAM	Base	World	Biomass|w/o CCS	TAX5_betr_rf	Operation	Ecosystem|Marine ecotoxicity	species.yr	0.0560489	0.0641706	0.0843161	0.114419	0.136851
GCAM	Base	World	Biomass|w/o CCS	TAX5_betr_rf	Operation	Ecosystem|Natural land transformation	species.yr	4245.71	5146.22	7187.18	9766.84	11677.2
GCAM	Base	World	Biomass|w/o CCS	TAX5_betr_rf	Operation	Ecosystem|Terrestrial acidification	species.yr	0.00269409	0.00280925	0.0379031	0.0948552	0.162505
GCAM	Base	World	Biomass|w/o CCS	TAX5_betr_rf	Operation	Ecosystem|Terrestrial acidification|direct	species.yr	0	0	0.0341446	0.0894355	0.155721
GCAM	Base	World	Biomass|w/o CCS	TAX5_betr_rf	Operation	Ecosystem|Terrestrial acidification|indirect	species.yr	0.00269409	0.00280925	0.0037585	0.00541974	0.00678439
GCAM	Base	World	Biomass|w/o CCS	TAX5_betr_rf	Operation	Ecosystem|Terrestrial ecotoxicity	species.yr	7.40643	8.89453	12.2716	16.6474	19.911
GCAM	Base	World	Biomass|w/o CCS	TAX5_betr_rf	Operation	Ecotoxicity	species.yr	8.00758	9.58364	13.1701	17.8546	21.3516
GCAM	Base	World	Biomass|w/o CCS	TAX5_betr_rf	Operation	Fossil depletion	kg oil eq	1.1301e+08	1.29316e+08	1.68242e+08	2.31154e+08	2.79749e+08
GCAM	Base	World	Biomass|w/o CCS	TAX5_betr_rf	Operation	Fossil depletion|Gases	kg oil eq	2.12122e+07	2.46676e+07	3.19917e+07	4.38675e+07	5.29967e+07
GCAM	Base	World	Biomass|w/o CCS	TAX5_betr_rf	Operation	Fossil depletion|Liquids	kg oil eq	5.97989e+06	6.79265e+06	8.82428e+06	1.23186e+07	1.51463e+07
GCAM	Base	World	Biomass|w/o CCS	TAX5_betr_rf	Operation	Fossil depletion|Solids	kg oil eq	8.58181e+07	9.78561e+07	1.27426e+08	1.74968e+08	2.11606e+08
GCAM	Base	World	Biomass|w/o CCS	TAX5_betr_rf	Operation	Freshwater ecotoxicity	kg 1,4-DCB-Eq	6.33214e+08	7.2596e+08	9.45797e+08	1.26939e+09	1.51439e+09
GCAM	Base	World	Biomass|w/o CCS	TAX5_betr_rf	Operation	Freshwater eutrophication	kg P-Eq	1.77055e+07	1.90661e+07	2.27831e+07	3.07424e+07	3.68014e+07
GCAM	Base	World	Biomass|w/o CCS	TAX5_betr_rf	Operation	Human toxicity	kg 1,4-DCB-Eq	5.30087e+10	6.12673e+10	8.04523e+10	1.07967e+11	1.28821e+11
GCAM	Base	World	Biomass|w/o CCS	TAX5_betr_rf	Operation	HumanHealth|Human toxicity	DALY	37106.1	42887.1	56316.6	75577.1	90174.9
GCAM	Base	World	Biomass|w/o CCS	TAX5_betr_rf	Operation	HumanHealth|Ionising radiation	DALY	15.646	17.0392	23.0453	32.9827	41.7569
GCAM	Base	World	Biomass|w/o CCS	TAX5_betr_rf	Operation	HumanHealth|Oxidant formation	DALY	0.0226425	0.0255247	0.485054	1.21683	2.0989
GCAM	Base	World	Biomass|w/o CCS	TAX5_betr_rf	Operation	HumanHealth|Particulate matter	DALY	162173	153771	179600	207299	205566
GCAM	Base	World	Biomass|w/o CCS	TAX5_betr_rf	Operation	Ionising radiation	kg U235-Eq	9.54026e+08	1.03898e+09	1.4052e+09	2.01114e+09	2.54615e+09
GCAM	Base	World	Biomass|w/o CCS	TAX5_betr_rf	Operation	Iron	t Fe	382266	436311	568449	780017	944172
GCAM	Base	World	Biomass|w/o CCS	TAX5_betr_rf	Operation	Land occupation	m2a	2.04779e+11	2.59915e+11	3.07565e+11	3.96394e+11	4.63684e+11
GCAM	Base	World	Biomass|w/o CCS	TAX5_betr_rf	Operation	Marine ecotoxicity	kg 1,4-DCB-Eq	3.18268e+08	3.64386e+08	4.7878e+08	6.49716e+08	7.77096e+08
GCAM	Base	World	Biomass|w/o CCS	TAX5_betr_rf	Operation	Marine eutrophication	kg N-Eq	1.54878e+08	1.78626e+08	2.39686e+08	3.47516e+08	4.41203e+08
GCAM	Base	World	Biomass|w/o CCS	TAX5_betr_rf	Operation	Metal depletion	kg Fe-eq	1.34394e+09	1.52334e+09	1.97399e+09	2.77525e+09	3.43908e+09
GCAM	Base	World	Biomass|w/o CCS	TAX5_betr_rf	Operation	Natural land transformation	m2	2.2009e+09	2.66904e+09	3.72848e+09	5.06681e+09	6.05821e+09
GCAM	Base	World	Biomass|w/o CCS	TAX5_betr_rf	Operation	Oxidant formation	kg NMVOC-eq	580577	654478	1.24373e+07	3.12007e+07	5.38181e+07
GCAM	Base	World	Biomass|w/o CCS	TAX5_betr_rf	Operation	Ozone depletion	kg CFC-11 eq	2212.09	2565.69	3411.46	4729.04	5780.57
GCAM	Base	World	Biomass|w/o CCS	TAX5_betr_rf	Operation	Particulate matter	kg PM10 eq	6.23743e+08	5.91429e+08	6.90769e+08	7.97305e+08	7.9064e+08
GCAM	Base	World	Biomass|w/o CCS	TAX5_betr_rf	Operation	Resource|Fossil depletion	$	1.86467e+07	2.13372e+07	2.776e+07	3.81404e+07	4.61585e+07
GCAM	Base	World	Biomass|w/o CCS	TAX5_betr_rf	Operation	Resource|Metal depletion	$	9.60915e+07	1.08919e+08	1.4114e+08	1.9843e+08	2.45894e+08
GCAM	Base	World	Biomass|w/o CCS	TAX5_betr_rf	Operation	Terrestrial acidification	kg SO2eq	464498	484354	6.53502e+06	1.63543e+07	2.80181e+07
GCAM	Base	World	Biomass|w/o CCS	TAX5_betr_rf	Operation	Terrestrial ecotoxicity	kg 1,4-DCB-Eq	4.91838e+07	5.90658e+07	8.1492e+07	1.1055e+08	1.32223e+08
GCAM	Base	World	Biomass|w/o CCS	TAX5_betr_rf	Operation	Ecosystem	species.yr	8282.81	10269.9	13251.7	17583.5	20821.1
GCAM	Base	World	Biomass|w/o CCS	TAX5_betr_rf	Operation	HumanHealth	DALY	199295	196676	235940	282911	295785
GCAM	Base	World	Biomass|w/o CCS	TAX5_betr_rf	Operation	Resource	$	1.14738e+08	1.30256e+08	1.689e+08	2.36571e+08	2.92053e+08
GCAM	Base	World	Biomass|w/o CCS		Construction	Aluminium	t Al	12083	13497.8	16480.5	21320.3	20218.2
GCAM	Base	World	Biomass|w/o CCS		Construction	Cement	t cement	562831	627957	766249	991590	940443
GCAM	Base	World	Biomass|w/o CCS		Construction	Copper	t Cu	18788	20965.1	25582.8	33103.8	31394.8
GCAM	Base	World	Biomass|w/o CCS		Construction	Deforestation	m2	2.03286e+06	2.25698e+06	2.72808e+06	3.49963e+06	3.28665e+06
GCAM	Base	World	Biomass|w/o CCS		Construction	Ecosystem_|Terrestrial acidification	species.yr	0.0953257	0.100849	0.114983	0.141029	0.124962
GCAM	Base	World	Biomass|w/o CCS		Construction	Ecosystem|Agricultural and urban land occupation	species.yr	4.22665	4.72563	5.75202	7.36865	6.91152
GCAM	Base	World	Biomass|w/o CCS		Construction	Ecosystem|Freshwater ecotoxicity	species.yr	0.0662518	0.0706713	0.0827675	0.105091	0.0968526
GCAM	Base	World	Biomass|w/o CCS		Construction	Ecosystem|Freshwater eutrophication	species.yr	0.0986903	0.102177	0.11737	0.147105	0.132004
GCAM	Base	World	Biomass|w/o CCS		Construction	Ecosystem|Marine ecotoxicity	species.yr	0.0142459	0.0151224	0.0176211	0.0222479	0.0203904
GCAM	Base	World	Biomass|w/o CCS		Construction	Ecosystem|Natural land transformation	species.yr	3.90309	4.3334	5.23792	6.71928	6.31037
GCAM	Base	World	Biomass|w/o CCS		Construction	Ecosystem|Terrestrial acidification	species.yr	0.0143773	0.0127007	0.0147586	0.0188435	0.0181746
GCAM	Base	World	Biomass|w/o CCS		Construction	Ecosystem|Terrestrial acidification|indirect	species.yr	0.0143773	0.0127007	0.0147586	0.0188435	0.0181746
GCAM	Base	World	Biomass|w/o CCS		Construction	Ecosystem|Terrestrial ecotoxicity	species.yr	0.104504	0.117467	0.142949	0.179445	0.16479
GCAM	Base	World	Biomass|w/o CCS		Construction	Ecotoxicity	species.yr	0.185001	0.203261	0.243338	0.306784	0.282033
GCAM	Base	World	Biomass|w/o CCS		Construction	Fossil depletion	kg oil eq	4.97762e+08	5.59765e+08	6.82145e+08	8.81905e+08	8.34427e+08
GCAM	Base	World	Biomass|w/o CCS		Construction	Fossil depletion|Gases	kg oil eq	9.43343e+07	1.07393e+08	1.30056e+08	1.68982e+08	1.60943e+08
GCAM	Base	World	Biomass|w/o CCS		Construction	Fossil depletion|Liquids	kg oil eq	2.17154e+07	2.41498e+07	2.93987e+07	3.80355e+07	3.6044e+07
GCAM	Base	World	Biomass|w/o CCS		Construction	Fossil depletion|Solids	kg oil eq	3.81713e+08	4.28222e+08	5.22691e+08	6.74887e+08	6.3744e+08
GCAM	Base	World	Biomass|w/o CCS		Construction	Freshwater ecotoxicity	kg 1,4-DCB-Eq	7.69612e+07	8.20951e+07	9.61466e+07	1.22078e+08	1.12508e+08
GCAM	Base	World	Biomass|w/o CCS		Construction	Freshwater eutrophication	kg P-Eq	2.22276e+06	2.30129e+06	2.64347e+06	3.31318e+06	2.97306e+06
GCAM	Base	World	Biomass|w/o CCS		Construction	Human toxicity	kg 1,4-DCB-Eq	3.73828e+09	3.90376e+09	4.46457e+09	5.54691e+09	4.99564e+09
GCAM	Base	World	Biomass|w/o CCS		Construction	HumanHealth|Human toxicity	DALY	2616.79	2732.63	3125.2	3882.84	3496.95
GCAM	Base	World	Biomass|w/o CCS		Construction	HumanHealth|Ionising radiation	DALY	4.09252	4.09714	5.96012	8.77231	8.43768
GCAM	Base	World	Biomass|w/o CCS		Construction	HumanHealth|Oxidant formation	DALY	0.121198	0.125379	0.143293	0.174685	0.161365
GCAM	Base	World	Biomass|w/o CCS		Construction	HumanHealth|Particulate matter	DALY	194.536	180.707	208.405	264.329	254.501
GCAM	Base	World	Biomass|w/o CCS		Construction	Ionising radiation	kg U235-Eq	2.49544e+08	2.49825e+08	3.63422e+08	5.34897e+08	5.14492e+08
GCAM	Base	World	Biomass|w/o CCS		Construction	Iron	t Fe	1.72171e+06	1.92086e+06	2.34361e+06	3.0326e+06	2.876e+06
GCAM	Base	World	Biomass|w/o CCS		Construction	Land occupation	m2a	2.27947e+08	2.5517e+08	3.11089e+08	3.97989e+08	3.72484e+08
GCAM	Base	World	Biomass|w/o CCS		Construction	Marine ecotoxicity	kg 1,4-DCB-Eq	8.08939e+07	8.58707e+07	1.00059e+08	1.26332e+08	1.15785e+08
GCAM	Base	World	Biomass|w/o CCS		Construction	Marine eutrophication	kg N-Eq	837467	893362	1.04145e+06	1.30264e+06	1.17473e+06
GCAM	Base	World	Biomass|w/o CCS		Construction	Metal depletion	kg Fe-eq	2.23889e+09	2.47788e+09	2.99885e+09	3.87417e+09	3.66787e+09
GCAM	Base	World	Biomass|w/o CCS		Construction	Natural land transformation	m2	2.24698e+06	2.49007e+06	3.0085e+06	3.8597e+06	3.62221e+06
GCAM	Base	World	Biomass|w/o CCS		Construction	Oxidant formation	kg NMVOC-eq	3.10764e+06	3.21485e+06	3.67419e+06	4.47911e+06	4.13757e+06
GCAM	Base	World	Biomass|w/o CCS		Construction	Ozone depletion	kg CFC-11 eq	271.61	297.726	359.068	461.452	429.803
GCAM	Base	World	Biomass|w/o CCS		Construction	Particulate matter	kg PM10 eq	748217	695027	801559	1.01665e+06	978850
GCAM	Base	World	Biomass|w/o CCS		Construction	Resource|Fossil depletion	$	8.21308e+07	9.23611e+07	1.12554e+08	1.45514e+08	1.37681e+08
GCAM	Base	World	Biomass|w/o CCS		Construction	Resource|Metal depletion	$	1.60081e+08	1.77169e+08	2.14418e+08	2.77003e+08	2.62253e+08
GCAM	Base	World	Biomass|w/o CCS		Construction	Terrestrial acidification	kg SO2eq	2.47885e+06	2.18978e+06	2.54459e+06	3.24888e+06	3.13355e+06
GCAM	Base	World	Biomass|w/o CCS		Construction	Terrestrial ecotoxicity	kg 1,4-DCB-Eq	693976	780062	949280	1.19164e+06	1.09432e+06
GCAM	Base	World	Biomass|w/o CCS		Construction	Ecosystem	species.yr	8.42781	9.37717	11.3654	14.5607	13.6541
GCAM	Base	World	Biomass|w/o CCS		Construction	HumanHealth	DALY	2815.54	2917.56	3339.7	4156.11	3760.05
GCAM	Base	World	Biomass|w/o CCS		Construction	Resource	$	2.42211e+08	2.6953e+08	3.26972e+08	4.22518e+08	3.99934e+08
GCAM	Base	World	Biomass|w/o CCS		Operation	Aluminium	t Al	8297.43	9679.69	13150.2	18050.6	21652.5
GCAM	Base	World	Biomass|w/o CCS		Operation	Cement	t cement	93417	109129	148097	201973	241146
GCAM	Base	World	Biomass|w/o CCS		Operation	Copper	t Cu	6414.61	7433.55	10056.7	13849.1	16648.6
GCAM	Base	World	Biomass|w/o CCS		Operation	Deforestation	m2	5.50947e+08	6.67907e+08	9.32146e+08	1.26664e+09	1.51428e+09
GCAM	Base	World	Biomass|w/o CCS		Operation	Ecosystem_|Terrestrial acidification	species.yr	0.963431	1.11685	1.54753	2.1419	2.55447
GCAM	Base	World	Biomass|w/o CCS		Operation	Ecosystem|Agricultural and urban land occupation	species.yr	1718.45	1410.44	1742.85	2109.45	2361.01
GCAM	Base	World	Biomass|w/o CCS		Operation	Ecosystem|Freshwater ecotoxicity	species.yr	0.368983	0.420649	0.557786	0.732717	0.842789
GCAM	Base	World	Biomass|w/o CCS		Operation	Ecosystem|Freshwater eutrophication	species.yr	0.507608	0.555962	0.706531	0.935037	1.0878
GCAM	Base	World	Biomass|w/o CCS		Operation	Ecosystem|Marine ecotoxicity	species.yr	0.0442865	0.0515754	0.0698836	0.0940068	0.110905
GCAM	Base	World	Biomass|w/o CCS		Operation	Ecosystem|Natural land transformation	species.yr	1057.82	1282.38	1789.72	2431.96	2907.42
GCAM	Base	World	Biomass|w/o CCS		Operation	Ecosystem|Terrestrial acidification	species.yr	0.00163886	0.00175714	0.0365971	0.0928837	0.159897
GCAM	Base	World	Biomass|w/o CCS		Operation	Ecosystem|Terrestrial acidification|direct	species.yr	0	0	0.0341446	0.0894355	0.155721
GCAM	Base	World	Biomass|w/o CCS		Operation	Ecosystem|Terrestrial acidification|indirect	species.yr	0.00163886	0.00175714	0.00245252	0.00344821	0.00417624
GCAM	Base	World	Biomass|w/o CCS		Operation	Ecosystem|Terrestrial ecotoxicity	species.yr	6.85328	8.24691	11.4515	15.4912	18.4281
GCAM	Base	World	Biomass|w/o CCS		Operation	Ecotoxicity	species.yr	7.26655	8.71913	12.0792	16.3179	19.3818
GCAM	Base	World	Biomass|w/o CCS		Operation	Fossil depletion	kg oil eq	7.13914e+07	8.34388e+07	1.12459e+08	1.51588e+08	1.78947e+08
GCAM	Base	World	Biomass|w/o CCS		Operation	Fossil depletion|Gases	kg oil eq	1.34739e+07	1.59858e+07	2.14456e+07	2.88716e+07	3.40597e+07
GCAM	Base	World	Biomass|w/o CCS		Operation	Fossil depletion|Liquids	kg oil eq	3.52844e+06	4.11099e+06	5.56226e+06	7.56699e+06	9.01677e+06
GCAM	Base	World	Biomass|w/o CCS		Operation	Fossil depletion|Solids	kg oil eq	5.43891e+07	6.3342e+07	8.54509e+07	1.15149e+08	1.35871e+08
GCAM	Base	World	Biomass|w/o CCS		Operation	Freshwater ecotoxicity	kg 1,4-DCB-Eq	4.28628e+08	4.88646e+08	6.4795e+08	8.51158e+08	9.79023e+08
GCAM	Base	World	Biomass|w/o CCS		Operation	Freshwater eutrophication	kg P-Eq	1.14326e+07	1.25217e+07	1.59129e+07	2.10594e+07	2.45e+07
GCAM	Base	World	Biomass|w/o CCS		Operation	Human toxicity	kg 1,4-DCB-Eq	3.70234e+10	4.25646e+10	5.68015e+10	7.48008e+10	8.63547e+10
GCAM	Base	World	Biomass|w/o CCS		Operation	HumanHealth|Human toxicity	DALY	25916.4	29795.3	39761	52360.5	60448.3
GCAM	Base	World	Biomass|w/o CCS		Operation	HumanHealth|Ionising radiation	DALY	10.3129	11.389	15.8892	22.2348	27.3713
GCAM	Base	World	Biomass|w/o CCS		Operation	HumanHealth|Oxidant formation	DALY	0.0137952	0.0160348	0.4733	1.19924	2.07611
GCAM	Base	World	Biomass|w/o CCS		Operation	HumanHealth|Particulate matter	DALY	162159	153757	179581	207271	205529
GCAM	Base	World	Biomass|w/o CCS		Operation	Ionising radiation	kg U235-Eq	6.28834e+08	6.94452e+08	9.68856e+08	1.35578e+09	1.66898e+09
GCAM	Base	World	Biomass|w/o CCS		Operation	Iron	t Fe	243157	283385	382278	515081	608642
GCAM	Base	World	Biomass|w/o CCS		Operation	Land occupation	m2a	8.73632e+10	7.17209e+10	8.86269e+10	1.07282e+11	1.20085e+11
GCAM	Base	World	Biomass|w/o CCS		Operation	Marine ecotoxicity	kg 1,4-DCB-Eq	2.51476e+08	2.92865e+08	3.96827e+08	5.33808e+08	6.29763e+08
GCAM	Base	World	Biomass|w/o CCS		Operation	Marine eutrophication	kg N-Eq	5.75976e+07	6.7653e+07	9.68463e+07	1.37024e+08	1.65287e+08
GCAM	Base	World	Biomass|w/o CCS		Operation	Metal depletion	kg Fe-eq	7.16347e+08	8.23256e+08	1.11573e+09	1.52445e+09	1.8105e+09
GCAM	Base	World	Biomass|w/o CCS		Operation	Natural land transformation	m2	5.4544e+08	6.61272e+08	9.23599e+08	1.25499e+09	1.50038e+09
GCAM	Base	World	Biomass|w/o CCS		Operation	Oxidant formation	kg NMVOC-eq	353722	411148	1.21359e+07	3.07498e+07	5.32335e+07
GCAM	Base	World	Biomass|w/o CCS		Operation	Ozone depletion	kg CFC-11 eq	1440.1	1690.71	2317.93	3143.22	3721.14
GCAM	Base	World	Biomass|w/o CCS		Operation	Particulate matter	kg PM10 eq	6.23687e+08	5.91371e+08	6.90698e+08	7.97198e+08	7.90498e+08
GCAM	Base	World	Biomass|w/o CCS		Operation	Resource|Fossil depletion	$	1.17796e+07	1.37674e+07	1.85557e+07	2.5012e+07	2.95263e+07
GCAM	Base	World	Biomass|w/o CCS		Operation	Resource|Metal depletion	$	5.12188e+07	5.88628e+07	7.97744e+07	1.08998e+08	1.29451e+08
GCAM	Base	World	Biomass|w/o CCS		Operation	Terrestrial acidification	kg SO2eq	282563	302956	6.30985e+06	1.60144e+07	2.75685e+07
GCAM	Base	World	Biomass|w/o CCS		Operation	Terrestrial ecotoxicity	kg 1,4-DCB-Eq	4.55105e+07	5.47651e+07	7.6046e+07	1.02872e+08	1.22375e+08
GCAM	Base	World	Biomass|w/o CCS		Operation	Water Consumption	km3/yr	0.301306	0.39975	0.561276	0.753995	0.887698
GCAM	Base	World	Biomass|w/o CCS		Operation	Water Withdrawal	km3/yr	6.49009	6.14363	7.70431	9.65202	10.9336
GCAM	Base	World	Biomass|w/o CCS		Operation	Ecosystem	species.yr	2784.05	2702.09	3545.39	4558.76	5289.06
GCAM	Base	World	Biomass|w/o CCS		Operation	HumanHealth	DALY	188085	183563	219359	259655	266007
GCAM	Base	World	Biomass|w/o CCS		Operation	Resource	$	6.29984e+07	7.26302e+07	9.83301e+07	1.3401e+08	1.58977e+08
GCAM	Base	World	Coal|w/o CCS	1	Construction	Aluminium	t Al	532977	672355	648852	644422	516803
GCAM	Base	World	Coal|w/o CCS	1	Construction	Cement	t cement	4.25e+06	5.3832e+06	5.19416e+06	5.16439e+06	4.14167e+06
GCAM	Base	World	Coal|w/o CCS	1	Construction	Copper	t Cu	510893	647979	625383	621899	498536
GCAM	Base	World	Coal|w/o CCS	1	Construction	Deforestation	m2	5.99953e+06	4.8982e+06	3.44117e+06	2.37586e+06	1.27938e+06
GCAM	Base	World	Coal|w/o CCS	1	Construction	Ecosystem_|Terrestrial acidification	species.yr	65.0973	38.8614	11.3791	6.91858	2.87871
GCAM	Base	World	Coal|w/o CCS	1	Construction	Ecosystem|Agricultural and urban land occupation	species.yr	45.0741	34.7618	22.9355	14.0589	6.08402
GCAM	Base	World	Coal|w/o CCS	1	Construction	Ecosystem|Freshwater ecotoxicity	species.yr	1.22284	0.953226	0.636604	0.405319	0.190301
GCAM	Base	World	Coal|w/o CCS	1	Construction	Ecosystem|Freshwater eutrophication	species.yr	70.0687	67.9184	60.187	53.8388	41.4487
GCAM	Base	World	Coal|w/o CCS	1	Construction	Ecosystem|Marine ecotoxicity	species.yr	0.214955	0.167681	0.112129	0.0711579	0.0331447
GCAM	Base	World	Coal|w/o CCS	1	Construction	Ecosystem|Natural land transformation	species.yr	11.5191	9.40454	6.60705	4.56165	2.45641
GCAM	Base	World	Coal|w/o CCS	1	Construction	Ecosystem|Terrestrial acidification	species.yr	0.145174	0.096071	0.0897119	0.0910908	0.0759516
GCAM	Base	World	Coal|w/o CCS	1	Construction	Ecosystem|Terrestrial acidification|indirect	species.yr	0.145174	0.096071	0.0897119	0.0910908	0.0759516
GCAM	Base	World	Coal|w/o CCS	1	Construction	Ecosystem|Terrestrial ecotoxicity	species.yr	0.613435	0.52789	0.398029	0.305836	0.196245
GCAM	Base	World	Coal|w/o CCS	1	Construction	Ecotoxicity	species.yr	2.05123	1.6488	1.14676	0.782313	0.419691
GCAM	Base	World	Coal|w/o CCS	1	Construction	Fossil depletion	kg oil eq	2.96901e+09	3.75749e+09	3.6072e+09	3.57817e+09	2.86089e+09
GCAM	Base	World	Coal|w/o CCS	1	Construction	Fossil depletion|Gases	kg oil eq	4.98201e+08	6.5891e+08	6.35298e+08	6.39786e+08	5.15402e+08
GCAM	Base	World	Coal|w/o CCS	1	Construction	Fossil depletion|Liquids	kg oil eq	1.57477e+08	1.99384e+08	1.91973e+08	1.90868e+08	1.52977e+08
GCAM	Base	World	Coal|w/o CCS	1	Construction	Fossil depletion|Solids	kg oil eq	2.31334e+09	2.89919e+09	2.77993e+09	2.74751e+09	2.19251e+09
GCAM	Base	World	Coal|w/o CCS	1	Construction	Freshwater ecotoxicity	kg 1,4-DCB-Eq	1.42051e+09	1.10731e+09	7.39509e+08	4.70838e+08	2.21063e+08
GCAM	Base	World	Coal|w/o CCS	1	Construction	Freshwater eutrophication	kg P-Eq	1.57812e+09	1.52969e+09	1.35556e+09	1.21259e+09	9.33529e+08
GCAM	Base	World	Coal|w/o CCS	1	Construction	Human toxicity	kg 1,4-DCB-Eq	5.02021e+10	3.93227e+10	2.65043e+10	1.70685e+10	8.22609e+09
GCAM	Base	World	Coal|w/o CCS	1	Construction	HumanHealth|Human toxicity	DALY	35141.5	27525.9	18553	11947.9	5758.27
GCAM	Base	World	Coal|w/o CCS	1	Construction	HumanHealth|Ionising radiation	DALY	99.8074	385.843	605.332	784.354	786.553
GCAM	Base	World	Coal|w/o CCS	1	Construction	HumanHealth|Oxidant formation	DALY	1.44421	1.18111	0.977656	0.908504	0.708194
GCAM	Base	World	Coal|w/o CCS	1	Construction	HumanHealth|Particulate matter	DALY	1933.15	1391.79	1265.36	1276.52	1057.59
GCAM	Base	World	Coal|w/o CCS	1	Construction	Ionising radiation	kg U235-Eq	6.08582e+09	2.3527e+10	3.69105e+10	4.78265e+10	4.79606e+10
GCAM	Base	World	Coal|w/o CCS	1	Construction	Iron	t Fe	9.87724e+06	1.25238e+07	1.20909e+07	1.20211e+07	9.63788e+06
GCAM	Base	World	Coal|w/o CCS	1	Construction	Land occupation	m2a	2.92602e+09	2.25702e+09	1.48899e+09	9.1235e+08	3.94018e+08
GCAM	Base	World	Coal|w/o CCS	1	Construction	Marine ecotoxicity	kg 1,4-DCB-Eq	1.2206e+09	9.52157e+08	6.36713e+08	4.04063e+08	1.88209e+08
GCAM	Base	World	Coal|w/o CCS	1	Construction	Marine eutrophication	kg N-Eq	1.5284e+09	1.49227e+09	1.33181e+09	1.19904e+09	9.28764e+08
GCAM	Base	World	Coal|w/o CCS	1	Construction	Metal depletion	kg Fe-eq	2.62371e+10	3.32717e+10	3.21166e+10	3.19342e+10	2.5601e+10
GCAM	Base	World	Coal|w/o CCS	1	Construction	Natural land transformation	m2	6.64908e+06	5.47844e+06	3.892e+06	2.75495e+06	1.54719e+06
GCAM	Base	World	Coal|w/o CCS	1	Construction	Oxidant formation	kg NMVOC-eq	3.70311e+07	3.02847e+07	2.50681e+07	2.3295e+07	1.81588e+07
GCAM	Base	World	Coal|w/o CCS	1	Construction	Ozone depletion	kg CFC-11 eq	34544.5	25884.5	14135.2	10188.6	5612.63
GCAM	Base	World	Coal|w/o CCS	1	Construction	Particulate matter	kg PM10 eq	7.43517e+06	5.35304e+06	4.86679e+06	4.90971e+06	4.06765e+06
GCAM	Base	World	Coal|w/o CCS	1	Construction	Resource|Fossil depletion	$	9.79775e+08	1.23997e+09	1.19038e+09	1.1808e+09	9.44095e+08
GCAM	Base	World	Coal|w/o CCS	1	Construction	Resource|Metal depletion	$	1.87595e+09	2.37893e+09	2.29633e+09	2.2833e+09	1.83047e+09
GCAM	Base	World	Coal|w/o CCS	1	Construction	Terrestrial acidification	kg SO2eq	2.503e+07	1.6564e+07	1.54676e+07	1.57053e+07	1.30951e+07
GCAM	Base	World	Coal|w/o CCS	1	Construction	Terrestrial ecotoxicity	kg 1,4-DCB-Eq	4.07363e+06	3.50555e+06	2.64319e+06	2.03096e+06	1.3032e+06
GCAM	Base	World	Coal|w/o CCS	1	Construction	Ecosystem	species.yr	128.858	113.83	90.966	73.3328	50.4848
GCAM	Base	World	Coal|w/o CCS	1	Construction	HumanHealth	DALY	37175.9	29304.7	20424.7	14009.7	7603.12
GCAM	Base	World	Coal|w/o CCS	1	Construction	Resource	$	2.85573e+09	3.6189e+09	3.48671e+09	3.46409e+09	2.77457e+09
GCAM	Base	World	Coal|w/o CCS	1	Operation	Aluminium	t Al	848346	1.18606e+06	1.44508e+06	1.64178e+06	1.78944e+06
GCAM	Base	World	Coal|w/o CCS	1	Operation	Cement	t cement	2.13407e+06	2.98158e+06	3.63113e+06	4.12258e+06	4.49074e+06
GCAM	Base	World	Coal|w/o CCS	1	Operation	Copper	t Cu	63069.6	88264.3	107661	122171	133019
GCAM	Base	World	Coal|w/o CCS	1	Operation	Deforestation	m2	3.21485e+08	4.49344e+08	5.46731e+08	6.1989e+08	6.73612e+08
GCAM	Base	World	Coal|w/o CCS	1	Operation	Ecosystem_|Terrestrial acidification	species.yr	49.1682	68.3881	82.8795	93.9792	102.071
GCAM	Base	World	Coal|w/o CCS	1	Operation	Ecosystem|Agricultural and urban land occupation	species.yr	2722.87	3806.2	4636.1	5260.22	5725.24
GCAM	Base	World	Coal|w/o CCS	1	Operation	Ecosystem|Freshwater ecotoxicity	species.yr	73.5565	102.569	124.659	141.405	153.881
GCAM	Base	World	Coal|w/o CCS	1	Operation	Ecosystem|Freshwater eutrophication	species.yr	189.1	263.839	320.833	364.239	396.646
GCAM	Base	World	Coal|w/o CCS	1	Operation	Ecosystem|Marine ecotoxicity	species.yr	12.8676	17.9404	21.8017	24.7295	26.9098
GCAM	Base	World	Coal|w/o CCS	1	Operation	Ecosystem|Natural land transformation	species.yr	617.252	862.74	1049.72	1190.19	1293.33
GCAM	Base	World	Coal|w/o CCS	1	Operation	Ecosystem|Terrestrial acidification	species.yr	392.384	367.487	342.604	329.829	316.311
GCAM	Base	World	Coal|w/o CCS	1	Operation	Ecosystem|Terrestrial acidification|direct	species.yr	392.342	367.446	342.556	329.773	316.246
GCAM	Base	World	Coal|w/o CCS	1	Operation	Ecosystem|Terrestrial acidification|indirect	species.yr	0.0423581	0.0414099	0.0475695	0.0565948	0.0640906
GCAM	Base	World	Coal|w/o CCS	1	Operation	Ecosystem|Terrestrial ecotoxicity	species.yr	34.9539	49.4439	60.9379	69.2201	75.3527
GCAM	Base	World	Coal|w/o CCS	1	Operation	Ecotoxicity	species.yr	121.378	169.953	207.399	235.354	256.144
GCAM	Base	World	Coal|w/o CCS	1	Operation	Fossil depletion	kg oil eq	2.15388e+12	3.10187e+12	3.77944e+12	4.29483e+12	4.68227e+12
GCAM	Base	World	Coal|w/o CCS	1	Operation	Fossil depletion|Gases	kg oil eq	1.90772e+08	2.66412e+08	3.20704e+08	3.63018e+08	3.93803e+08
GCAM	Base	World	Coal|w/o CCS	1	Operation	Fossil depletion|Liquids	kg oil eq	7.67214e+07	1.07017e+08	1.30108e+08	1.4759e+08	1.60647e+08
GCAM	Base	World	Coal|w/o CCS	1	Operation	Fossil depletion|Solids	kg oil eq	2.15361e+12	3.1015e+12	3.77899e+12	4.29432e+12	4.68171e+12
GCAM	Base	World	Coal|w/o CCS	1	Operation	Freshwater ecotoxicity	kg 1,4-DCB-Eq	8.54467e+10	1.19149e+11	1.4481e+11	1.64263e+11	1.78756e+11
GCAM	Base	World	Coal|w/o CCS	1	Operation	Freshwater eutrophication	kg P-Eq	4.259e+09	5.94231e+09	7.22598e+09	8.20359e+09	8.93348e+09
GCAM	Base	World	Coal|w/o CCS	1	Operation	Human toxicity	kg 1,4-DCB-Eq	3.01781e+12	4.20748e+12	5.11314e+12	5.79953e+12	6.31069e+12
GCAM	Base	World	Coal|w/o CCS	1	Operation	HumanHealth|Human toxicity	DALY	2.11247e+06	2.94524e+06	3.5792e+06	4.05967e+06	4.41748e+06
GCAM	Base	World	Coal|w/o CCS	1	Operation	HumanHealth|Ionising radiation	DALY	3487.5	4943.11	6140.11	7111.9	7906.74
GCAM	Base	World	Coal|w/o CCS	1	Operation	HumanHealth|Oxidant formation	DALY	1050.7	987.655	945.513	933.341	910.674
GCAM	Base	World	Coal|w/o CCS	1	Operation	HumanHealth|Particulate matter	DALY	4.29477e+06	4.02374e+06	3.76766e+06	3.64245e+06	3.50318e+06
GCAM	Base	World	Coal|w/o CCS	1	Operation	Ionising radiation	kg U235-Eq	2.12653e+11	3.01409e+11	3.74397e+11	4.33652e+11	4.82119e+11
GCAM	Base	World	Coal|w/o CCS	1	Operation	Iron	t Fe	3.5468e+06	4.95141e+06	6.02401e+06	6.83167e+06	7.4333e+06
GCAM	Base	World	Coal|w/o CCS	1	Operation	Land occupation	m2a	1.76782e+11	2.47201e+11	3.01205e+11	3.41768e+11	3.71993e+11
GCAM	Base	World	Coal|w/o CCS	1	Operation	Marine ecotoxicity	kg 1,4-DCB-Eq	7.30673e+10	1.01873e+11	1.23799e+11	1.40424e+11	1.52805e+11
GCAM	Base	World	Coal|w/o CCS	1	Operation	Marine eutrophication	kg N-Eq	1.17647e+09	1.64694e+09	2.00832e+09	2.28576e+09	2.49345e+09
GCAM	Base	World	Coal|w/o CCS	1	Operation	Metal depletion	kg Fe-eq	9.27011e+09	1.2954e+10	1.57783e+10	1.78876e+10	1.94409e+10
GCAM	Base	World	Coal|w/o CCS	1	Operation	Natural land transformation	m2	3.51e+08	4.90638e+08	5.96978e+08	6.76873e+08	7.35459e+08
GCAM	Base	World	Coal|w/o CCS	1	Operation	Oxidant formation	kg NMVOC-eq	2.69412e+10	2.53245e+10	2.42439e+10	2.39318e+10	2.33506e+10
GCAM	Base	World	Coal|w/o CCS	1	Operation	Ozone depletion	kg CFC-11 eq	34243.5	47781.6	57942.2	65917	71707.2
GCAM	Base	World	Coal|w/o CCS	1	Operation	Particulate matter	kg PM10 eq	1.65184e+10	1.54759e+10	1.4491e+10	1.40094e+10	1.34738e+10
GCAM	Base	World	Coal|w/o CCS	1	Operation	Resource|Fossil depletion	$	3.5539e+11	5.11809e+11	6.23607e+11	7.08647e+11	7.72574e+11
GCAM	Base	World	Coal|w/o CCS	1	Operation	Resource|Metal depletion	$	6.62813e+08	9.26213e+08	1.12815e+09	1.27896e+09	1.39002e+09
GCAM	Base	World	Coal|w/o CCS	1	Operation	Terrestrial acidification	kg SO2eq	6.76524e+10	6.33598e+10	5.90696e+10	5.68671e+10	5.45363e+10
GCAM	Base	World	Coal|w/o CCS	1	Operation	Terrestrial ecotoxicity	kg 1,4-DCB-Eq	2.32118e+08	3.28341e+08	4.04669e+08	4.59668e+08	5.00393e+08
GCAM	Base	World	Coal|w/o CCS	1	Operation	Water Consumption	km3/yr	15.0973	21.702	26.0762	29.0598	31.0737
GCAM	Base	World	Coal|w/o CCS	1	Operation	Water Withdrawal	km3/yr	283.983	410.094	500.771	573.328	628.561
GCAM	Base	World	Coal|w/o CCS	1	Operation	Ecosystem	species.yr	4042.98	5470.22	6556.66	7379.83	7987.67
GCAM	Base	World	Coal|w/o CCS	1	Operation	HumanHealth	DALY	6.41178e+06	6.97491e+06	7.35395e+06	7.71017e+06	7.92948e+06
GCAM	Base	World	Coal|w/o CCS	1	Operation	Resource	$	3.56053e+11	5.12735e+11	6.24735e+11	7.09926e+11	7.73964e+11
GCAM	Base	World	Coal|w/o CCS	2	Construction	Aluminium	t Al	730806	921292	888972	882670	707753
GCAM	Base	World	Coal|w/o CCS	2	Construction	Cement	t cement	6.18706e+06	7.83563e+06	7.55992e+06	7.51567e+06	6.02644e+06
GCAM	Base	World	Coal|w/o CCS	2	Construction	Copper	t Cu	748263	949018	915919	910792	730097
GCAM	Base	World	Coal|w/o CCS	2	Construction	Deforestation	m2	8.55741e+06	6.78345e+06	4.63115e+06	3.06479e+06	1.54587e+06
GCAM	Base	World	Coal|w/o CCS	2	Construction	Ecosystem_|Terrestrial acidification	species.yr	89.9829	54.0823	16.0016	9.761	4.08907
GCAM	Base	World	Coal|w/o CCS	2	Construction	Ecosystem|Agricultural and urban land occupation	species.yr	66.5686	50.7415	33.1114	20.009	8.44518
GCAM	Base	World	Coal|w/o CCS	2	Construction	Ecosystem|Freshwater ecotoxicity	species.yr	1.80161	1.38606	0.91456	0.573071	0.262234
GCAM	Base	World	Coal|w/o CCS	2	Construction	Ecosystem|Freshwater eutrophication	species.yr	103.214	99.3574	87.8382	78.4968	60.3671
GCAM	Base	World	Coal|w/o CCS	2	Construction	Ecosystem|Marine ecotoxicity	species.yr	0.316225	0.243261	0.160575	0.100092	0.0452448
GCAM	Base	World	Coal|w/o CCS	2	Construction	Ecosystem|Natural land transformation	species.yr	16.4302	13.0242	8.89182	5.88439	2.96807
GCAM	Base	World	Coal|w/o CCS	2	Construction	Ecosystem|Terrestrial acidification	species.yr	0.215219	0.141684	0.132214	0.134228	0.111908
GCAM	Base	World	Coal|w/o CCS	2	Construction	Ecosystem|Terrestrial acidification|indirect	species.yr	0.215219	0.141684	0.132214	0.134228	0.111908
GCAM	Base	World	Coal|w/o CCS	2	Construction	Ecosystem|Terrestrial ecotoxicity	species.yr	0.887321	0.745717	0.55152	0.414425	0.259759
GCAM	Base	World	Coal|w/o CCS	2	Construction	Ecotoxicity	species.yr	3.00516	2.37504	1.62666	1.08759	0.567238
GCAM	Base	World	Coal|w/o CCS	2	Construction	Fossil depletion	kg oil eq	4.42386e+09	5.59819e+09	5.37394e+09	5.33049e+09	4.26168e+09
GCAM	Base	World	Coal|w/o CCS	2	Construction	Fossil depletion|Gases	kg oil eq	7.4387e+08	9.83546e+08	9.48196e+08	9.54816e+08	7.69115e+08
GCAM	Base	World	Coal|w/o CCS	2	Construction	Fossil depletion|Liquids	kg oil eq	2.29913e+08	2.91055e+08	2.80205e+08	2.78563e+08	2.23231e+08
GCAM	Base	World	Coal|w/o CCS	2	Construction	Fossil depletion|Solids	kg oil eq	3.45008e+09	4.32359e+09	4.14554e+09	4.09711e+09	3.26933e+09
GCAM	Base	World	Coal|w/o CCS	2	Construction	Freshwater ecotoxicity	kg 1,4-DCB-Eq	2.09284e+09	1.61011e+09	1.0624e+09	6.65706e+08	3.04623e+08
GCAM	Base	World	Coal|w/o CCS	2	Construction	Freshwater eutrophication	kg P-Eq	2.32463e+09	2.23778e+09	1.97834e+09	1.76795e+09	1.35962e+09
GCAM	Base	World	Coal|w/o CCS	2	Construction	Human toxicity	kg 1,4-DCB-Eq	7.4039e+10	5.72794e+10	3.8186e+10	2.4252e+10	1.14475e+10
GCAM	Base	World	Coal|w/o CCS	2	Construction	HumanHealth|Human toxicity	DALY	51827.3	40095.6	26730.2	16976.4	8013.24
GCAM	Base	World	Coal|w/o CCS	2	Construction	HumanHealth|Ionising radiation	DALY	147.558	562.622	877.096	1131.92	1129.14
GCAM	Base	World	Coal|w/o CCS	2	Construction	HumanHealth|Oxidant formation	DALY	2.14352	1.75082	1.44782	1.34397	1.04687
GCAM	Base	World	Coal|w/o CCS	2	Construction	HumanHealth|Particulate matter	DALY	2863.4	2052.74	1864.49	1880.43	1557.67
GCAM	Base	World	Coal|w/o CCS	2	Construction	Ionising radiation	kg U235-Eq	8.99746e+09	3.43062e+10	5.34815e+10	6.90193e+10	6.88502e+10
GCAM	Base	World	Coal|w/o CCS	2	Construction	Iron	t Fe	1.4751e+07	1.87017e+07	1.80542e+07	1.79493e+07	1.43898e+07
GCAM	Base	World	Coal|w/o CCS	2	Construction	Land occupation	m2a	4.32096e+09	3.29374e+09	2.14865e+09	1.29748e+09	5.46121e+08
GCAM	Base	World	Coal|w/o CCS	2	Construction	Marine ecotoxicity	kg 1,4-DCB-Eq	1.79565e+09	1.38133e+09	9.11809e+08	5.68362e+08	2.56918e+08
GCAM	Base	World	Coal|w/o CCS	2	Construction	Marine eutrophication	kg N-Eq	2.25079e+09	2.18265e+09	1.94357e+09	1.74824e+09	1.35272e+09
GCAM	Base	World	Coal|w/o CCS	2	Construction	Metal depletion	kg Fe-eq	3.85358e+10	4.88648e+10	4.71666e+10	4.68973e+10	3.7595e+10
GCAM	Base	World	Coal|w/o CCS	2	Construction	Natural land transformation	m2	9.44397e+06	7.54148e+06	5.19992e+06	3.52794e+06	1.86431e+06
GCAM	Base	World	Coal|w/o CCS	2	Construction	Oxidant formation	kg NMVOC-eq	5.49621e+07	4.48929e+07	3.71236e+07	3.44606e+07	2.68429e+07
GCAM	Base	World	Coal|w/o CCS	2	Construction	Ozone depletion	kg CFC-11 eq	50240	37613	20475.1	14704	8034.86
GCAM	Base	World	Coal|w/o CCS	2	Construction	Particulate matter	kg PM10 eq	1.10131e+07	7.89514e+06	7.17113e+06	7.23243e+06	5.99105e+06
GCAM	Base	World	Coal|w/o CCS	2	Construction	Resource|Fossil depletion	$	1.45987e+09	1.8474e+09	1.7734e+09	1.75906e+09	1.40635e+09
GCAM	Base	World	Coal|w/o CCS	2	Construction	Resource|Metal depletion	$	2.75531e+09	3.49383e+09	3.37241e+09	3.35316e+09	2.68804e+09
GCAM	Base	World	Coal|w/o CCS	2	Construction	Terrestrial acidification	kg SO2eq	3.71068e+07	2.44283e+07	2.27954e+07	2.31427e+07	1.92945e+07
GCAM	Base	World	Coal|w/o CCS	2	Construction	Terrestrial ecotoxicity	kg 1,4-DCB-Eq	5.89242e+06	4.95207e+06	3.66247e+06	2.75206e+06	1.72498e+06
GCAM	Base	World	Coal|w/o CCS	2	Construction	Ecosystem	species.yr	189.433	165.64	131.6	105.612	72.4595
GCAM	Base	World	Coal|w/o CCS	2	Construction	HumanHealth	DALY	54840.4	42712.7	29473.2	19990.1	10701.1
GCAM	Base	World	Coal|w/o CCS	2	Construction	Resource	$	4.21518e+09	5.34124e+09	5.14581e+09	5.11222e+09	4.0944e+09
GCAM	Base	World	Coal|w/o CCS	2	Operation	Aluminium	t Al	707618	935423	1.07404e+06	1.1963e+06	1.27779e+06
GCAM	Base	World	Coal|w/o CCS	2	Operation	Cement	t cement	1.52885e+06	2.0208e+06	2.32059e+06	2.58262e+06	2.75648e+06
GCAM	Base	World	Coal|w/o CCS	2	Operation	Copper	t Cu	26432.5	35021.6	40319.9	44803.1	47748.7
GCAM	Base	World	Coal|w/o CCS	2	Operation	Deforestation	m2	2.53828e+08	3.35583e+08	3.84768e+08	4.27749e+08	4.55486e+08
GCAM	Base	World	Coal|w/o CCS	2	Operation	Ecosystem_|Terrestrial acidification	species.yr	25.5048	33.3398	37.7599	41.9135	44.4827
GCAM	Base	World	Coal|w/o CCS	2	Operation	Ecosystem|Agricultural and urban land occupation	species.yr	2365.38	3126.26	3588.34	3992.03	4258.33
GCAM	Base	World	Coal|w/o CCS	2	Operation	Ecosystem|Freshwater ecotoxicity	species.yr	61.0851	80.5571	92.2615	102.611	109.433
GCAM	Base	World	Coal|w/o CCS	2	Operation	Ecosystem|Freshwater eutrophication	species.yr	166.218	219.574	251.847	280.606	299.709
GCAM	Base	World	Coal|w/o CCS	2	Operation	Ecosystem|Marine ecotoxicity	species.yr	11.053	14.576	16.694	18.5674	19.8021
GCAM	Base	World	Coal|w/o CCS	2	Operation	Ecosystem|Natural land transformation	species.yr	487.35	644.32	738.755	821.279	874.532
GCAM	Base	World	Coal|w/o CCS	2	Operation	Ecosystem|Terrestrial acidification	species.yr	392.37	367.473	342.586	329.807	316.284
GCAM	Base	World	Coal|w/o CCS	2	Operation	Ecosystem|Terrestrial acidification|direct	species.yr	392.342	367.446	342.556	329.773	316.246
GCAM	Base	World	Coal|w/o CCS	2	Operation	Ecosystem|Terrestrial acidification|indirect	species.yr	0.0287787	0.0269518	0.029262	0.0340838	0.0377868
GCAM	Base	World	Coal|w/o CCS	2	Operation	Ecosystem|Terrestrial ecotoxicity	species.yr	19.2833	25.9114	30.2856	33.7218	35.9523
GCAM	Base	World	Coal|w/o CCS	2	Operation	Ecotoxicity	species.yr	91.4214	121.045	139.241	154.9	165.187
GCAM	Base	World	Coal|w/o CCS	2	Operation	Fossil depletion	kg oil eq	2.1535e+12	3.10128e+12	3.77866e+12	4.29392e+12	4.68126e+12
GCAM	Base	World	Coal|w/o CCS	2	Operation	Fossil depletion|Gases	kg oil eq	1.23452e+08	1.63056e+08	1.84961e+08	2.05187e+08	2.18035e+08
GCAM	Base	World	Coal|w/o CCS	2	Operation	Fossil depletion|Liquids	kg oil eq	5.45052e+07	7.19349e+07	8.24733e+07	9.17091e+07	9.78101e+07
GCAM	Base	World	Coal|w/o CCS	2	Operation	Fossil depletion|Solids	kg oil eq	2.15332e+12	3.10105e+12	3.77839e+12	4.29363e+12	4.68094e+12
GCAM	Base	World	Coal|w/o CCS	2	Operation	Freshwater ecotoxicity	kg 1,4-DCB-Eq	7.09594e+10	9.35789e+10	1.07175e+11	1.19198e+11	1.27122e+11
GCAM	Base	World	Coal|w/o CCS	2	Operation	Freshwater eutrophication	kg P-Eq	3.74364e+09	4.94537e+09	5.67222e+09	6.31995e+09	6.7502e+09
GCAM	Base	World	Coal|w/o CCS	2	Operation	Human toxicity	kg 1,4-DCB-Eq	2.56415e+12	3.3814e+12	3.87279e+12	4.30722e+12	4.59357e+12
GCAM	Base	World	Coal|w/o CCS	2	Operation	HumanHealth|Human toxicity	DALY	1.7949e+06	2.36698e+06	2.71095e+06	3.01506e+06	3.2155e+06
GCAM	Base	World	Coal|w/o CCS	2	Operation	HumanHealth|Ionising radiation	DALY	3409.03	4796.23	5909.56	6794.39	7497.82
GCAM	Base	World	Coal|w/o CCS	2	Operation	HumanHealth|Oxidant formation	DALY	1050.58	987.483	945.306	933.096	910.398
GCAM	Base	World	Coal|w/o CCS	2	Operation	HumanHealth|Particulate matter	DALY	4.29459e+06	4.02353e+06	3.7674e+06	3.64213e+06	3.50281e+06
GCAM	Base	World	Coal|w/o CCS	2	Operation	Ionising radiation	kg U235-Eq	2.07867e+11	2.92453e+11	3.60339e+11	4.14292e+11	4.57184e+11
GCAM	Base	World	Coal|w/o CCS	2	Operation	Iron	t Fe	2.28972e+06	3.02244e+06	3.46476e+06	3.85063e+06	4.10391e+06
GCAM	Base	World	Coal|w/o CCS	2	Operation	Land occupation	m2a	1.53518e+11	2.02959e+11	2.33035e+11	2.59261e+11	2.76563e+11
GCAM	Base	World	Coal|w/o CCS	2	Operation	Marine ecotoxicity	kg 1,4-DCB-Eq	6.27631e+10	8.27686e+10	9.4795e+10	1.05433e+11	1.12444e+11
GCAM	Base	World	Coal|w/o CCS	2	Operation	Marine eutrophication	kg N-Eq	1.02669e+09	1.36416e+09	1.57225e+09	1.76017e+09	1.88674e+09
GCAM	Base	World	Coal|w/o CCS	2	Operation	Metal depletion	kg Fe-eq	4.81878e+09	6.40026e+09	7.38542e+09	8.20725e+09	8.73405e+09
GCAM	Base	World	Coal|w/o CCS	2	Operation	Natural land transformation	m2	2.68633e+08	3.55208e+08	4.07259e+08	4.52738e+08	4.81993e+08
GCAM	Base	World	Coal|w/o CCS	2	Operation	Oxidant formation	kg NMVOC-eq	2.69379e+10	2.53201e+10	2.42386e+10	2.39255e+10	2.33435e+10
GCAM	Base	World	Coal|w/o CCS	2	Operation	Ozone depletion	kg CFC-11 eq	16226.3	21219.2	23776.8	26420.4	27930.8
GCAM	Base	World	Coal|w/o CCS	2	Operation	Particulate matter	kg PM10 eq	1.65176e+10	1.54751e+10	1.449e+10	1.40082e+10	1.34723e+10
GCAM	Base	World	Coal|w/o CCS	2	Operation	Resource|Fossil depletion	$	3.55327e+11	5.11712e+11	6.23479e+11	7.08498e+11	7.72408e+11
GCAM	Base	World	Coal|w/o CCS	2	Operation	Resource|Metal depletion	$	3.44542e+08	4.57619e+08	5.28058e+08	5.86818e+08	6.24485e+08
GCAM	Base	World	Coal|w/o CCS	2	Operation	Terrestrial acidification	kg SO2eq	6.76501e+10	6.33574e+10	5.90665e+10	5.68632e+10	5.45318e+10
GCAM	Base	World	Coal|w/o CCS	2	Operation	Terrestrial ecotoxicity	kg 1,4-DCB-Eq	1.28054e+08	1.72069e+08	2.01117e+08	2.23935e+08	2.38748e+08
GCAM	Base	World	Coal|w/o CCS	2	Operation	Water Consumption	km3/yr	15.0973	22.4559	27.6868	31.7429	34.7907
GCAM	Base	World	Coal|w/o CCS	2	Operation	Water Withdrawal	km3/yr	283.983	276.229	253.701	208.513	161.532
GCAM	Base	World	Coal|w/o CCS	2	Operation	Ecosystem	species.yr	3502.74	4478.67	5060.77	5578.62	5914.05
GCAM	Base	World	Coal|w/o CCS	2	Operation	HumanHealth	DALY	6.09395e+06	6.3963e+06	6.48521e+06	6.66492e+06	6.72671e+06
GCAM	Base	World	Coal|w/o CCS	2	Operation	Resource	$	3.55671e+11	5.12169e+11	6.24007e+11	7.09084e+11	7.73032e+11
GCAM	Base	World	Coal|w/o CCS	3	Construction	Aluminium	t Al	547010	690071	665957	661398	530405
GCAM	Base	World	Coal|w/o CCS	3	Construction	Cement	t cement	4.35687e+06	5.51855e+06	5.32474e+06	5.2941e+06	4.24557e+06
GCAM	Base	World	Coal|w/o CCS	3	Construction	Copper	t Cu	525811	666904	643652	640059	513087
GCAM	Base	World	Coal|w/o CCS	3	Construction	Deforestation	m2	6.13345e+06	5.00008e+06	3.50739e+06	2.41595e+06	1.29622e+06
GCAM	Base	World	Coal|w/o CCS	3	Construction	Ecosystem_|Terrestrial acidification	species.yr	64.6092	38.7942	11.3972	6.95695	2.90944
GCAM	Base	World	Coal|w/o CCS	3	Construction	Ecosystem|Agricultural and urban land occupation	species.yr	46.181	35.6017	23.4788	14.3822	6.21437
GCAM	Base	World	Coal|w/o CCS	3	Construction	Ecosystem|Freshwater ecotoxicity	species.yr	1.25269	0.976032	0.651499	0.414484	0.194312
GCAM	Base	World	Coal|w/o CCS	3	Construction	Ecosystem|Freshwater eutrophication	species.yr	71.0478	69.0276	61.2987	54.879	42.2745
GCAM	Base	World	Coal|w/o CCS	3	Construction	Ecosystem|Marine ecotoxicity	species.yr	0.220183	0.17167	0.114731	0.072745	0.0338252
GCAM	Base	World	Coal|w/o CCS	3	Construction	Ecosystem|Natural land transformation	species.yr	11.7762	9.60015	6.7342	4.63863	2.48875
GCAM	Base	World	Coal|w/o CCS	3	Construction	Ecosystem|Terrestrial acidification	species.yr	0.150297	0.0991889	0.0925924	0.0940114	0.078385
GCAM	Base	World	Coal|w/o CCS	3	Construction	Ecosystem|Terrestrial acidification|indirect	species.yr	0.150297	0.0991889	0.0925924	0.0940114	0.078385
GCAM	Base	World	Coal|w/o CCS	3	Construction	Ecosystem|Terrestrial ecotoxicity	species.yr	0.627704	0.539543	0.406429	0.311922	0.199882
GCAM	Base	World	Coal|w/o CCS	3	Construction	Ecotoxicity	species.yr	2.10058	1.68724	1.17266	0.799151	0.428019
GCAM	Base	World	Coal|w/o CCS	3	Construction	Fossil depletion	kg oil eq	3.08231e+09	3.90088e+09	3.74482e+09	3.7147e+09	2.97004e+09
GCAM	Base	World	Coal|w/o CCS	3	Construction	Fossil depletion|Gases	kg oil eq	5.17801e+08	6.84763e+08	6.602e+08	6.6485e+08	5.35582e+08
GCAM	Base	World	Coal|w/o CCS	3	Construction	Fossil depletion|Liquids	kg oil eq	1.61688e+08	2.04715e+08	1.971e+08	1.95963e+08	1.57056e+08
GCAM	Base	World	Coal|w/o CCS	3	Construction	Fossil depletion|Solids	kg oil eq	2.40282e+09	3.0114e+09	2.88752e+09	2.85389e+09	2.27741e+09
GCAM	Base	World	Coal|w/o CCS	3	Construction	Freshwater ecotoxicity	kg 1,4-DCB-Eq	1.45518e+09	1.1338e+09	7.56812e+08	4.81484e+08	2.25722e+08
GCAM	Base	World	Coal|w/o CCS	3	Construction	Freshwater eutrophication	kg P-Eq	1.60018e+09	1.55467e+09	1.3806e+09	1.23601e+09	9.52129e+08
GCAM	Base	World	Coal|w/o CCS	3	Construction	Human toxicity	kg 1,4-DCB-Eq	5.14308e+10	4.02676e+10	2.71288e+10	1.74591e+10	8.40396e+09
GCAM	Base	World	Coal|w/o CCS	3	Construction	HumanHealth|Human toxicity	DALY	36001.6	28187.4	18990.1	12221.3	5882.77
GCAM	Base	World	Coal|w/o CCS	3	Construction	HumanHealth|Ionising radiation	DALY	102.305	394.944	619.529	802.706	804.83
GCAM	Base	World	Coal|w/o CCS	3	Construction	HumanHealth|Oxidant formation	DALY	1.49611	1.22278	1.01165	0.939578	0.732151
GCAM	Base	World	Coal|w/o CCS	3	Construction	HumanHealth|Particulate matter	DALY	2000.42	1437	1305.86	1317.22	1091.25
GCAM	Base	World	Coal|w/o CCS	3	Construction	Ionising radiation	kg U235-Eq	6.2381e+09	2.40819e+10	3.77762e+10	4.89455e+10	4.9075e+10
GCAM	Base	World	Coal|w/o CCS	3	Construction	Iron	t Fe	1.0267e+07	1.3018e+07	1.25679e+07	1.24954e+07	1.00181e+07
GCAM	Base	World	Coal|w/o CCS	3	Construction	Land occupation	m2a	2.99786e+09	2.31152e+09	1.52422e+09	9.33292e+08	4.02435e+08
GCAM	Base	World	Coal|w/o CCS	3	Construction	Marine ecotoxicity	kg 1,4-DCB-Eq	1.25029e+09	9.74808e+08	6.51488e+08	4.13075e+08	1.92073e+08
GCAM	Base	World	Coal|w/o CCS	3	Construction	Marine eutrophication	kg N-Eq	1.54922e+09	1.51632e+09	1.35626e+09	1.22214e+09	9.47248e+08
GCAM	Base	World	Coal|w/o CCS	3	Construction	Metal depletion	kg Fe-eq	2.70719e+10	3.43303e+10	3.31383e+10	3.29501e+10	2.64154e+10
GCAM	Base	World	Coal|w/o CCS	3	Construction	Natural land transformation	m2	6.7957e+06	5.5903e+06	3.96512e+06	2.8002e+06	1.56729e+06
GCAM	Base	World	Coal|w/o CCS	3	Construction	Oxidant formation	kg NMVOC-eq	3.83619e+07	3.13533e+07	2.59398e+07	2.40917e+07	1.87731e+07
GCAM	Base	World	Coal|w/o CCS	3	Construction	Ozone depletion	kg CFC-11 eq	34667.8	26126.6	14324.9	10356.6	5719.53
GCAM	Base	World	Coal|w/o CCS	3	Construction	Particulate matter	kg PM10 eq	7.69394e+06	5.52694e+06	5.02252e+06	5.06622e+06	4.1971e+06
GCAM	Base	World	Coal|w/o CCS	3	Construction	Resource|Fossil depletion	$	1.01716e+09	1.28729e+09	1.23579e+09	1.22585e+09	9.80115e+08
GCAM	Base	World	Coal|w/o CCS	3	Construction	Resource|Metal depletion	$	1.93564e+09	2.45462e+09	2.36939e+09	2.35594e+09	1.8887e+09
GCAM	Base	World	Coal|w/o CCS	3	Construction	Terrestrial acidification	kg SO2eq	2.59133e+07	1.71015e+07	1.59642e+07	1.62089e+07	1.35147e+07
GCAM	Base	World	Coal|w/o CCS	3	Construction	Terrestrial ecotoxicity	kg 1,4-DCB-Eq	4.16838e+06	3.58293e+06	2.69896e+06	2.07138e+06	1.32735e+06
GCAM	Base	World	Coal|w/o CCS	3	Construction	Ecosystem	species.yr	131.256	116.016	92.7769	74.7929	51.484
GCAM	Base	World	Coal|w/o CCS	3	Construction	HumanHealth	DALY	38105.8	30020.5	20916.5	14342.2	7779.58
GCAM	Base	World	Coal|w/o CCS	3	Construction	Resource	$	2.9528e+09	3.74191e+09	3.60518e+09	3.58179e+09	2.86882e+09
GCAM	Base	World	Coal|w/o CCS	3	Operation	Aluminium	t Al	794822	1.01791e+06	1.12646e+06	1.26672e+06	1.36639e+06
[truncated: 77,529 more rows]
